# Supplementary material for: Horizontal acquisition of hydrogen conversion ability and other habitat adaptations in the Hydrogenovibrio strains SP-41 and XCL-2
Source: BMC Genomics. 2019 May 6;20:339. doi: 10.1186/s12864-019-5710-5 (PMC6501319; doi:10.1186/s12864-019-5710-5)
Supplement: Supplementary file 1 — COG annotations of SP-41 proteins. COG assignments by CD-search [23] using the COG database [74] to the proteins encoded by the SP-41 genome. COG annotations were assigned to 64.0% of the SP-41 proteins. (CSV 44 kb) [file 12864_2019_5710_MOESM1_ESM.csv]

GHNINEIG_00001	COG0593	DnaA
GHNINEIG_00002	COG0592	DnaN
GHNINEIG_00003	COG1195	RecF
GHNINEIG_00004	COG0745	OmpR
GHNINEIG_00005	COG0642	BaeS
GHNINEIG_00006	COG1538	TolC
GHNINEIG_00007	COG0845	AcrA
GHNINEIG_00008	COG3696	CusA
GHNINEIG_00010	COG0697	RhaT
GHNINEIG_00013	COG0187	GyrB
GHNINEIG_00015	COG1808	COG1808
GHNINEIG_00016	COG3713	OmpV
GHNINEIG_00017	COG1188	HslR
GHNINEIG_00018	COG0408	HemF
GHNINEIG_00020	COG0009	SUA5
GHNINEIG_00021	COG0726	CDA1
GHNINEIG_00022	COG2199	GGDEF
GHNINEIG_00024	COG1280	RhtB
GHNINEIG_00025	COG1236	YSH1
GHNINEIG_00027	COG1814	Ccc1
GHNINEIG_00029	COG0840	Tar
GHNINEIG_00029	COG2202	PAS
GHNINEIG_00030	COG2200	EAL
GHNINEIG_00032	COG0471	CitT
GHNINEIG_00033	COG0475	KefB
GHNINEIG_00034	COG1513	CynS
GHNINEIG_00038	COG0749	PolA
GHNINEIG_00038	COG0258	Exo
GHNINEIG_00041	COG0218	EngB
GHNINEIG_00043	COG0755	CcmC
GHNINEIG_00045	COG0028	IlvB
GHNINEIG_00047	COG0778	NfnB
GHNINEIG_00048	COG0583	LysR
GHNINEIG_00050	COG1320	MnhG
GHNINEIG_00051	COG2212	MnhF
GHNINEIG_00052	COG1863	MnhE
GHNINEIG_00053	COG0651	HyfB
GHNINEIG_00054	COG1006	MnhC
GHNINEIG_00055	COG1009	NuoL
GHNINEIG_00055	COG2111	MnhB
GHNINEIG_00055	COG2111	MnhB
GHNINEIG_00056	COG1283	NptA
GHNINEIG_00059	COG0432	YjbQ
GHNINEIG_00060	COG0642	BaeS
GHNINEIG_00060	COG0784	CheY
GHNINEIG_00061	COG0339	Dcp
GHNINEIG_00062	COG2067	FadL
GHNINEIG_00064	COG0318	CaiC
GHNINEIG_00064	COG0204	PlsC
GHNINEIG_00070	COG0714	MoxR
GHNINEIG_00071	COG0840	Tar
GHNINEIG_00072	COG0500	SmtA
GHNINEIG_00073	COG0500	SmtA
GHNINEIG_00074	COG0741	MltE
GHNINEIG_00075	COG1864	NUC1
GHNINEIG_00077	COG2199	GGDEF
GHNINEIG_00077	COG2202	PAS
GHNINEIG_00078	COG0596	MhpC
GHNINEIG_00079	COG0607	PspE
GHNINEIG_00079	COG0640	ArsR
GHNINEIG_00080	COG0491	GloB
GHNINEIG_00082	COG0714	MoxR
GHNINEIG_00086	COG0457	TPR
GHNINEIG_00092	cl27114	COG4254 superfamily
GHNINEIG_00093	COG0790	TPR
GHNINEIG_00093	COG0515	SPS1
GHNINEIG_00095	COG0503	Apt
GHNINEIG_00096	COG2199	GGDEF
GHNINEIG_00097	COG0165	ArgH
GHNINEIG_00099	COG0181	HemC
GHNINEIG_00103	COG2199	GGDEF
GHNINEIG_00105	COG0282	AckA
GHNINEIG_00106	COG0280	Pta
GHNINEIG_00106	COG0857	PtaN
GHNINEIG_00107	COG0635	HemN
GHNINEIG_00109	COG0220	TrmB
GHNINEIG_00110	COG1194	MutY
GHNINEIG_00113	COG0407	HemE
GHNINEIG_00114	COG1525	YncB
GHNINEIG_00115	COG0254	RpmE
GHNINEIG_00116	COG1158	Rho
GHNINEIG_00118	COG0210	UvrD
GHNINEIG_00120	COG4121	MnmC
GHNINEIG_00120	COG0665	DadA
GHNINEIG_00123	COG2203	FhlA
GHNINEIG_00125	COG0784	CheY
GHNINEIG_00126	COG1058	CinA
GHNINEIG_00127	COG2081	YhiN
GHNINEIG_00129	COG0678	AHP1
GHNINEIG_00129	COG0695	GrxC
GHNINEIG_00130	COG1249	Lpd
GHNINEIG_00133	COG0351	ThiD
GHNINEIG_00134	COG0352	ThiE
GHNINEIG_00135	COG2022	ThiG
GHNINEIG_00136	COG2104	ThiS
GHNINEIG_00137	COG0665	DadA
GHNINEIG_00138	COG0422	ThiC
GHNINEIG_00141	COG0663	PaaY
GHNINEIG_00142	COG2200	EAL
GHNINEIG_00142	COG2199	GGDEF
GHNINEIG_00142	COG2202	PAS
GHNINEIG_00143	COG0169	AroE
GHNINEIG_00144	COG0113	HemB
GHNINEIG_00149	COG2896	MoaA
GHNINEIG_00150	COG1977	MoaD
GHNINEIG_00151	COG0314	MoaE
GHNINEIG_00152	COG0303	MoeA
GHNINEIG_00153	COG0315	MoaC
GHNINEIG_00156	COG2198	HPtr
GHNINEIG_00157	COG2200	EAL
GHNINEIG_00157	COG2199	GGDEF
GHNINEIG_00157	COG0784	CheY
GHNINEIG_00157	COG2202	PAS
GHNINEIG_00159	COG0596	MhpC
GHNINEIG_00160	COG1217	TypA
GHNINEIG_00164	COG1410	MetH2
GHNINEIG_00164	COG0646	MetH1
GHNINEIG_00165	COG2265	TrmA
GHNINEIG_00166	COG0730	YfcA
GHNINEIG_00169	COG1528	Ftn
GHNINEIG_00170	COG0748	HugZ
GHNINEIG_00171	COG0609	FepD
GHNINEIG_00173	COG2258	YiiM
GHNINEIG_00174	COG0037	TilS
GHNINEIG_00175	COG1560	HtrB
GHNINEIG_00177	COG0500	SmtA
GHNINEIG_00178	COG0168	TrkG
GHNINEIG_00179	COG0569	TrkA
GHNINEIG_00179	COG0569	TrkA
GHNINEIG_00180	COG2204	AtoC
GHNINEIG_00183	COG0144	RsmB
GHNINEIG_00184	COG0223	Fmt
GHNINEIG_00185	COG0242	Def
GHNINEIG_00186	COG0758	Smf
GHNINEIG_00187	COG0784	CheY
GHNINEIG_00188	COG0550	TopA
GHNINEIG_00189	COG2199	GGDEF
GHNINEIG_00189	COG2202	PAS
GHNINEIG_00190	COG0018	ArgS
GHNINEIG_00192	COG2199	GGDEF
GHNINEIG_00194	COG0606	YifB
GHNINEIG_00199	COG1525	YncB
GHNINEIG_00203	COG0286	HsdM
GHNINEIG_00213	COG0606	YifB
GHNINEIG_00214	COG2836	TauE
GHNINEIG_00215	COG1538	TolC
GHNINEIG_00216	COG2197	CitB
GHNINEIG_00218	COG2274	SunT
GHNINEIG_00219	COG2200	EAL
GHNINEIG_00219	COG2199	GGDEF
GHNINEIG_00221	COG2885	OmpA
GHNINEIG_00223	COG0210	UvrD
GHNINEIG_00227	COG0585	TruD
GHNINEIG_00228	COG0139	HisI1
GHNINEIG_00229	COG0847	DnaQ
GHNINEIG_00230	COG1473	AbgB
GHNINEIG_00231	COG0160	GabT
GHNINEIG_00232	COG0006	PepP
GHNINEIG_00233	COG1012	AdhE
GHNINEIG_00236	COG0491	GloB
GHNINEIG_00237	COG0642	BaeS
GHNINEIG_00237	COG2202	PAS
GHNINEIG_00238	COG2200	EAL
GHNINEIG_00238	COG0683	LivK
GHNINEIG_00238	COG0784	CheY
GHNINEIG_00239	COG1238	YgaA
GHNINEIG_00241	COG2080	CoxS
GHNINEIG_00242	COG1529	CoxL
GHNINEIG_00243	COG0526	TrxA
GHNINEIG_00246	COG0605	SodA
GHNINEIG_00248	COG0702	YbjT
GHNINEIG_00249	COG0617	PcnB
GHNINEIG_00250	COG0053	FieF
GHNINEIG_00252	COG0841	AcrB
GHNINEIG_00253	COG0021	TktA
GHNINEIG_00254	COG0057	GapA
GHNINEIG_00255	COG0126	Pgk
GHNINEIG_00256	COG0469	PykF
GHNINEIG_00257	COG0191	Fba
GHNINEIG_00259	COG1450	PulD
GHNINEIG_00260	COG2804	PulE
GHNINEIG_00261	COG1459	PulF
GHNINEIG_00262	COG2165	PulG
GHNINEIG_00264	COG2165	PulG
GHNINEIG_00270	COG0132	BioD
GHNINEIG_00271	COG0152	PurC
GHNINEIG_00273	COG0036	Rpe
GHNINEIG_00274	COG0546	Gph
GHNINEIG_00276	COG0147	TrpE
GHNINEIG_00277	COG0512	PabA
GHNINEIG_00278	COG0547	TrpD
GHNINEIG_00279	COG0134	TrpC
GHNINEIG_00281	COG0457	TPR
GHNINEIG_00283	COG0421	SpeE
GHNINEIG_00285	COG1765	YhfA
GHNINEIG_00287	COG0161	BioA
GHNINEIG_00289	COG0564	RluA
GHNINEIG_00294	COG0050	TufB
GHNINEIG_00296	COG0690	SecE
GHNINEIG_00297	COG0250	NusG
GHNINEIG_00298	COG0080	RplK
GHNINEIG_00299	COG0081	RplA
GHNINEIG_00300	COG0244	RplJ
GHNINEIG_00301	COG0222	RplL
GHNINEIG_00302	COG0085	RpoB
GHNINEIG_00303	COG0086	RpoC
GHNINEIG_00304	COG0048	RpsL
GHNINEIG_00305	COG0049	RpsG
GHNINEIG_00306	COG0480	FusA
GHNINEIG_00307	COG0050	TufB
GHNINEIG_00308	COG0051	RpsJ
GHNINEIG_00309	COG0087	RplC
GHNINEIG_00310	COG0088	RplD
GHNINEIG_00311	COG0089	RplW
GHNINEIG_00312	COG0090	RplB
GHNINEIG_00313	COG0185	RpsS
GHNINEIG_00314	COG0091	RplV
GHNINEIG_00315	COG0092	RpsC
GHNINEIG_00316	COG0197	RplP
GHNINEIG_00317	COG0255	RpmC
GHNINEIG_00318	COG0186	RpsQ
GHNINEIG_00319	COG0093	RplN
GHNINEIG_00320	COG0198	RplX
GHNINEIG_00321	COG0094	RplE
GHNINEIG_00322	COG0199	RpsN
GHNINEIG_00323	COG0096	RpsH
GHNINEIG_00324	COG0097	RplF
GHNINEIG_00325	COG0256	RplR
GHNINEIG_00326	COG0098	RpsE
GHNINEIG_00327	COG1841	RpmD
GHNINEIG_00328	COG0200	RplO
GHNINEIG_00329	COG0201	SecY
GHNINEIG_00330	COG0099	RpsM
GHNINEIG_00331	COG0100	RpsK
GHNINEIG_00332	COG0522	RpsD
GHNINEIG_00333	COG0202	RpoA
GHNINEIG_00334	COG0203	RplQ
GHNINEIG_00335	COG0084	TatD
GHNINEIG_00336	COG1179	TcdA
GHNINEIG_00338	COG0178	UvrA
GHNINEIG_00340	COG2814	AraJ
GHNINEIG_00341	COG0629	Ssb
GHNINEIG_00343	COG0789	SoxR
GHNINEIG_00344	COG2963	InsE
GHNINEIG_00345	COG2801	Tra5
GHNINEIG_00347	COG0142	IspA
GHNINEIG_00348	COG0261	RplU
GHNINEIG_00349	COG0211	RpmA
GHNINEIG_00350	COG0536	Obg
GHNINEIG_00351	COG0263	ProB
GHNINEIG_00352	COG0234	GroES
GHNINEIG_00353	COG0459	GroEL
GHNINEIG_00354	COG0625	GstA
GHNINEIG_00355	COG0002	ArgC
GHNINEIG_00356	COG0316	IscA
GHNINEIG_00357	COG0372	GltA
GHNINEIG_00358	COG2377	AnmK
GHNINEIG_00359	COG0739	NlpD
GHNINEIG_00360	COG0425	TusA
GHNINEIG_00361	COG0752	GlyQ
GHNINEIG_00362	COG0751	GlyS
GHNINEIG_00363	COG0241	HisB1
GHNINEIG_00364	COG0204	PlsC
GHNINEIG_00368	COG0840	Tar
GHNINEIG_00369	COG0692	Ung
GHNINEIG_00371	COG0187	GyrB
GHNINEIG_00372	COG2199	GGDEF
GHNINEIG_00374	COG0668	MscS
GHNINEIG_00376	COG2608	CopZ
GHNINEIG_00377	COG0188	GyrA
GHNINEIG_00379	COG1360	MotB
GHNINEIG_00380	COG0476	ThiF
GHNINEIG_00381	COG2890	HemK
GHNINEIG_00382	COG0216	PrfA
GHNINEIG_00383	COG0373	HemA
GHNINEIG_00386	COG0462	PrsA
GHNINEIG_00387	COG1825	RplY
GHNINEIG_00388	COG0193	Pth
GHNINEIG_00389	COG0012	GTP1
GHNINEIG_00391	COG0582	XerC
GHNINEIG_00392	COG3328	IS285
GHNINEIG_00393	COG2801	Tra5
GHNINEIG_00394	COG2963	InsE
GHNINEIG_00396	COG0270	Dcm
GHNINEIG_00398	COG0270	Dcm
GHNINEIG_00403	COG1396	HipB
GHNINEIG_00406	COG2199	GGDEF
GHNINEIG_00408	COG2252	AzgA
GHNINEIG_00409	COG0661	AarF
GHNINEIG_00411	COG2226	UbiE
GHNINEIG_00412	COG3536	COG3536
GHNINEIG_00413	COG1220	HslU
GHNINEIG_00414	COG0253	DapF
GHNINEIG_00416	COG0385	YfeH
GHNINEIG_00417	COG0778	NfnB
GHNINEIG_00419	COG5405	HslV
GHNINEIG_00422	COG1518	Cas1
GHNINEIG_00424	COG1853	RutF
GHNINEIG_00425	COG1434	YdcF
GHNINEIG_00426	COG0542	ClpA
GHNINEIG_00434	COG0288	CynT
GHNINEIG_00436	COG0714	MoxR
GHNINEIG_00438	COG0583	LysR
GHNINEIG_00439	COG0583	LysR
GHNINEIG_00440	COG1850	RbcL
GHNINEIG_00442	COG0714	MoxR
GHNINEIG_00446	COG1136	LolD
GHNINEIG_00447	COG4591	LolE
GHNINEIG_00448	COG4591	LolE
GHNINEIG_00451	COG0151	PurD
GHNINEIG_00452	COG0138	PurH
GHNINEIG_00454	COG0042	DusA
GHNINEIG_00455	COG2264	PrmA
GHNINEIG_00456	COG0439	AccC
GHNINEIG_00457	COG0511	AccB
GHNINEIG_00458	COG0757	AroQ
GHNINEIG_00459	COG4232	DsbD
GHNINEIG_00460	COG3030	FxsA
GHNINEIG_00461	COG0451	WcaG
GHNINEIG_00464	COG0111	SerA
GHNINEIG_00466	COG1538	TolC
GHNINEIG_00467	COG0845	AcrA
GHNINEIG_00468	COG0841	AcrB
GHNINEIG_00470	COG2199	GGDEF
GHNINEIG_00473	COG2005	ModE
GHNINEIG_00474	COG0102	RplM
GHNINEIG_00475	COG0103	RpsI
GHNINEIG_00476	COG0209	NrdA
GHNINEIG_00477	COG3203	OmpC
GHNINEIG_00481	COG0831	UreA
GHNINEIG_00482	COG0832	UreB
GHNINEIG_00483	COG0804	UreC
GHNINEIG_00486	COG0378	HypB
GHNINEIG_00488	COG0388	YafV
GHNINEIG_00492	COG0410	LivF
GHNINEIG_00494	COG4177	LivM
GHNINEIG_00495	COG0559	LivH
GHNINEIG_00496	COG0683	LivK
GHNINEIG_00498	COG2165	PulG
GHNINEIG_00499	COG2165	PulG
GHNINEIG_00501	COG0642	BaeS
GHNINEIG_00503	COG0621	MiaB
GHNINEIG_00504	COG1702	PhoH
GHNINEIG_00505	COG0319	YbeY
GHNINEIG_00507	COG0815	Lnt
GHNINEIG_00509	COG0495	LeuS
GHNINEIG_00511	COG1466	HolA
GHNINEIG_00512	COG0014	ProA
GHNINEIG_00514	COG1057	NadD
GHNINEIG_00515	COG0799	RsfS
GHNINEIG_00516	COG1576	RlmH
GHNINEIG_00517	COG2261	YeaQ
GHNINEIG_00518	COG1752	RssA
GHNINEIG_00522	COG0268	RpsT
GHNINEIG_00523	COG0728	MviN
GHNINEIG_00524	COG0196	RibF
GHNINEIG_00525	COG0060	IleS
GHNINEIG_00526	COG0597	LspA
GHNINEIG_00529	COG2951	MltB
GHNINEIG_00530	COG0116	RlmL
GHNINEIG_00530	COG1092	RlmK
GHNINEIG_00531	COG2199	GGDEF
GHNINEIG_00532	COG0635	HemN
GHNINEIG_00534	COG0794	GutQ
GHNINEIG_00534	COG0517	CBS
GHNINEIG_00536	COG2870	RfaE
GHNINEIG_00537	COG0279	GmhA
GHNINEIG_00539	COG0448	GlgC
GHNINEIG_00541	COG1640	MalQ
GHNINEIG_00542	COG0296	GlgB
GHNINEIG_00543	COG0297	GlgA
GHNINEIG_00544	COG0058	GlgP
GHNINEIG_00546	COG0782	GreA
GHNINEIG_00550	COG0160	GabT
GHNINEIG_00552	COG0527	LysC
GHNINEIG_00555	COG1538	TolC
GHNINEIG_00558	COG1902	FadH
GHNINEIG_00560	COG2199	GGDEF
GHNINEIG_00560	COG0715	TauA
GHNINEIG_00562	COG2812	DnaX
GHNINEIG_00563	COG0718	YbaB
GHNINEIG_00564	COG0353	RecR
GHNINEIG_00565	COG0078	ArgF
GHNINEIG_00566	COG4992	ArgD
GHNINEIG_00567	COG0115	IlvE
GHNINEIG_00569	COG0174	GlnA
GHNINEIG_00571	COG0581	PstA
GHNINEIG_00571	cl09222	COG4985 superfamily
GHNINEIG_00572	COG1117	PstB
GHNINEIG_00573	COG0704	PhoU
GHNINEIG_00574	COG0745	OmpR
GHNINEIG_00575	COG0642	BaeS
GHNINEIG_00576	COG0306	PitA
GHNINEIG_00577	COG0226	PstS
GHNINEIG_00578	COG0633	Fdx
GHNINEIG_00581	COG0271	BolA
GHNINEIG_00582	COG2755	TesA
GHNINEIG_00586	COG0840	Tar
GHNINEIG_00587	COG3328	IS285
GHNINEIG_00588	COG2202	PAS
GHNINEIG_00589	COG1643	HrpA
GHNINEIG_00595	COG2001	MraZ
GHNINEIG_00596	COG0275	RmsH
GHNINEIG_00597	COG0206	FtsZ
GHNINEIG_00599	COG0768	FtsI
GHNINEIG_00600	COG0769	MurE
GHNINEIG_00601	COG0770	MurF
GHNINEIG_00602	COG0472	Rfe
GHNINEIG_00603	COG0771	MurD
GHNINEIG_00604	COG0772	FtsW
GHNINEIG_00605	COG0707	MurG
GHNINEIG_00606	COG1028	FabG
GHNINEIG_00607	COG0840	Tar
GHNINEIG_00608	COG0682	Lgt
GHNINEIG_00609	COG0207	ThyA
GHNINEIG_00610	COG0262	FolA
GHNINEIG_00611	COG0840	Tar
GHNINEIG_00612	COG1108	ZnuB
GHNINEIG_00613	COG1121	ZnuC
GHNINEIG_00616	COG0719	SufB
GHNINEIG_00617	COG0396	SufC
GHNINEIG_00618	COG0719	SufB
GHNINEIG_00619	COG0520	CsdA
GHNINEIG_00621	COG0773	MurC
GHNINEIG_00622	COG1181	DdlA
GHNINEIG_00624	COG0849	FtsA
GHNINEIG_00625	COG0774	LpxC
GHNINEIG_00626	COG0653	SecA
GHNINEIG_00627	COG1364	ArgJ
GHNINEIG_00628	COG0079	HisC
GHNINEIG_00629	COG1051	YjhB
GHNINEIG_00631	COG0237	CoaE
GHNINEIG_00632	COG0367	AsnB
GHNINEIG_00633	COG0278	GrxD
GHNINEIG_00634	COG0847	DnaQ
GHNINEIG_00635	COG0548	ArgB
GHNINEIG_00635	COG1246	ArgA
GHNINEIG_00636	COG0129	IlvD
GHNINEIG_00641	COG2010	CccA
GHNINEIG_00644	COG1210	GalU
GHNINEIG_00645	COG0166	Pgi
GHNINEIG_00646	COG1004	Ugd
GHNINEIG_00647	COG1183	PssA
GHNINEIG_00648	COG0119	LeuA
GHNINEIG_00650	COG0456	RimI
GHNINEIG_00651	COG0483	SuhB
GHNINEIG_00652	COG0565	TrmJ
GHNINEIG_00653	COG1045	CysE
GHNINEIG_00654	COG1959	IscR
GHNINEIG_00655	COG0316	IscA
GHNINEIG_00656	COG0105	Ndk
GHNINEIG_00657	COG0820	RlmN
GHNINEIG_00659	COG0124	HisS
GHNINEIG_00661	COG1520	PQQ
GHNINEIG_00662	COG1160	Der
GHNINEIG_00663	COG0277	GlcD
GHNINEIG_00663	COG0247	GlpC
GHNINEIG_00664	COG0111	SerA
GHNINEIG_00665	COG2863	CytC553
GHNINEIG_00668	COG1162	RsgA
GHNINEIG_00669	COG2154	PhhB
GHNINEIG_00670	COG0501	HtpX
GHNINEIG_00671	COG1949	Orn
GHNINEIG_00672	COG0028	IlvB
GHNINEIG_00673	COG0440	IlvH
GHNINEIG_00674	COG0059	IlvC
GHNINEIG_00675	COG3267	ExeA
GHNINEIG_00676	COG1450	PulD
GHNINEIG_00678	COG0457	TPR
GHNINEIG_00679	COG2804	PulE
GHNINEIG_00680	COG1459	PulF
GHNINEIG_00685	COG0228	RpsP
GHNINEIG_00686	COG0806	RimM
GHNINEIG_00687	COG0336	TrmD
GHNINEIG_00688	COG0335	RplS
GHNINEIG_00689	COG4974	XerD
GHNINEIG_00690	COG1651	DsbG
GHNINEIG_00693	COG0564	RluA
GHNINEIG_00694	COG0394	Wzb
GHNINEIG_00695	COG1530	CafA
GHNINEIG_00696	COG0564	RluA
GHNINEIG_00697	COG0546	Gph
GHNINEIG_00698	COG0424	Maf
GHNINEIG_00700	COG0333	RpmF
GHNINEIG_00701	COG0416	PlsX
GHNINEIG_00702	COG0332	FabH
GHNINEIG_00703	COG0331	FabD
GHNINEIG_00704	COG1028	FabG
GHNINEIG_00705	COG0236	AcpP
GHNINEIG_00706	COG0304	FabB
GHNINEIG_00707	COG0147	TrpE
GHNINEIG_00708	COG0115	IlvE
GHNINEIG_00709	COG1559	YceG
GHNINEIG_00710	COG0125	Tmk
GHNINEIG_00711	COG0470	HolB
GHNINEIG_00712	COG0084	TatD
GHNINEIG_00713	COG1132	MdlB
GHNINEIG_00714	COG0840	Tar
GHNINEIG_00715	COG2217	ZntA
GHNINEIG_00719	COG0190	FolD
GHNINEIG_00721	COG1186	PrfB
GHNINEIG_00722	COG1190	LysU
GHNINEIG_00723	COG0354	YgfZ
GHNINEIG_00724	COG0835	CheW
GHNINEIG_00725	COG0029	NadB
GHNINEIG_00727	COG0265	DegQ
GHNINEIG_00728	COG0481	LepA
GHNINEIG_00729	COG0681	LepB
GHNINEIG_00730	COG0571	Rnc
GHNINEIG_00731	COG1159	Era
GHNINEIG_00733	COG0854	PdxJ
GHNINEIG_00734	COG0736	AcpS
GHNINEIG_00736	COG1338	FliP
GHNINEIG_00738	COG1684	FliR
GHNINEIG_00739	COG1377	FlhB
GHNINEIG_00740	COG1298	FlhA
GHNINEIG_00742	COG0455	FlhG
GHNINEIG_00743	COG1191	FliA
GHNINEIG_00744	COG0784	CheY
GHNINEIG_00746	COG0643	CheA
GHNINEIG_00747	COG0835	CheW
GHNINEIG_00750	COG0745	OmpR
GHNINEIG_00751	COG0835	CheW
GHNINEIG_00753	COG1352	CheR
GHNINEIG_00754	COG2201	CheB
GHNINEIG_00755	COG0840	Tar
GHNINEIG_00759	COG0545	FkpA
GHNINEIG_00760	COG0492	TrxB
GHNINEIG_00761	COG1674	FtsK
GHNINEIG_00762	COG2834	LolA
GHNINEIG_00763	COG2256	RarA
GHNINEIG_00764	COG0239	CrcB
GHNINEIG_00765	COG0172	SerS
GHNINEIG_00767	COG0582	XerC
GHNINEIG_00768	COG3328	IS285
GHNINEIG_00770	COG0286	HsdM
GHNINEIG_00771	COG0732	HsdS
GHNINEIG_00774	COG3177	COG3177
GHNINEIG_00775	COG0610	COG0610
GHNINEIG_00778	COG3328	IS285
GHNINEIG_00779	COG0286	HsdM
GHNINEIG_00795	COG0068	HypF
GHNINEIG_00797	COG0374	HyaB
GHNINEIG_00798	COG1740	HyaA
GHNINEIG_00799	COG0680	HyaD
GHNINEIG_00803	COG1773	YgaK
GHNINEIG_00806	COG0375	HybF
GHNINEIG_00807	COG0378	HypB
GHNINEIG_00808	COG2204	AtoC
GHNINEIG_00809	COG0298	HypC
GHNINEIG_00811	COG0409	HypD
GHNINEIG_00812	COG0309	HypE
GHNINEIG_00817	COG0583	LysR
GHNINEIG_00818	COG0374	HyaB
GHNINEIG_00820	COG0642	BaeS
GHNINEIG_00821	COG3328	IS285
GHNINEIG_00832	COG2200	EAL
GHNINEIG_00836	COG0366	AmyA
GHNINEIG_00837	COG1929	GlxK
GHNINEIG_00838	COG2200	EAL
GHNINEIG_00838	COG2199	GGDEF
GHNINEIG_00839	COG0840	Tar
GHNINEIG_00841	COG0513	SrmB
GHNINEIG_00842	COG2353	YceI
GHNINEIG_00843	COG3038	CybB
GHNINEIG_00845	COG0225	MsrA
GHNINEIG_00845	COG0229	MsrB
GHNINEIG_00845	COG0526	TrxA
GHNINEIG_00846	COG1225	Bcp
GHNINEIG_00847	COG2199	GGDEF
GHNINEIG_00848	COG1959	IscR
GHNINEIG_00850	COG1017	Hmp
GHNINEIG_00850	COG1018	Fpr
GHNINEIG_00851	COG1959	IscR
GHNINEIG_00853	COG0231	Efp
GHNINEIG_00858	COG0602	NrdG
GHNINEIG_00859	COG0065	LeuC
GHNINEIG_00860	COG0066	LeuD
GHNINEIG_00861	COG0473	LeuB
GHNINEIG_00862	COG0739	NlpD
GHNINEIG_00863	COG0136	Asd
GHNINEIG_00864	COG0101	TruA
GHNINEIG_00865	COG0135	TrpF
GHNINEIG_00866	COG0133	TrpB
GHNINEIG_00867	COG0159	TrpA
GHNINEIG_00868	COG0777	AccD
GHNINEIG_00869	COG0285	FolC
GHNINEIG_00871	COG0034	PurF
GHNINEIG_00872	COG0626	MetC
GHNINEIG_00873	COG1534	YhbY
GHNINEIG_00874	COG0293	RlmE
GHNINEIG_00875	COG0465	HflB
GHNINEIG_00876	COG0294	FolP
GHNINEIG_00877	COG1109	ManB
GHNINEIG_00878	COG0149	TpiA
GHNINEIG_00879	COG1314	SecG
GHNINEIG_00881	COG0838	NuoA
GHNINEIG_00882	COG0377	NuoB
GHNINEIG_00883	COG0852	NuoC
GHNINEIG_00884	COG0649	NuoD
GHNINEIG_00885	COG1905	NuoE
GHNINEIG_00886	COG1894	NuoF
GHNINEIG_00887	COG1034	NuoG
GHNINEIG_00888	COG1005	NuoH
GHNINEIG_00889	COG1143	NuoI
GHNINEIG_00890	COG0839	NuoJ
GHNINEIG_00891	COG0713	NuoK
GHNINEIG_00892	COG1009	NuoL
GHNINEIG_00893	COG1008	NuoM
GHNINEIG_00894	COG1007	NuoN
GHNINEIG_00898	COG1850	RbcL
GHNINEIG_00911	COG0127	RdgB
GHNINEIG_00913	COG0583	LysR
GHNINEIG_00916	COG0123	AcuC
GHNINEIG_00919	cl28411	COG2932 superfamily
GHNINEIG_00920	COG0389	DinP
GHNINEIG_00922	COG2199	GGDEF
GHNINEIG_00927	COG0497	RecN
GHNINEIG_00928	COG0061	NadF
GHNINEIG_00929	COG1420	HrcA
GHNINEIG_00930	COG0576	GrpE
GHNINEIG_00931	COG0443	DnaK
GHNINEIG_00932	COG0484	DnaJ
GHNINEIG_00933	COG0289	DapB
GHNINEIG_00936	COG1186	PrfB
GHNINEIG_00938	COG0505	CarA
GHNINEIG_00939	COG0458	CarB
GHNINEIG_00939	COG0458	CarB
GHNINEIG_00940	COG0782	GreA
GHNINEIG_00943	COG2833	COG2833
GHNINEIG_00945	COG1940	NagC
GHNINEIG_00947	COG1752	RssA
GHNINEIG_00949	COG2928	COG2928
GHNINEIG_00950	COG0173	AspS
GHNINEIG_00951	COG0379	NadA
GHNINEIG_00952	COG0817	RuvC
GHNINEIG_00953	COG0632	RuvA
GHNINEIG_00954	COG2255	RuvB
GHNINEIG_00955	COG0811	TolQ
GHNINEIG_00956	COG0848	ExbD
GHNINEIG_00958	COG0823	TolB
GHNINEIG_00959	COG2885	OmpA
GHNINEIG_00961	COG0603	QueC
GHNINEIG_00966	COG1321	MntR
GHNINEIG_00968	COG2204	AtoC
GHNINEIG_00974	COG0347	GlnK
GHNINEIG_00975	COG0688	Psd
GHNINEIG_00976	COG0137	ArgG
GHNINEIG_00977	COG1267	PgpA
GHNINEIG_00978	COG0607	PspE
GHNINEIG_00979	COG1301	GltP
GHNINEIG_00981	COG1230	CzcD
GHNINEIG_00982	COG2908	LpxH
GHNINEIG_00983	COG0652	PpiB
GHNINEIG_00984	COG0652	PpiB
GHNINEIG_00985	COG0008	GlnS
GHNINEIG_00986	COG0215	CysS
GHNINEIG_00987	COG0741	MltE
GHNINEIG_00988	COG1388	LysM
GHNINEIG_00989	COG0491	GloB
GHNINEIG_00991	COG0328	RnhA
GHNINEIG_00993	COG0847	DnaQ
GHNINEIG_00995	COG0491	GloB
GHNINEIG_00997	COG1502	Cls
GHNINEIG_00998	COG0598	CorA
GHNINEIG_01006	COG2217	ZntA
GHNINEIG_01007	COG1187	RsuA
GHNINEIG_01008	COG1028	FabG
GHNINEIG_01009	COG1030	NfeD
GHNINEIG_01010	COG0330	HflC
GHNINEIG_01011	COG0513	SrmB
GHNINEIG_01013	COG1643	HrpA
GHNINEIG_01017	COG0004	AmtB
GHNINEIG_01020	COG2333	ComEC
GHNINEIG_01020	COG0658	ComEC
GHNINEIG_01021	COG1663	LpxK
GHNINEIG_01022	COG2835	YcaR
GHNINEIG_01023	COG1212	KdsB
GHNINEIG_01025	COG0614	FepB
GHNINEIG_01026	COG4206	BtuB
GHNINEIG_01027	COG2210	YrkE
GHNINEIG_01029	COG2897	SseA
GHNINEIG_01031	COG3038	CybB
GHNINEIG_01032	COG0642	BaeS
GHNINEIG_01033	COG0745	OmpR
GHNINEIG_01034	COG4108	PrfC
GHNINEIG_01035	COG2239	MgtE
GHNINEIG_01036	COG1544	RaiA
GHNINEIG_01037	COG1137	LptB
GHNINEIG_01041	COG0530	ECM27
GHNINEIG_01043	COG1127	MlaF
GHNINEIG_01044	COG0767	MlaE
GHNINEIG_01045	COG1463	MlaD
GHNINEIG_01048	COG1131	CcmA
GHNINEIG_01049	COG0842	YadH
GHNINEIG_01051	COG0766	MurA
GHNINEIG_01052	COG0040	HisG
GHNINEIG_01053	COG0141	HisD
GHNINEIG_01054	COG0327	NIF3
GHNINEIG_01055	COG0723	QcrA
GHNINEIG_01056	COG1290	QcrB
GHNINEIG_01057	COG2857	CYT1
GHNINEIG_01058	COG1066	Sms
GHNINEIG_01059	COG0483	SuhB
GHNINEIG_01062	COG0541	Ffh
GHNINEIG_01063	COG0560	SerB
GHNINEIG_01064	COG1051	YjhB
GHNINEIG_01065	COG2609	AceE
GHNINEIG_01066	COG0508	AceF
GHNINEIG_01067	COG1249	Lpd
GHNINEIG_01067	COG0508	AceF
GHNINEIG_01078	COG0655	WrbA
GHNINEIG_01081	COG2199	GGDEF
GHNINEIG_01084	COG1192	BcsQ
GHNINEIG_01086	COG1960	CaiA
GHNINEIG_01087	COG2199	GGDEF
GHNINEIG_01088	COG0778	NfnB
GHNINEIG_01090	COG0545	FkpA
GHNINEIG_01094	COG0177	Nth
GHNINEIG_01095	COG4660	RnfE
GHNINEIG_01096	COG4659	RnfG
GHNINEIG_01097	COG4658	RnfD
GHNINEIG_01098	COG4656	RnfC
GHNINEIG_01099	COG2878	RnfB
GHNINEIG_01100	COG4657	RnfA
GHNINEIG_01101	COG0143	MetG
GHNINEIG_01101	COG0073	EMAP
GHNINEIG_01102	COG1366	SpoIIAA
GHNINEIG_01103	COG0784	CheY
GHNINEIG_01104	COG0642	BaeS
GHNINEIG_01105	COG0642	BaeS
GHNINEIG_01105	COG2202	PAS
GHNINEIG_01106	COG0489	Mrp
GHNINEIG_01107	COG0717	Dcd
GHNINEIG_01109	COG0299	PurN
GHNINEIG_01110	COG0150	PurM
GHNINEIG_01112	COG0593	DnaA
GHNINEIG_01113	COG0526	TrxA
GHNINEIG_01117	COG2961	RlmJ
GHNINEIG_01118	COG1161	RbgA
GHNINEIG_01121	COG1278	CspC
GHNINEIG_01123	COG2354	MutK
GHNINEIG_01125	COG3328	IS285
GHNINEIG_01126	COG2199	GGDEF
GHNINEIG_01129	COG0474	MgtA
GHNINEIG_01130	COG0531	PotE
GHNINEIG_01132	COG3174	COG3174
GHNINEIG_01133	COG0697	RhaT
GHNINEIG_01134	COG2312	YbfO
GHNINEIG_01134	COG2518	Pcm
GHNINEIG_01137	COG0442	ProS
GHNINEIG_01138	COG1272	YqfA
GHNINEIG_01142	cl25447	COG5001 superfamily
GHNINEIG_01143	COG1600	QueG
GHNINEIG_01144	COG0802	TsaE
GHNINEIG_01145	COG0860	AmiC
GHNINEIG_01145	COG1388	LysM
GHNINEIG_01146	COG0323	MutL
GHNINEIG_01147	COG0324	MiaA
GHNINEIG_01148	COG1923	Hfq
GHNINEIG_01149	COG2262	HflX
GHNINEIG_01150	COG0715	TauA
GHNINEIG_01151	cl25447	COG5001 superfamily
GHNINEIG_01152	COG0330	HflC
GHNINEIG_01153	COG0330	HflC
GHNINEIG_01156	COG0104	PurA
GHNINEIG_01158	COG0760	SurA
GHNINEIG_01161	COG0482	MnmA
GHNINEIG_01162	COG1187	RsuA
GHNINEIG_01163	COG2838	IcdM
GHNINEIG_01168	COG2827	YhbQ
GHNINEIG_01169	COG0217	TACO1
GHNINEIG_01174	COG2824	PhnA
GHNINEIG_01175	COG0484	DnaJ
GHNINEIG_01176	COG2127	ClpS
GHNINEIG_01177	COG0542	ClpA
GHNINEIG_01178	COG0361	InfA
GHNINEIG_01179	COG2360	Aat
GHNINEIG_01180	COG0587	DnaE
GHNINEIG_01181	COG0365	Acs
GHNINEIG_01183	COG4147	ActP
GHNINEIG_01185	COG0847	DnaQ
GHNINEIG_01186	COG0779	RimP
GHNINEIG_01187	COG0195	NusA
GHNINEIG_01187	cl26483	COG2251 superfamily
GHNINEIG_01188	COG0532	InfB
GHNINEIG_01189	COG0858	RbfA
GHNINEIG_01190	COG0130	TruB
GHNINEIG_01191	COG0500	SmtA
GHNINEIG_01192	COG0664	Crp
GHNINEIG_01193	COG0184	RpsO
GHNINEIG_01194	COG1185	Pnp
GHNINEIG_01197	COG2850	RoxA
GHNINEIG_01199	COG1131	CcmA
GHNINEIG_01199	COG1131	CcmA
GHNINEIG_01200	COG0842	YadH
GHNINEIG_01201	COG0842	YadH
GHNINEIG_01202	COG0015	PurB
GHNINEIG_01206	COG1914	MntH
GHNINEIG_01207	COG1049	AcnB
GHNINEIG_01208	COG2199	GGDEF
GHNINEIG_01209	COG0616	SppA
GHNINEIG_01210	COG0322	UvrC
GHNINEIG_01211	COG0558	PgsA
GHNINEIG_01217	COG2963	InsE
GHNINEIG_01218	COG2801	Tra5
GHNINEIG_01221	COG2200	EAL
GHNINEIG_01221	COG2199	GGDEF
GHNINEIG_01221	COG2202	PAS
GHNINEIG_01221	COG2202	PAS
GHNINEIG_01221	COG2203	FhlA
GHNINEIG_01223	COG0715	TauA
GHNINEIG_01224	COG0715	TauA
GHNINEIG_01225	COG0600	TauC
GHNINEIG_01226	COG1116	TauB
GHNINEIG_01227	COG1251	NirB
GHNINEIG_01228	COG1251	NirB
GHNINEIG_01229	COG2146	NirD
GHNINEIG_01230	COG0243	BisC
GHNINEIG_01231	COG0007	CysG
GHNINEIG_01231	COG1648	CysG2
GHNINEIG_01233	COG0303	MoeA
GHNINEIG_01235	COG0850	MinC
GHNINEIG_01236	COG2894	MinD
GHNINEIG_01237	COG0851	MinE
GHNINEIG_01239	COG1197	Mfd
GHNINEIG_01240	cl26367	COG1033 superfamily
GHNINEIG_01240	cl26367	COG1033 superfamily
GHNINEIG_01242	COG2860	YadS
GHNINEIG_01243	COG4591	LolE
GHNINEIG_01244	COG1136	LolD
GHNINEIG_01245	COG0488	Uup
GHNINEIG_01247	COG0544	Tig
GHNINEIG_01248	COG0740	ClpP
GHNINEIG_01249	COG1219	ClpX
GHNINEIG_01250	COG0466	Lon
GHNINEIG_01251	COG0776	HimA
GHNINEIG_01256	COG0623	FabI
GHNINEIG_01257	COG0747	DdpA
GHNINEIG_01258	COG0601	DppB
GHNINEIG_01259	COG1173	DppC
GHNINEIG_01260	COG4172	YejF
GHNINEIG_01261	COG0574	PpsA
GHNINEIG_01263	COG1028	FabG
GHNINEIG_01264	COG0546	Gph
GHNINEIG_01265	COG2227	UbiG
GHNINEIG_01266	COG0188	GyrA
GHNINEIG_01267	COG1932	SerC
GHNINEIG_01268	COG0077	PheA2
GHNINEIG_01268	COG1605	PheA
GHNINEIG_01269	COG0079	HisC
GHNINEIG_01270	COG0287	TyrA
GHNINEIG_01271	COG0128	AroA
GHNINEIG_01272	COG0283	Cmk
GHNINEIG_01273	COG0539	RpsA
GHNINEIG_01274	COG0776	HimA
GHNINEIG_01276	COG0284	PyrF
GHNINEIG_01277	COG0642	BaeS
GHNINEIG_01278	COG0745	OmpR
GHNINEIG_01279	cl28576	COG3435 superfamily
GHNINEIG_01279	cl28576	COG3435 superfamily
GHNINEIG_01280	COG1508	RpoN
GHNINEIG_01283	COG1393	ArsC
GHNINEIG_01285	COG1570	XseA
GHNINEIG_01286	COG0042	DusA
GHNINEIG_01287	COG0025	NhaP
GHNINEIG_01288	COG0317	SpoT
GHNINEIG_01289	COG0363	NagB
GHNINEIG_01290	COG0364	Zwf
GHNINEIG_01291	COG0362	Gnd
GHNINEIG_01296	COG0008	GlnS
GHNINEIG_01297	COG3975	COG3975
GHNINEIG_01299	COG0385	YfeH
GHNINEIG_01302	COG3449	SbmC
GHNINEIG_01302	COG2207	AraC
GHNINEIG_01303	COG0697	RhaT
GHNINEIG_01306	COG0783	Dps
GHNINEIG_01308	COG1187	RsuA
GHNINEIG_01309	COG1994	SpoIVFB
GHNINEIG_01310	COG0009	SUA5
GHNINEIG_01311	COG0613	YciV
GHNINEIG_01312	COG2917	YciB
GHNINEIG_01313	COG2350	YciI
GHNINEIG_01314	COG1974	LexA
GHNINEIG_01316	COG0697	RhaT
GHNINEIG_01319	COG0272	Lig
GHNINEIG_01321	COG1070	XylB
GHNINEIG_01322	COG0637	YcjU
GHNINEIG_01323	COG1734	DksA
GHNINEIG_01324	cl21698	COG2187 superfamily
GHNINEIG_01324	COG0645	COG0645
GHNINEIG_01328	COG0608	RecJ
GHNINEIG_01329	COG0498	ThrC
GHNINEIG_01331	COG0460	ThrA
GHNINEIG_01332	COG0436	AspB
GHNINEIG_01334	COG0739	NlpD
GHNINEIG_01335	COG1238	YgaA
GHNINEIG_01336	COG2518	Pcm
GHNINEIG_01337	COG0496	SurE
GHNINEIG_01340	COG0148	Eno
GHNINEIG_01341	COG2877	KdsA
GHNINEIG_01342	COG0504	PyrG
GHNINEIG_01343	COG0037	TilS
GHNINEIG_01344	COG0825	AccA
GHNINEIG_01345	COG1944	YcaO
GHNINEIG_01348	COG1214	TsaB
GHNINEIG_01349	COG1199	DinG
GHNINEIG_01350	COG0257	RpmJ
GHNINEIG_01351	COG0835	CheW
GHNINEIG_01351	COG0784	CheY
GHNINEIG_01352	COG0164	RnhB
GHNINEIG_01353	COG0763	LpxB
GHNINEIG_01354	COG1043	LpxA
GHNINEIG_01355	COG0764	FabA
GHNINEIG_01356	COG1044	LpxD
GHNINEIG_01358	COG4775	BamA
GHNINEIG_01359	COG0750	RseP
GHNINEIG_01360	COG0575	CdsA
GHNINEIG_01361	COG0020	UppS
GHNINEIG_01362	COG0233	Frr
GHNINEIG_01363	COG0528	PyrH
GHNINEIG_01364	COG0264	Tsf
GHNINEIG_01365	COG0052	RpsB
GHNINEIG_01366	COG0024	Map
GHNINEIG_01367	COG2844	GlnD
GHNINEIG_01368	COG0346	GloA
GHNINEIG_01369	COG2171	DapD
GHNINEIG_01370	COG1393	ArsC
GHNINEIG_01371	COG0624	ArgE
GHNINEIG_01373	COG0664	Crp
GHNINEIG_01374	COG0733	YocR
GHNINEIG_01375	COG0812	MurB
GHNINEIG_01376	COG0668	MscS
GHNINEIG_01377	COG1472	BglX
GHNINEIG_01378	cl25447	COG5001 superfamily
GHNINEIG_01379	COG1173	DppC
GHNINEIG_01380	COG0601	DppB
GHNINEIG_01381	COG1376	ErfK
GHNINEIG_01382	COG1309	AcrR
GHNINEIG_01384	COG0747	DdpA
GHNINEIG_01385	COG1538	TolC
GHNINEIG_01386	COG2954	CYTH
GHNINEIG_01387	COG0031	CysK
GHNINEIG_01390	COG0625	GstA
GHNINEIG_01392	COG1145	NapF
GHNINEIG_01393	COG0826	PrtC
GHNINEIG_01395	COG0621	MiaB
GHNINEIG_01399	COG2199	GGDEF
GHNINEIG_01410	COG1047	SlpA
GHNINEIG_01411	COG2983	YcgN
GHNINEIG_01412	COG0564	RluA
GHNINEIG_01414	COG0341	SecF
GHNINEIG_01415	COG0342	SecD
GHNINEIG_01416	COG1862	YajC
GHNINEIG_01417	COG0343	Tgt
GHNINEIG_01418	COG0809	QueA
GHNINEIG_01421	COG1292	BetT
GHNINEIG_01422	COG1840	AfuA
GHNINEIG_01423	COG1178	FbpB
GHNINEIG_01424	COG3842	PotA
GHNINEIG_01430	COG0534	NorM
GHNINEIG_01432	COG0494	MutT
GHNINEIG_01433	COG0787	Alr
GHNINEIG_01434	COG0305	DnaB
GHNINEIG_01435	COG0359	RplI
GHNINEIG_01437	COG0238	RpsR
GHNINEIG_01438	COG0360	RpsF
GHNINEIG_01439	COG0716	FldA
GHNINEIG_01440	COG3023	AmpD
GHNINEIG_01441	COG0157	NadC
GHNINEIG_01442	COG0475	KefB
GHNINEIG_01442	COG1226	Kch
GHNINEIG_01443	COG1496	YfiH
GHNINEIG_01444	COG0564	RluA
GHNINEIG_01446	COG0171	NadE
GHNINEIG_01446	COG0388	YafV
GHNINEIG_01447	COG0074	SucD
GHNINEIG_01448	COG0045	SucC
GHNINEIG_01451	COG2199	GGDEF
GHNINEIG_01454	COG2109	BtuR
GHNINEIG_01455	COG0446	FadH2
GHNINEIG_01456	COG2197	CitB
GHNINEIG_01457	COG0642	BaeS
GHNINEIG_01457	COG0784	CheY
GHNINEIG_01458	COG0114	FumC
GHNINEIG_01461	COG0450	AhpC
GHNINEIG_01462	COG0142	IspA
GHNINEIG_01463	COG0720	QueD
GHNINEIG_01464	COG1366	SpoIIAA
GHNINEIG_01465	COG1989	PulO
GHNINEIG_01467	COG0722	AroG1
GHNINEIG_01468	COG0840	Tar
GHNINEIG_01469	COG0611	ThiL
GHNINEIG_01470	COG0781	NusB
GHNINEIG_01471	COG0054	RibE
GHNINEIG_01472	COG0108	RibB
GHNINEIG_01472	COG0807	RibA
GHNINEIG_01473	COG0307	RibC
GHNINEIG_01474	COG0117	RibD1
GHNINEIG_01474	COG1985	RibD
GHNINEIG_01475	COG1327	NrdR
GHNINEIG_01476	COG0112	GlyA
GHNINEIG_01477	COG0488	Uup
GHNINEIG_01478	COG2199	GGDEF
GHNINEIG_01479	COG0735	Fur
GHNINEIG_01482	COG2867	PasT
GHNINEIG_01483	COG0691	SmpB
GHNINEIG_01485	COG0582	XerC
GHNINEIG_01487	COG3328	IS285
GHNINEIG_01489	COG0730	YfcA
GHNINEIG_01490	COG0405	Ggt
GHNINEIG_01495	COG1522	Lrp
GHNINEIG_01498	COG0610	COG0610
GHNINEIG_01501	COG0732	HsdS
GHNINEIG_01502	COG0286	HsdM
GHNINEIG_01508	COG1538	TolC
GHNINEIG_01509	COG0845	AcrA
GHNINEIG_01510	COG3696	CusA
GHNINEIG_01511	COG1230	CzcD
GHNINEIG_01515	COG1886	FliN
GHNINEIG_01516	COG1868	FliM
GHNINEIG_01518	COG1360	MotB
GHNINEIG_01519	COG1291	MotA
GHNINEIG_01520	COG0840	Tar
GHNINEIG_01523	COG1157	FliI
GHNINEIG_01525	COG1536	FliG
GHNINEIG_01526	COG1766	FliF
GHNINEIG_01527	COG1677	FliE
GHNINEIG_01528	COG2204	AtoC
GHNINEIG_01529	COG0642	BaeS
GHNINEIG_01529	COG2202	PAS
GHNINEIG_01530	COG2204	AtoC
GHNINEIG_01536	COG1344	FlgL
GHNINEIG_01537	COG1344	FlgL
GHNINEIG_01538	COG2604	COG2604
GHNINEIG_01540	COG1208	GCD1
GHNINEIG_01540	COG0517	CBS
GHNINEIG_01545	COG0399	WecE
GHNINEIG_01546	COG0451	WcaG
GHNINEIG_01547	COG0741	MltE
GHNINEIG_01548	COG1344	FlgL
GHNINEIG_01551	COG1706	FlgI
GHNINEIG_01553	COG4786	FlgG
GHNINEIG_01555	COG1749	FlgE
GHNINEIG_01556	COG1843	FlgD
GHNINEIG_01557	COG1558	FlgC
GHNINEIG_01558	COG1815	FlgB
GHNINEIG_01560	COG0835	CheW
GHNINEIG_01560	COG0784	CheY
GHNINEIG_01562	COG2747	FlgM
GHNINEIG_01569	COG0683	LivK
GHNINEIG_01570	COG0308	PepN
GHNINEIG_01571	COG2885	OmpA
GHNINEIG_01572	COG0664	Crp
GHNINEIG_01573	COG0524	RbsK
GHNINEIG_01574	COG0566	SpoU
GHNINEIG_01575	COG0557	VacB
GHNINEIG_01576	COG1249	Lpd
GHNINEIG_01578	COG0301	ThiI
GHNINEIG_01578	COG0607	PspE
GHNINEIG_01580	COG0158	Fbp
GHNINEIG_01581	COG0221	Ppa
GHNINEIG_01584	COG0347	GlnK
GHNINEIG_01585	COG0004	AmtB
GHNINEIG_01587	COG1344	FlgL
GHNINEIG_01588	COG0525	ValS
GHNINEIG_01596	COG1530	CafA
GHNINEIG_01597	COG0424	Maf
GHNINEIG_01599	COG0451	WcaG
GHNINEIG_01600	COG1004	Ugd
GHNINEIG_01601	COG1087	GalE
GHNINEIG_01602	COG3307	RfaL
GHNINEIG_01603	COG0438	RfaB
GHNINEIG_01605	COG0463	WcaA
GHNINEIG_01611	COG0859	RfaF
GHNINEIG_01612	COG0451	WcaG
GHNINEIG_01614	COG1132	MdlB
GHNINEIG_01615	COG1560	HtrB
GHNINEIG_01617	COG0853	PanD
GHNINEIG_01618	COG1360	MotB
GHNINEIG_01620	COG0414	PanC
GHNINEIG_01621	COG0413	PanB
GHNINEIG_01622	COG0801	FolK
GHNINEIG_01623	COG0617	PcnB
GHNINEIG_01624	COG0607	PspE
GHNINEIG_01625	COG0180	TrpS
GHNINEIG_01626	COG0845	AcrA
GHNINEIG_01627	COG0841	AcrB
GHNINEIG_01628	COG0659	SUL1
GHNINEIG_01633	COG0346	GloA
GHNINEIG_01634	COG2873	MET17
GHNINEIG_01636	COG0082	AroC
GHNINEIG_01637	COG0824	FadM
GHNINEIG_01639	COG0667	Tas
GHNINEIG_01640	COG1168	MalY
GHNINEIG_01641	COG1262	YfmG
GHNINEIG_01644	COG2890	HemK
GHNINEIG_01645	COG0521	MoaB
GHNINEIG_01646	COG0466	Lon
GHNINEIG_01648	COG0737	UshA
GHNINEIG_01649	COG0046	PurL1
GHNINEIG_01651	COG0329	DapA
GHNINEIG_01652	COG1225	Bcp
GHNINEIG_01653	COG1875	YlaK
GHNINEIG_01654	COG0583	LysR
GHNINEIG_01655	COG1226	Kch
GHNINEIG_01656	COG0654	UbiH
GHNINEIG_01657	COG0654	UbiH
GHNINEIG_01658	COG0006	PepP
GHNINEIG_01661	COG0212	FAU1
GHNINEIG_01662	COG1171	IlvA
GHNINEIG_01663	COG1629	CirA
GHNINEIG_01664	COG1629	CirA
GHNINEIG_01665	COG1999	Sco1
GHNINEIG_01666	COG2847	COG2847
GHNINEIG_01668	COG0120	RpiA
GHNINEIG_01669	COG0526	TrxA
GHNINEIG_01670	COG0001	HemL
GHNINEIG_01673	COG2199	GGDEF
GHNINEIG_01674	COG0773	MurC
GHNINEIG_01675	COG0349	Rnd
GHNINEIG_01677	COG0668	MscS
GHNINEIG_01681	COG1551	CsrA
GHNINEIG_01682	COG0527	LysC
GHNINEIG_01683	COG0013	AlaS
GHNINEIG_01684	COG2137	RecX
GHNINEIG_01685	COG0468	RecA
GHNINEIG_01686	COG1546	PncC
GHNINEIG_01687	COG0249	MutS
GHNINEIG_01690	COG0189	RimK
GHNINEIG_01691	COG0760	SurA
GHNINEIG_01692	COG0818	DgkA
GHNINEIG_01693	COG2908	LpxH
GHNINEIG_01694	COG0438	RfaB
GHNINEIG_01696	COG0438	RfaB
GHNINEIG_01697	COG0697	RhaT
GHNINEIG_01699	COG0488	Uup
GHNINEIG_01700	COG1052	LdhA
GHNINEIG_01701	COG1404	AprE
GHNINEIG_01702	COG0326	HtpG
GHNINEIG_01705	COG0643	CheA
GHNINEIG_01707	COG0590	TadA
GHNINEIG_01708	COG0519	GuaA2
GHNINEIG_01708	COG0518	GuaA1
GHNINEIG_01709	COG0516	GuaB
GHNINEIG_01709	COG0516	GuaB
GHNINEIG_01709	COG0517	CBS
GHNINEIG_01712	COG1714	YckC
GHNINEIG_01713	COG0560	SerB
GHNINEIG_01714	COG0491	GloB
GHNINEIG_01715	COG0811	TolQ
GHNINEIG_01716	COG0848	ExbD
GHNINEIG_01718	COG2166	SufE
GHNINEIG_01719	COG0501	HtpX
GHNINEIG_01720	COG0064	GatB
GHNINEIG_01721	COG0154	GatA
GHNINEIG_01722	COG0721	GatC
GHNINEIG_01723	COG1077	MreB
GHNINEIG_01724	COG1792	MreC
GHNINEIG_01726	COG0768	FtsI
GHNINEIG_01727	COG0772	FtsW
GHNINEIG_01728	COG1686	DacC
GHNINEIG_01729	COG0115	IlvE
GHNINEIG_01731	COG0321	LipB
GHNINEIG_01732	COG0320	LipA
GHNINEIG_01733	COG1281	HslO
GHNINEIG_01734	COG3022	YaaA
GHNINEIG_01736	COG1208	GCD1
GHNINEIG_01738	COG1452	LptD
GHNINEIG_01739	COG0760	SurA
GHNINEIG_01740	COG1995	PdxA
GHNINEIG_01741	COG0030	RsmA
GHNINEIG_01742	COG0639	ApaH
GHNINEIG_01744	COG0789	SoxR
GHNINEIG_01745	COG0776	HimA
GHNINEIG_01746	COG0072	PheT
GHNINEIG_01746	COG0073	EMAP
GHNINEIG_01747	COG0016	PheS
GHNINEIG_01748	COG0292	RplT
GHNINEIG_01749	COG0291	RpmI
GHNINEIG_01751	COG0441	ThrS
GHNINEIG_01752	COG0607	PspE
GHNINEIG_01755	COG2518	Pcm
GHNINEIG_01758	COG2827	YhbQ
GHNINEIG_01759	COG1793	CDC9
GHNINEIG_01761	COG3765	WzzB
GHNINEIG_01765	COG1086	FlaA1
GHNINEIG_01766	COG2148	WcaJ
GHNINEIG_01767	COG0399	WecE
GHNINEIG_01769	COG0399	WecE
GHNINEIG_01770	COG0110	WbbJ
GHNINEIG_01772	COG1209	RmlA1
GHNINEIG_01773	COG1088	RfbB
GHNINEIG_01774	COG0463	WcaA
GHNINEIG_01775	COG0438	RfaB
GHNINEIG_01777	COG2244	RfbX
GHNINEIG_01778	COG0578	GlpA
GHNINEIG_01779	COG1835	OafA
GHNINEIG_01780	COG0399	WecE
GHNINEIG_01782	COG0673	MviM
GHNINEIG_01783	COG1004	Ugd
GHNINEIG_01784	COG0449	GlmS
GHNINEIG_01785	COG0313	RsmI
GHNINEIG_01787	COG0792	YraN
GHNINEIG_01790	cl28252	COG3893 superfamily
GHNINEIG_01791	COG2059	ChrA
GHNINEIG_01792	COG0491	GloB
GHNINEIG_01794	COG1309	AcrR
GHNINEIG_01795	COG0841	AcrB
GHNINEIG_01796	COG0845	AcrA
GHNINEIG_01798	COG1714	YckC
GHNINEIG_01799	COG1451	YgjP
GHNINEIG_01800	COG2814	AraJ
GHNINEIG_01801	COG0564	RluA
GHNINEIG_01802	COG0674	PorA
GHNINEIG_01802	COG1014	PorG
GHNINEIG_01803	COG1013	PorB
GHNINEIG_01806	COG0847	DnaQ
GHNINEIG_01807	COG0589	UspA
GHNINEIG_01808	COG0405	Ggt
GHNINEIG_01809	COG0760	SurA
GHNINEIG_01811	COG1304	LldD
GHNINEIG_01812	COG3425	PksG
GHNINEIG_01819	COG4962	CpaF
GHNINEIG_01830	COG0625	GstA
GHNINEIG_01832	COG0231	Efp
GHNINEIG_01835	COG0392	AglD2
GHNINEIG_01836	COG0859	RfaF
GHNINEIG_01837	COG0795	LptF
GHNINEIG_01838	COG0795	LptF
GHNINEIG_01839	COG0260	PepB
GHNINEIG_01841	COG2805	PilT
GHNINEIG_01845	COG0556	UvrB
GHNINEIG_01846	COG0436	AspB
GHNINEIG_01847	COG0494	MutT
GHNINEIG_01848	COG1011	YigB
GHNINEIG_01852	COG0488	Uup
GHNINEIG_01854	COG0208	NrdF
GHNINEIG_01855	COG0406	PhoE
GHNINEIG_01862	COG1595	RpoE
GHNINEIG_01864	COG2200	EAL
GHNINEIG_01864	COG2199	GGDEF
GHNINEIG_01867	cl01537	COG3767 superfamily
GHNINEIG_01868	COG1538	TolC
GHNINEIG_01869	COG3696	CusA
GHNINEIG_01870	COG0845	AcrA
GHNINEIG_01872	COG0693	ThiJ
GHNINEIG_01873	COG0793	CtpA
GHNINEIG_01874	COG0640	ArsR
GHNINEIG_01875	COG3328	IS285
GHNINEIG_01883	COG0123	AcuC
GHNINEIG_01885	COG0600	TauC
GHNINEIG_01886	COG1116	TauB
GHNINEIG_01887	COG0864	NikR
GHNINEIG_01890	COG1984	DUR1B
GHNINEIG_01890	COG0511	AccB
GHNINEIG_01891	COG0154	GatA
GHNINEIG_01892	COG0438	RfaB
GHNINEIG_01892	COG0561	Cof
GHNINEIG_01893	COG0561	Cof
GHNINEIG_01894	COG0524	RbsK
GHNINEIG_01895	COG0366	AmyA
GHNINEIG_01896	COG0174	GlnA
GHNINEIG_01898	COG0715	TauA
GHNINEIG_01899	COG0697	RhaT
GHNINEIG_01900	COG1082	YcjR
GHNINEIG_01901	COG0491	GloB
GHNINEIG_01903	COG2801	Tra5
GHNINEIG_01904	COG2963	InsE
GHNINEIG_01905	COG0610	COG0610
GHNINEIG_01906	COG3177	COG3177
GHNINEIG_01910	COG0732	HsdS
GHNINEIG_01911	COG0286	HsdM
GHNINEIG_01912	COG1961	PinE
GHNINEIG_01914	COG3550	HipA
GHNINEIG_01917	COG2963	InsE
GHNINEIG_01918	COG2801	Tra5
GHNINEIG_01920	COG0568	RpoD
GHNINEIG_01921	COG0358	DnaG
GHNINEIG_01922	COG1610	YqeY
GHNINEIG_01923	COG0828	RpsU
GHNINEIG_01924	COG0533	TsaD
GHNINEIG_01925	COG3765	WzzB
GHNINEIG_01928	COG0344	PlsY
GHNINEIG_01929	COG1539	FolB
GHNINEIG_01933	COG1968	UppP
GHNINEIG_01934	COG0063	Nnr2
GHNINEIG_01934	COG0062	Nnr1
GHNINEIG_01936	COG0041	PurE
GHNINEIG_01937	COG2200	EAL
GHNINEIG_01937	COG2199	GGDEF
GHNINEIG_01937	COG0517	CBS
GHNINEIG_01938	COG0192	MetK
GHNINEIG_01939	COG0685	MetF
GHNINEIG_01940	COG1385	RsmE
GHNINEIG_01942	COG0189	RimK
GHNINEIG_01943	COG1477	ApbE
GHNINEIG_01945	COG0816	YqgF
GHNINEIG_01946	COG0540	PyrB
GHNINEIG_01947	COG0044	AllB
GHNINEIG_01950	COG2326	COG2326
GHNINEIG_01951	COG0325	YggS
GHNINEIG_01953	COG0334	GdhA
GHNINEIG_01954	COG0345	ProC
GHNINEIG_01955	COG0762	Ycf19
GHNINEIG_01956	COG2021	MET2
GHNINEIG_01957	COG0500	SmtA
GHNINEIG_01959	COG0370	FeoB
GHNINEIG_01966	COG0019	LysA
GHNINEIG_01968	COG1092	RlmK
GHNINEIG_01969	COG0509	GcvH
GHNINEIG_01970	COG2199	GGDEF
GHNINEIG_01972	COG1278	CspC
GHNINEIG_01974	COG0276	HemH
GHNINEIG_01975	COG1028	FabG
GHNINEIG_01977	COG0057	GapA
GHNINEIG_01979	COG0701	YraQ
GHNINEIG_01980	COG0491	GloB
GHNINEIG_01981	COG0579	LhgO
GHNINEIG_01982	COG0523	YejR
GHNINEIG_01985	COG1522	Lrp
GHNINEIG_01986	COG0119	LeuA
GHNINEIG_01988	COG0491	GloB
GHNINEIG_01989	COG0628	PerM
GHNINEIG_01990	COG1611	YgdH
GHNINEIG_01991	COG0513	SrmB
GHNINEIG_01992	COG1309	AcrR
GHNINEIG_01995	COG1012	AdhE
GHNINEIG_01997	COG0044	AllB
GHNINEIG_01998	COG0759	YidD
GHNINEIG_01999	COG0855	Ppk
GHNINEIG_02000	COG0248	GppA
GHNINEIG_02001	COG0369	CysJ
GHNINEIG_02003	COG0461	PyrE
GHNINEIG_02004	COG2062	SixA
GHNINEIG_02005	COG0840	Tar
GHNINEIG_02005	COG2202	PAS
GHNINEIG_02005	COG2770	HAMP
GHNINEIG_02006	COG0730	YfcA
GHNINEIG_02007	COG0548	ArgB
GHNINEIG_02012	COG0436	AspB
GHNINEIG_02014	COG1109	ManB
GHNINEIG_02015	COG0756	Dut
GHNINEIG_02017	COG0531	PotE
GHNINEIG_02018	COG1292	BetT
GHNINEIG_02021	COG0642	BaeS
GHNINEIG_02021	COG2202	PAS
GHNINEIG_02021	COG2202	PAS
GHNINEIG_02023	COG0452	CoaBC
GHNINEIG_02024	COG0824	FadM
GHNINEIG_02025	COG2003	RadC
GHNINEIG_02026	COG0227	RpmB
GHNINEIG_02027	COG0267	RpmG
GHNINEIG_02028	COG2199	GGDEF
GHNINEIG_02028	COG0715	TauA
GHNINEIG_02028	COG0834	HisJ
GHNINEIG_02028	COG2202	PAS
GHNINEIG_02030	COG0266	Nei
GHNINEIG_02032	COG0474	MgtA
GHNINEIG_02033	COG0642	BaeS
GHNINEIG_02033	COG0784	CheY
GHNINEIG_02033	COG2202	PAS
GHNINEIG_02035	COG4149	ModC
GHNINEIG_02036	COG0725	ModA
GHNINEIG_02037	COG3585	MopI
GHNINEIG_02037	COG3585	MopI
GHNINEIG_02039	COG0669	CoaD
GHNINEIG_02040	COG2200	EAL
GHNINEIG_02041	COG2199	GGDEF
GHNINEIG_02041	COG2200	EAL
GHNINEIG_02041	COG2202	PAS
GHNINEIG_02041	COG2202	PAS
GHNINEIG_02041	COG2202	PAS
GHNINEIG_02042	COG0742	RsmD
GHNINEIG_02047	COG2199	GGDEF
GHNINEIG_02047	COG0715	TauA
GHNINEIG_02047	COG0834	HisJ
GHNINEIG_02048	COG1346	LrgB
GHNINEIG_02049	COG1380	YohJ
GHNINEIG_02050	COG0612	PqqL
GHNINEIG_02051	COG0612	PqqL
GHNINEIG_02052	COG0552	FtsY
GHNINEIG_02055	COG0304	FabB
GHNINEIG_02056	COG0764	FabA
GHNINEIG_02059	COG0340	BirA2
GHNINEIG_02065	COG0162	TyrS
GHNINEIG_02066	COG0167	PyrD
GHNINEIG_02067	COG0219	TrmL
GHNINEIG_02068	COG0240	GpsA
GHNINEIG_02069	COG1952	SecB
GHNINEIG_02070	COG0695	GrxC
GHNINEIG_02071	COG0607	PspE
GHNINEIG_02072	COG0696	GpmI
GHNINEIG_02073	COG0069	GltB2
GHNINEIG_02073	COG0067	GltB1
GHNINEIG_02073	COG0070	GltB3
GHNINEIG_02074	COG0493	GltD
GHNINEIG_02076	COG2217	ZntA
GHNINEIG_02078	COG0348	NapH
GHNINEIG_02080	COG2010	CccA
GHNINEIG_02080	COG2010	CccA
GHNINEIG_02081	COG2993	CcoO
GHNINEIG_02082	COG3278	CcoN
GHNINEIG_02083	COG0131	HisB2
GHNINEIG_02084	COG0118	HisH
GHNINEIG_02085	COG0106	HisA
GHNINEIG_02086	COG0107	HisF
GHNINEIG_02087	COG0140	HisI2
GHNINEIG_02088	COG0537	Hit
GHNINEIG_02089	COG1826	TatA
GHNINEIG_02090	COG1826	TatA
GHNINEIG_02091	COG0805	TatC
GHNINEIG_02092	COG1331	YyaL
GHNINEIG_02094	COG1040	ComFC
GHNINEIG_02095	COG0502	BioB
GHNINEIG_02096	COG0156	BioF
GHNINEIG_02097	COG0596	MhpC
GHNINEIG_02101	COG0840	Tar
GHNINEIG_02101	COG2202	PAS
GHNINEIG_02104	COG1198	PriA
GHNINEIG_02109	COG0259	PdxH
GHNINEIG_02112	COG1629	CirA
GHNINEIG_02113	COG1671	YaiI
GHNINEIG_02114	COG0514	RecQ
GHNINEIG_02115	COG0701	YraQ
GHNINEIG_02117	COG0840	Tar
GHNINEIG_02118	COG0841	AcrB
GHNINEIG_02119	COG0845	AcrA
GHNINEIG_02120	COG0583	LysR
GHNINEIG_02121	COG1741	YhaK
GHNINEIG_02122	COG0840	Tar
GHNINEIG_02122	COG2202	PAS
GHNINEIG_02126	COG2200	EAL
GHNINEIG_02126	COG2199	GGDEF
GHNINEIG_02126	COG2202	PAS
GHNINEIG_02127	COG0513	SrmB
GHNINEIG_02128	COG0840	Tar
GHNINEIG_02129	COG0616	SppA
GHNINEIG_02133	COG0484	DnaJ
GHNINEIG_02134	COG4206	BtuB
GHNINEIG_02136	COG0033	Pgm
GHNINEIG_02138	COG0397	YdiU
GHNINEIG_02139	COG0390	FetB
GHNINEIG_02141	COG0071	IbpA
GHNINEIG_02143	COG2200	EAL
GHNINEIG_02143	COG2199	GGDEF
GHNINEIG_02144	COG0500	SmtA
GHNINEIG_02145	COG1115	AlsT
GHNINEIG_02147	COG0479	FrdB
GHNINEIG_02148	COG1053	SdhA
GHNINEIG_02150	COG2009	SdhC
GHNINEIG_02152	COG0631	PTC1
GHNINEIG_02152	COG0515	SPS1
GHNINEIG_02153	COG0028	IlvB
GHNINEIG_02156	COG0068	HypF
GHNINEIG_02157	COG0680	HyaD
GHNINEIG_02158	COG0374	HyaB
GHNINEIG_02159	COG1740	HyaA
GHNINEIG_02161	COG0309	HypE
GHNINEIG_02162	COG0409	HypD
GHNINEIG_02163	COG0298	HypC
GHNINEIG_02164	COG0378	HypB
GHNINEIG_02167	COG0526	TrxA
GHNINEIG_02168	COG2897	SseA
GHNINEIG_02169	cl25447	COG5001 superfamily
GHNINEIG_02171	COG1444	TmcA
GHNINEIG_02172	COG0788	PurU
GHNINEIG_02173	COG0708	XthA
GHNINEIG_02174	COG0543	Mcr1
GHNINEIG_02175	COG0127	RdgB
GHNINEIG_02176	COG1561	YicC
GHNINEIG_02178	COG5009	MrcA
GHNINEIG_02180	COG0563	Adk
GHNINEIG_02181	COG1182	AzoR
GHNINEIG_02182	COG2239	MgtE
GHNINEIG_02183	COG0189	RimK
GHNINEIG_02186	COG1629	CirA
GHNINEIG_02188	COG3201	PnuC
GHNINEIG_02190	COG0642	BaeS
GHNINEIG_02190	COG0784	CheY
GHNINEIG_02190	COG2202	PAS
GHNINEIG_02190	COG2203	FhlA
GHNINEIG_02192	COG0628	PerM
GHNINEIG_02193	COG4572	ChaB
GHNINEIG_02195	COG2963	InsE
GHNINEIG_02196	COG2801	Tra5
GHNINEIG_02198	COG2801	Tra5
GHNINEIG_02199	COG3696	CusA
GHNINEIG_02200	COG0845	AcrA
GHNINEIG_02201	COG1538	TolC
GHNINEIG_02207	COG0607	PspE
GHNINEIG_02207	COG0640	ArsR
GHNINEIG_02208	COG0500	SmtA
GHNINEIG_02210	COG0491	GloB
GHNINEIG_02211	COG2814	AraJ
GHNINEIG_02213	COG2801	Tra5
GHNINEIG_02214	COG2963	InsE
GHNINEIG_02216	COG0531	PotE
GHNINEIG_02219	COG2217	ZntA
GHNINEIG_02219	COG3350	COG3350
GHNINEIG_02222	COG2132	SufI
GHNINEIG_02223	COG2010	CccA
GHNINEIG_02225	COG2132	SufI
GHNINEIG_02227	COG2801	Tra5
GHNINEIG_02228	COG0789	SoxR
GHNINEIG_02230	COG2608	CopZ
GHNINEIG_02231	COG1249	Lpd
GHNINEIG_02233	COG2963	InsE
GHNINEIG_02234	COG2801	Tra5
GHNINEIG_02235	COG2188	MngR
GHNINEIG_02237	COG3638	PhnC
GHNINEIG_02238	COG3639	PhnE
GHNINEIG_02247	COG1235	PhnP
GHNINEIG_02248	COG0697	RhaT
GHNINEIG_02254	COG2801	Tra5
GHNINEIG_02255	COG2963	InsE
GHNINEIG_02256	COG0732	HsdS
GHNINEIG_02257	COG0286	HsdM
GHNINEIG_02260	COG0582	XerC
GHNINEIG_02267	COG1028	FabG
GHNINEIG_02268	cl27534	COG2907 superfamily
GHNINEIG_02270	COG2230	Cfa
GHNINEIG_02272	COG0415	PhrB
GHNINEIG_02273	COG0789	SoxR
GHNINEIG_02274	COG2202	PAS
GHNINEIG_02276	COG1854	LuxS
GHNINEIG_02277	COG0775	Pfs
GHNINEIG_02278	COG2199	GGDEF
GHNINEIG_02278	cl25447	COG5001 superfamily
GHNINEIG_02279	COG0027	PurT
GHNINEIG_02281	COG0568	RpoD
GHNINEIG_02283	COG0337	AroB
GHNINEIG_02284	COG0703	AroK
GHNINEIG_02285	COG0194	Gmk
GHNINEIG_02286	COG0399	WecE
GHNINEIG_02290	COG1758	RpoZ
GHNINEIG_02291	COG0317	SpoT
GHNINEIG_02293	COG1108	ZnuB
GHNINEIG_02294	COG1108	ZnuB
GHNINEIG_02294	COG1321	MntR
GHNINEIG_02295	COG1121	ZnuC
GHNINEIG_02296	COG0803	ZnuA
GHNINEIG_02297	COG0251	RidA
GHNINEIG_02298	COG0004	AmtB
GHNINEIG_02298	COG2199	GGDEF
GHNINEIG_02300	COG1200	RecG
GHNINEIG_02303	COG1595	RpoE
GHNINEIG_02308	COG0382	UbiA
GHNINEIG_02310	COG1207	GlmU
GHNINEIG_02311	COG0355	AtpC
GHNINEIG_02312	COG0055	AtpD
GHNINEIG_02313	COG0224	AtpG
GHNINEIG_02314	COG0056	AtpA
GHNINEIG_02315	COG0712	AtpH
GHNINEIG_02316	COG0711	AtpF
GHNINEIG_02317	COG0636	AtpE
GHNINEIG_02318	COG0356	AtpB
GHNINEIG_02321	COG1475	Spo0J
GHNINEIG_02322	COG1192	BcsQ
GHNINEIG_02323	COG0357	RsmG
GHNINEIG_02324	COG0445	MnmG
GHNINEIG_02327	COG0642	BaeS
GHNINEIG_02327	COG0784	CheY
GHNINEIG_02327	COG0834	HisJ
GHNINEIG_02327	COG0834	HisJ
GHNINEIG_02327	COG0834	HisJ
GHNINEIG_02329	COG0620	MetE
GHNINEIG_02330	COG0583	LysR
GHNINEIG_02332	COG2204	AtoC
GHNINEIG_02334	COG0642	BaeS
GHNINEIG_02336	COG0780	QueFC
GHNINEIG_02338	COG1739	YIH1
GHNINEIG_02340	COG2265	TrmA
GHNINEIG_02341	COG0486	MnmE
GHNINEIG_02343	COG0706	YidC
GHNINEIG_02344	COG0594	RnpA
GHNINEIG_02345	COG0230	RpmH
GHNINEIG_02346	COG0350	AdaB
GHNINEIG_02347	COG0730	YfcA
