# Supplementary material for: Horizontal acquisition of hydrogen conversion ability and other habitat adaptations in the Hydrogenovibrio strains SP-41 and XCL-2
Source: BMC Genomics. 2019 May 6;20:339. doi: 10.1186/s12864-019-5710-5 (PMC6501319; doi:10.1186/s12864-019-5710-5)
Supplement: Supplementary file 2 — KO annotations of SP-41 proteins. KO assignments by Blastkoala [24], using the prokaryotes taxonomy group and the species_prokaryotes database to the proteins encoded by the SP-41 genome. KO annotations were assigned to 64.2% of the SP-41 proteins. (CSV 118 kb) [file 12864_2019_5710_MOESM2_ESM.csv]

GHNINEIG_00001	K02313	dnaA; chromosomal replication initiator protein
GHNINEIG_00002	K02338	dnaN; DNA polymerase III subunit beta [EC:2.7.7.7]
GHNINEIG_00003	K03629	recF; DNA replication and repair protein RecF
GHNINEIG_00004
GHNINEIG_00005
GHNINEIG_00006
GHNINEIG_00007
GHNINEIG_00008	K15726	czcA; cobalt-zinc-cadmium resistance protein CzcA
GHNINEIG_00009
GHNINEIG_00010
GHNINEIG_00011
GHNINEIG_00012
GHNINEIG_00013	K02470	gyrB; DNA gyrase subunit B [EC:5.99.1.3]
GHNINEIG_00014	K00855	PRK; phosphoribulokinase [EC:2.7.1.19]
GHNINEIG_00015
GHNINEIG_00016
GHNINEIG_00017	K04762	hslR; ribosome-associated heat shock protein Hsp15
GHNINEIG_00018	K00228	CPOX; coproporphyrinogen III oxidase [EC:1.3.3.3]
GHNINEIG_00019
GHNINEIG_00020	K07566	tsaC; L-threonylcarbamoyladenylate synthase [EC:2.7.7.87]
GHNINEIG_00021
GHNINEIG_00022
GHNINEIG_00023
GHNINEIG_00024
GHNINEIG_00025	K07576	metallo-beta-lactamase family protein
GHNINEIG_00026
GHNINEIG_00027
GHNINEIG_00028
GHNINEIG_00029	K03406	mcp; methyl-accepting chemotaxis protein
GHNINEIG_00030
GHNINEIG_00031	K14445	SLC13A2_3_5; solute carrier family 13 (sodium-dependent dicarboxylate transporter), member 2/3/5
GHNINEIG_00032	K14445	SLC13A2_3_5; solute carrier family 13 (sodium-dependent dicarboxylate transporter), member 2/3/5
GHNINEIG_00033
GHNINEIG_00034	K01725	cynS; cyanate lyase [EC:4.2.1.104]
GHNINEIG_00035	K07394	SM-20-related protein
GHNINEIG_00036
GHNINEIG_00037	K02204	thrB2; homoserine kinase type II [EC:2.7.1.39]
GHNINEIG_00038	K02335	polA; DNA polymerase I [EC:2.7.7.7]
GHNINEIG_00039
GHNINEIG_00040
GHNINEIG_00041	K03978	engB; GTP-binding protein
GHNINEIG_00042	K07399	resB; cytochrome c biogenesis protein
GHNINEIG_00043
GHNINEIG_00044	K03673	dsbA; thiol:disulfide interchange protein DsbA
GHNINEIG_00045	K01652	E2.2.1.6L; acetolactate synthase I/II/III large subunit [EC:2.2.1.6]
GHNINEIG_00046
GHNINEIG_00047
GHNINEIG_00048	K04761	oxyR; LysR family transcriptional regulator, hydrogen peroxide-inducible genes activator
GHNINEIG_00049	K04754	mlaA; phospholipid-binding lipoprotein MlaA
GHNINEIG_00050	K05564	phaG; multicomponent K+:H+ antiporter subunit G
GHNINEIG_00051	K05563	phaF; multicomponent K+:H+ antiporter subunit F
GHNINEIG_00052	K05562	phaE; multicomponent K+:H+ antiporter subunit E
GHNINEIG_00053	K05561	phaD; multicomponent K+:H+ antiporter subunit D
GHNINEIG_00054	K05560	phaC; multicomponent K+:H+ antiporter subunit C
GHNINEIG_00055	K05559	phaA; multicomponent K+:H+ antiporter subunit A
GHNINEIG_00056	K03324	yjbB; phosphate:Na+ symporter
GHNINEIG_00057
GHNINEIG_00058
GHNINEIG_00059
GHNINEIG_00060
GHNINEIG_00061	K01414	prlC; oligopeptidase A [EC:3.4.24.70]
GHNINEIG_00062	K06076	fadL; long-chain fatty acid transport protein
GHNINEIG_00063
GHNINEIG_00064	K05939	aas; acyl-[acyl-carrier-protein]-phospholipid O-acyltransferase / long-chain-fatty-acid--[acyl-carrier-protein] ligase [EC:2.3.1.40 6.2.1.20]
GHNINEIG_00065
GHNINEIG_00066	K07114	yfbK; Ca-activated chloride channel homolog
GHNINEIG_00067	K07114	yfbK; Ca-activated chloride channel homolog
GHNINEIG_00068
GHNINEIG_00069
GHNINEIG_00070	K03924	moxR; MoxR-like ATPase [EC:3.6.3.-]
GHNINEIG_00071	K03406	mcp; methyl-accepting chemotaxis protein
GHNINEIG_00072	K15257	cmoB; tRNA (mo5U34)-methyltransferase [EC:2.1.1.-]
GHNINEIG_00073	K15256	cmoA; tRNA (cmo5U34)-methyltransferase [EC:2.1.1.-]
GHNINEIG_00074	K08306	mltC; membrane-bound lytic murein transglycosylase C [EC:4.2.2.-]
GHNINEIG_00075	K01173	ENDOG; endonuclease G, mitochondrial
GHNINEIG_00076	K06219	smtA; S-adenosylmethionine-dependent methyltransferase
GHNINEIG_00077
GHNINEIG_00078
GHNINEIG_00079
GHNINEIG_00080
GHNINEIG_00081
GHNINEIG_00082	K03924	moxR; MoxR-like ATPase [EC:3.6.3.-]
GHNINEIG_00083
GHNINEIG_00084
GHNINEIG_00085	K07114	yfbK; Ca-activated chloride channel homolog
GHNINEIG_00086	K07114	yfbK; Ca-activated chloride channel homolog
GHNINEIG_00087
GHNINEIG_00088
GHNINEIG_00089	K03672	trxC; thioredoxin 2 [EC:1.8.1.8]
GHNINEIG_00090
GHNINEIG_00091
GHNINEIG_00092
GHNINEIG_00093
GHNINEIG_00094
GHNINEIG_00095	K00759	APRT; adenine phosphoribosyltransferase [EC:2.4.2.7]
GHNINEIG_00096
GHNINEIG_00097	K01755	argH; argininosuccinate lyase [EC:4.3.2.1]
GHNINEIG_00098
GHNINEIG_00099	K01749	hemC; hydroxymethylbilane synthase [EC:2.5.1.61]
GHNINEIG_00100	K01719	hemD; uroporphyrinogen-III synthase [EC:4.2.1.75]
GHNINEIG_00101
GHNINEIG_00102	K02498	hemY; HemY protein
GHNINEIG_00103
GHNINEIG_00104
GHNINEIG_00105	K00925	ackA; acetate kinase [EC:2.7.2.1]
GHNINEIG_00106	K13788	pta; phosphate acetyltransferase [EC:2.3.1.8]
GHNINEIG_00107
GHNINEIG_00108	K07289	asmA; AsmA protein
GHNINEIG_00109	K03439	trmB; tRNA (guanine-N7-)-methyltransferase [EC:2.1.1.33]
GHNINEIG_00110	K03575	mutY; A/G-specific adenine glycosylase [EC:3.2.2.31]
GHNINEIG_00111
GHNINEIG_00112
GHNINEIG_00113	K01599	hemE; uroporphyrinogen decarboxylase [EC:4.1.1.37]
GHNINEIG_00114
GHNINEIG_00115	K02909	RP-L31; large subunit ribosomal protein L31
GHNINEIG_00116	K03628	rho; transcription termination factor Rho
GHNINEIG_00117	K03671	trxA; thioredoxin 1
GHNINEIG_00118	K03657	uvrD; DNA helicase II / ATP-dependent DNA helicase PcrA [EC:3.6.4.12]
GHNINEIG_00119
GHNINEIG_00120	K15461	mnmC; tRNA 5-methylaminomethyl-2-thiouridine biosynthesis bifunctional protein [EC:2.1.1.61 1.5.-.-]
GHNINEIG_00121
GHNINEIG_00122
GHNINEIG_00123
GHNINEIG_00124
GHNINEIG_00125
GHNINEIG_00126
GHNINEIG_00127	K07007	uncharacterized protein
GHNINEIG_00128
GHNINEIG_00129
GHNINEIG_00130	K00383	GSR; glutathione reductase (NADPH) [EC:1.8.1.7]
GHNINEIG_00131
GHNINEIG_00132
GHNINEIG_00133	K00941	thiD; hydroxymethylpyrimidine/phosphomethylpyrimidine kinase [EC:2.7.1.49 2.7.4.7]
GHNINEIG_00134	K00788	thiE; thiamine-phosphate pyrophosphorylase [EC:2.5.1.3]
GHNINEIG_00135	K03149	thiG; thiazole synthase [EC:2.8.1.10]
GHNINEIG_00136	K03154	thiS; sulfur carrier protein
GHNINEIG_00137	K03153	thiO; glycine oxidase [EC:1.4.3.19]
GHNINEIG_00138	K03147	thiC; phosphomethylpyrimidine synthase [EC:4.1.99.17]
GHNINEIG_00139
GHNINEIG_00140
GHNINEIG_00141
GHNINEIG_00142
GHNINEIG_00143	K00014	aroE; shikimate dehydrogenase [EC:1.1.1.25]
GHNINEIG_00144	K01698	hemB; porphobilinogen synthase [EC:4.2.1.24]
GHNINEIG_00145
GHNINEIG_00146	K17225	soxC; sulfane dehydrogenase subunit SoxC
GHNINEIG_00147	K17225	soxC; sulfane dehydrogenase subunit SoxC
GHNINEIG_00148	K08738	CYC; cytochrome c
GHNINEIG_00149	K03639	moaA; GTP 3',8-cyclase [EC:4.1.99.22]
GHNINEIG_00150	K03636	moaD; sulfur-carrier protein
GHNINEIG_00151	K03635	MOCS2B; molybdopterin synthase catalytic subunit [EC:2.8.1.12]
GHNINEIG_00152	K03750	moeA; molybdopterin molybdotransferase [EC:2.10.1.1]
GHNINEIG_00153	K03637	moaC; cyclic pyranopterin monophosphate synthase [EC:4.6.1.17]
GHNINEIG_00154
GHNINEIG_00155
GHNINEIG_00156	K20976	hptB; histidine phosphotransfer protein HptB
GHNINEIG_00157
GHNINEIG_00158	K07560	dtd; D-tyrosyl-tRNA(Tyr) deacylase [EC:3.1.-.-]
GHNINEIG_00159	K01259	pip; proline iminopeptidase [EC:3.4.11.5]
GHNINEIG_00160	K06207	typA; GTP-binding protein
GHNINEIG_00161	K07112	uncharacterized protein
GHNINEIG_00162	K07112	uncharacterized protein
GHNINEIG_00163
GHNINEIG_00164	K00548	metH; 5-methyltetrahydrofolate--homocysteine methyltransferase [EC:2.1.1.13]
GHNINEIG_00165	K00557	trmA; tRNA (uracil-5-)-methyltransferase [EC:2.1.1.35]
GHNINEIG_00166	K07090	uncharacterized protein
GHNINEIG_00167
GHNINEIG_00168
GHNINEIG_00169	K02217	ftnA; ferritin [EC:1.16.3.2]
GHNINEIG_00170	K07226	hugZ; heme iron utilization protein
GHNINEIG_00171	K02015	ABC.FEV.P; iron complex transport system permease protein
GHNINEIG_00172	K02013	ABC.FEV.A; iron complex transport system ATP-binding protein [EC:3.6.3.34]
GHNINEIG_00173
GHNINEIG_00174
GHNINEIG_00175	K02517	lpxL; Kdo2-lipid IVA lauroyltransferase [EC:2.3.1.241]
GHNINEIG_00176	K01975	thpR; RNA 2',3'-cyclic 3'-phosphodiesterase [EC:3.1.4.58]
GHNINEIG_00177
GHNINEIG_00178	K03498	trkH; trk system potassium uptake protein
GHNINEIG_00179	K03499	trkA; trk system potassium uptake protein
GHNINEIG_00180
GHNINEIG_00181
GHNINEIG_00182
GHNINEIG_00183	K03500	rsmB; 16S rRNA (cytosine967-C5)-methyltransferase [EC:2.1.1.176]
GHNINEIG_00184	K00604	MTFMT; methionyl-tRNA formyltransferase [EC:2.1.2.9]
GHNINEIG_00185	K01462	PDF; peptide deformylase [EC:3.5.1.88]
GHNINEIG_00186	K04096	smf; DNA processing protein
GHNINEIG_00187
GHNINEIG_00188	K03168	topA; DNA topoisomerase I [EC:5.99.1.2]
GHNINEIG_00189
GHNINEIG_00190	K01887	RARS; arginyl-tRNA synthetase [EC:6.1.1.19]
GHNINEIG_00191
GHNINEIG_00192	K13590	dgcB; diguanylate cyclase [EC:2.7.7.65]
GHNINEIG_00193	K09806	uncharacterized protein
GHNINEIG_00194	K07391	comM; magnesium chelatase family protein
GHNINEIG_00195
GHNINEIG_00196
GHNINEIG_00197
GHNINEIG_00198
GHNINEIG_00199
GHNINEIG_00200
GHNINEIG_00201
GHNINEIG_00202
GHNINEIG_00203
GHNINEIG_00204
GHNINEIG_00205
GHNINEIG_00206
GHNINEIG_00207
GHNINEIG_00208
GHNINEIG_00209
GHNINEIG_00210
GHNINEIG_00211	K07497	putative transposase
GHNINEIG_00212
GHNINEIG_00213	K07391	comM; magnesium chelatase family protein
GHNINEIG_00214	K09792	uncharacterized protein
GHNINEIG_00215	K12543	lapE; outer membrane protein, adhesin transport system
GHNINEIG_00216
GHNINEIG_00217	K12542	lapC; membrane fusion protein, adhesin transport system
GHNINEIG_00218	K12541	lapB; ATP-binding cassette, subfamily C, bacterial LapB
GHNINEIG_00219
GHNINEIG_00220
GHNINEIG_00221	K03286	TC.OOP; OmpA-OmpF porin, OOP family
GHNINEIG_00222
GHNINEIG_00223	K03656	rep; ATP-dependent DNA helicase Rep [EC:3.6.4.12]
GHNINEIG_00224
GHNINEIG_00225
GHNINEIG_00226
GHNINEIG_00227	K06176	truD; tRNA pseudouridine13 synthase [EC:5.4.99.27]
GHNINEIG_00228	K01496	hisI; phosphoribosyl-AMP cyclohydrolase [EC:3.5.4.19]
GHNINEIG_00229	K02342	dnaQ; DNA polymerase III subunit epsilon [EC:2.7.7.7]
GHNINEIG_00230
GHNINEIG_00231	K00836	ectB; diaminobutyrate-2-oxoglutarate transaminase [EC:2.6.1.76]
GHNINEIG_00232
GHNINEIG_00233	K00135	gabD; succinate-semialdehyde dehydrogenase / glutarate-semialdehyde dehydrogenase [EC:1.2.1.16 1.2.1.79 1.2.1.20]
GHNINEIG_00234
GHNINEIG_00235	K13622	btaA; S-adenosylmethionine-diacylglycerol 3-amino-3-carboxypropyl transferase
GHNINEIG_00236
GHNINEIG_00237
GHNINEIG_00238
GHNINEIG_00239
GHNINEIG_00240
GHNINEIG_00241	K07302	iorA; isoquinoline 1-oxidoreductase subunit alpha [EC:1.3.99.16]
GHNINEIG_00242	K07303	iorB; isoquinoline 1-oxidoreductase subunit beta [EC:1.3.99.16]
GHNINEIG_00243
GHNINEIG_00244
GHNINEIG_00245
GHNINEIG_00246	K04564	SOD2; superoxide dismutase, Fe-Mn family [EC:1.15.1.1]
GHNINEIG_00247	K09902	uncharacterized protein
GHNINEIG_00248	K00329	E1.6.5.3; NADH dehydrogenase [EC:1.6.5.3]
GHNINEIG_00248	K00356	E1.6.99.3; NADH dehydrogenase [EC:1.6.99.3]
GHNINEIG_00249	K00974	cca; tRNA nucleotidyltransferase (CCA-adding enzyme) [EC:2.7.7.72 3.1.3.- 3.1.4.-]
GHNINEIG_00250	K13283	fieF; ferrous-iron efflux pump FieF
GHNINEIG_00251
GHNINEIG_00252
GHNINEIG_00253	K00615	E2.2.1.1; transketolase [EC:2.2.1.1]
GHNINEIG_00254	K00134	GAPDH; glyceraldehyde 3-phosphate dehydrogenase [EC:1.2.1.12]
GHNINEIG_00255	K00927	PGK; phosphoglycerate kinase [EC:2.7.2.3]
GHNINEIG_00256	K00873	PK; pyruvate kinase [EC:2.7.1.40]
GHNINEIG_00257	K01624	FBA; fructose-bisphosphate aldolase, class II [EC:4.1.2.13]
GHNINEIG_00258	K02452	gspC; general secretion pathway protein C
GHNINEIG_00259	K02453	gspD; general secretion pathway protein D
GHNINEIG_00260	K02454	gspE; general secretion pathway protein E
GHNINEIG_00261	K02455	gspF; general secretion pathway protein F
GHNINEIG_00262	K02456	gspG; general secretion pathway protein G
GHNINEIG_00263	K02457	gspH; general secretion pathway protein H
GHNINEIG_00264	K02458	gspI; general secretion pathway protein I
GHNINEIG_00265	K02459	gspJ; general secretion pathway protein J
GHNINEIG_00266	K02460	gspK; general secretion pathway protein K
GHNINEIG_00267	K02461	gspL; general secretion pathway protein L
GHNINEIG_00268	K02462	gspM; general secretion pathway protein M
GHNINEIG_00269	K02463	gspN; general secretion pathway protein N
GHNINEIG_00270	K01935	bioD; dethiobiotin synthetase [EC:6.3.3.3]
GHNINEIG_00271	K01923	purC; phosphoribosylaminoimidazole-succinocarboxamide synthase [EC:6.3.2.6]
GHNINEIG_00272	K13256	psiE; protein PsiE
GHNINEIG_00273	K01783	rpe; ribulose-phosphate 3-epimerase [EC:5.1.3.1]
GHNINEIG_00274	K01091	gph; phosphoglycolate phosphatase [EC:3.1.3.18]
GHNINEIG_00275
GHNINEIG_00276	K01657	trpE; anthranilate synthase component I [EC:4.1.3.27]
GHNINEIG_00277	K01658	trpG; anthranilate synthase component II [EC:4.1.3.27]
GHNINEIG_00278	K00766	trpD; anthranilate phosphoribosyltransferase [EC:2.4.2.18]
GHNINEIG_00279	K01609	trpC; indole-3-glycerol phosphate synthase [EC:4.1.1.48]
GHNINEIG_00280
GHNINEIG_00281
GHNINEIG_00282	K01611	speD; S-adenosylmethionine decarboxylase [EC:4.1.1.50]
GHNINEIG_00283	K00797	speE; spermidine synthase [EC:2.5.1.16]
GHNINEIG_00284	K01581	E4.1.1.17; ornithine decarboxylase [EC:4.1.1.17]
GHNINEIG_00285	K07397	yhfA; putative redox protein
GHNINEIG_00286
GHNINEIG_00287	K00833	bioA; adenosylmethionine---8-amino-7-oxononanoate aminotransferase [EC:2.6.1.62]
GHNINEIG_00288
GHNINEIG_00289	K06175	truC; tRNA pseudouridine65 synthase [EC:5.4.99.26]
GHNINEIG_00290
GHNINEIG_00294	K02358	tuf; elongation factor Tu
GHNINEIG_00296	K03073	secE; preprotein translocase subunit SecE
GHNINEIG_00297	K02601	nusG; transcriptional antiterminator NusG
GHNINEIG_00298	K02867	RP-L11; large subunit ribosomal protein L11
GHNINEIG_00299	K02863	RP-L1; large subunit ribosomal protein L1
GHNINEIG_00300	K02864	RP-L10; large subunit ribosomal protein L10
GHNINEIG_00301	K02935	RP-L7; large subunit ribosomal protein L7/L12
GHNINEIG_00302	K03043	rpoB; DNA-directed RNA polymerase subunit beta [EC:2.7.7.6]
GHNINEIG_00303	K03046	rpoC; DNA-directed RNA polymerase subunit beta' [EC:2.7.7.6]
GHNINEIG_00304	K02950	RP-S12; small subunit ribosomal protein S12
GHNINEIG_00305	K02992	RP-S7; small subunit ribosomal protein S7
GHNINEIG_00306	K02355	fusA; elongation factor G
GHNINEIG_00307	K02358	tuf; elongation factor Tu
GHNINEIG_00308	K02946	RP-S10; small subunit ribosomal protein S10
GHNINEIG_00309	K02906	RP-L3; large subunit ribosomal protein L3
GHNINEIG_00310	K02926	RP-L4; large subunit ribosomal protein L4
GHNINEIG_00311	K02892	RP-L23; large subunit ribosomal protein L23
GHNINEIG_00312	K02886	RP-L2; large subunit ribosomal protein L2
GHNINEIG_00313	K02965	RP-S19; small subunit ribosomal protein S19
GHNINEIG_00314	K02890	RP-L22; large subunit ribosomal protein L22
GHNINEIG_00315	K02982	RP-S3; small subunit ribosomal protein S3
GHNINEIG_00316	K02878	RP-L16; large subunit ribosomal protein L16
GHNINEIG_00317	K02904	RP-L29; large subunit ribosomal protein L29
GHNINEIG_00318	K02961	RP-S17; small subunit ribosomal protein S17
GHNINEIG_00319	K02874	RP-L14; large subunit ribosomal protein L14
GHNINEIG_00320	K02895	RP-L24; large subunit ribosomal protein L24
GHNINEIG_00321	K02931	RP-L5; large subunit ribosomal protein L5
GHNINEIG_00322	K02954	RP-S14; small subunit ribosomal protein S14
GHNINEIG_00323	K02994	RP-S8; small subunit ribosomal protein S8
GHNINEIG_00324	K02933	RP-L6; large subunit ribosomal protein L6
GHNINEIG_00325	K02881	RP-L18; large subunit ribosomal protein L18
GHNINEIG_00326	K02988	RP-S5; small subunit ribosomal protein S5
GHNINEIG_00327	K02907	RP-L30; large subunit ribosomal protein L30
GHNINEIG_00328	K02876	RP-L15; large subunit ribosomal protein L15
GHNINEIG_00329	K03076	secY; preprotein translocase subunit SecY
GHNINEIG_00330	K02952	RP-S13; small subunit ribosomal protein S13
GHNINEIG_00331	K02948	RP-S11; small subunit ribosomal protein S11
GHNINEIG_00332	K02986	RP-S4; small subunit ribosomal protein S4
GHNINEIG_00333	K03040	rpoA; DNA-directed RNA polymerase subunit alpha [EC:2.7.7.6]
GHNINEIG_00334	K02879	RP-L17; large subunit ribosomal protein L17
GHNINEIG_00335	K03424	tatD; TatD DNase family protein [EC:3.1.21.-]
GHNINEIG_00336	K22132	tcdA; tRNA threonylcarbamoyladenosine dehydratase
GHNINEIG_00337
GHNINEIG_00338	K03701	uvrA; excinuclease ABC subunit A
GHNINEIG_00339
GHNINEIG_00340
GHNINEIG_00341	K03111	ssb; single-strand DNA-binding protein
GHNINEIG_00342	K09004	uncharacterized protein
GHNINEIG_00343	K19591	cueR; MerR family transcriptional regulator, copper efflux regulator
GHNINEIG_00344	K07483	transposase
GHNINEIG_00345	K07497	putative transposase
GHNINEIG_00346
GHNINEIG_00347	K02523	ispB; octaprenyl-diphosphate synthase [EC:2.5.1.90]
GHNINEIG_00348	K02888	RP-L21; large subunit ribosomal protein L21
GHNINEIG_00349	K02899	RP-L27; large subunit ribosomal protein L27
GHNINEIG_00350	K03979	obgE; GTPase [EC:3.6.5.-]
GHNINEIG_00351	K00931	proB; glutamate 5-kinase [EC:2.7.2.11]
GHNINEIG_00352	K04078	groES; chaperonin GroES
GHNINEIG_00353	K04077	groEL; chaperonin GroEL
GHNINEIG_00354
GHNINEIG_00355	K00145	argC; N-acetyl-gamma-glutamyl-phosphate reductase [EC:1.2.1.38]
GHNINEIG_00356	K15724	erpA; iron-sulfur cluster insertion protein
GHNINEIG_00357	K01647	CS; citrate synthase [EC:2.3.3.1]
GHNINEIG_00358	K09001	anmK; anhydro-N-acetylmuramic acid kinase [EC:2.7.1.170]
GHNINEIG_00359
GHNINEIG_00360
GHNINEIG_00361	K01878	glyQ; glycyl-tRNA synthetase alpha chain [EC:6.1.1.14]
GHNINEIG_00362	K01879	glyS; glycyl-tRNA synthetase beta chain [EC:6.1.1.14]
GHNINEIG_00363	K03273	gmhB; D-glycero-D-manno-heptose 1,7-bisphosphate phosphatase [EC:3.1.3.82 3.1.3.83]
GHNINEIG_00364	K00655	plsC; 1-acyl-sn-glycerol-3-phosphate acyltransferase [EC:2.3.1.51]
GHNINEIG_00365	K02556	motA; chemotaxis protein MotA
GHNINEIG_00366	K02557	motB; chemotaxis protein MotB
GHNINEIG_00367	K02557	motB; chemotaxis protein MotB
GHNINEIG_00368	K03406	mcp; methyl-accepting chemotaxis protein
GHNINEIG_00369	K03648	UNG; uracil-DNA glycosylase [EC:3.2.2.27]
GHNINEIG_00370	K00275	pdxH; pyridoxamine 5'-phosphate oxidase [EC:1.4.3.5]
GHNINEIG_00371	K02622	parE; topoisomerase IV subunit B [EC:5.99.1.-]
GHNINEIG_00372
GHNINEIG_00373
GHNINEIG_00374
GHNINEIG_00375
GHNINEIG_00376
GHNINEIG_00377	K02621	parC; topoisomerase IV subunit A [EC:5.99.1.-]
GHNINEIG_00378	K02556	motA; chemotaxis protein MotA
GHNINEIG_00379	K02557	motB; chemotaxis protein MotB
GHNINEIG_00380	K21029	moeB; molybdopterin-synthase adenylyltransferase [EC:2.7.7.80]
GHNINEIG_00381	K02493	hemK; release factor glutamine methyltransferase [EC:2.1.1.297]
GHNINEIG_00382	K02835	prfA; peptide chain release factor 1
GHNINEIG_00383	K02492	hemA; glutamyl-tRNA reductase [EC:1.2.1.70]
GHNINEIG_00384
GHNINEIG_00386	K00948	PRPS; ribose-phosphate pyrophosphokinase [EC:2.7.6.1]
GHNINEIG_00387	K02897	RP-L25; large subunit ribosomal protein L25
GHNINEIG_00388	K01056	PTH1; peptidyl-tRNA hydrolase, PTH1 family [EC:3.1.1.29]
GHNINEIG_00389	K06942	ychF; ribosome-binding ATPase
GHNINEIG_00391
GHNINEIG_00392
GHNINEIG_00393	K07497	putative transposase
GHNINEIG_00394	K07483	transposase
GHNINEIG_00395
GHNINEIG_00396	K00558	DNMT1; DNA (cytosine-5)-methyltransferase 1 [EC:2.1.1.37]
GHNINEIG_00397
GHNINEIG_00398	K00558	DNMT1; DNA (cytosine-5)-methyltransferase 1 [EC:2.1.1.37]
GHNINEIG_00399
GHNINEIG_00400
GHNINEIG_00401
GHNINEIG_00402
GHNINEIG_00403
GHNINEIG_00404
GHNINEIG_00405
GHNINEIG_00406
GHNINEIG_00407
GHNINEIG_00408	K06901	pbuG; putative MFS transporter, AGZA family, xanthine/uracil permease
GHNINEIG_00409	K03688	ubiB; ubiquinone biosynthesis protein
GHNINEIG_00410	K03690	ubiJ; ubiquinone biosynthesis protein UbiJ
GHNINEIG_00411	K03183	ubiE; demethylmenaquinone methyltransferase / 2-methoxy-6-polyprenyl-1,4-benzoquinol methylase [EC:2.1.1.163 2.1.1.201]
GHNINEIG_00412
GHNINEIG_00413	K03667	hslU; ATP-dependent HslUV protease ATP-binding subunit HslU
GHNINEIG_00414	K01778	dapF; diaminopimelate epimerase [EC:5.1.1.7]
GHNINEIG_00415	K09921	uncharacterized protein
GHNINEIG_00416	K03453	TC.BASS; bile acid:Na+ symporter, BASS family
GHNINEIG_00417
GHNINEIG_00418	K03733	xerC; integrase/recombinase XerC
GHNINEIG_00419	K01419	hslV; ATP-dependent HslUV protease, peptidase subunit HslV [EC:3.4.25.2]
GHNINEIG_00420
GHNINEIG_00421	K09952	csn1; CRISPR-associated endonuclease Csn1 [EC:3.1.-.-]
GHNINEIG_00422	K15342	cas1; CRISP-associated protein Cas1
GHNINEIG_00423	K09951	cas2; CRISPR-associated protein Cas2
GHNINEIG_00424
GHNINEIG_00425
GHNINEIG_00426	K03695	clpB; ATP-dependent Clp protease ATP-binding subunit ClpB
GHNINEIG_00427
GHNINEIG_00428	K03734	apbE; FAD:protein FMN transferase [EC:2.7.1.180]
GHNINEIG_00429
GHNINEIG_00430
GHNINEIG_00431
GHNINEIG_00432	K07112	uncharacterized protein
GHNINEIG_00433
GHNINEIG_00434	K01673	cynT; carbonic anhydrase [EC:4.2.1.1]
GHNINEIG_00435
GHNINEIG_00436	K04748	norQ; nitric oxide reductase NorQ protein
GHNINEIG_00437	K01601	rbcL; ribulose-bisphosphate carboxylase large chain [EC:4.1.1.39]
GHNINEIG_00438	K21703	cbbR; LysR family transcriptional regulator, low CO2-responsive transcriptional regulator
GHNINEIG_00439	K21703	cbbR; LysR family transcriptional regulator, low CO2-responsive transcriptional regulator
GHNINEIG_00440	K01601	rbcL; ribulose-bisphosphate carboxylase large chain [EC:4.1.1.39]
GHNINEIG_00441	K01602	rbcS; ribulose-bisphosphate carboxylase small chain [EC:4.1.1.39]
GHNINEIG_00442	K04748	norQ; nitric oxide reductase NorQ protein
GHNINEIG_00443
GHNINEIG_00444
GHNINEIG_00445
GHNINEIG_00446	K02003	ABC.CD.A; putative ABC transport system ATP-binding protein
GHNINEIG_00447
GHNINEIG_00448
GHNINEIG_00449
GHNINEIG_00450
GHNINEIG_00451	K01945	purD; phosphoribosylamine---glycine ligase [EC:6.3.4.13]
GHNINEIG_00452	K00602	purH; phosphoribosylaminoimidazolecarboxamide formyltransferase / IMP cyclohydrolase [EC:2.1.2.3 3.5.4.10]
GHNINEIG_00453	K03557	fis; Fis family transcriptional regulator, factor for inversion stimulation protein
GHNINEIG_00454	K05540	dusB; tRNA-dihydrouridine synthase B [EC:1.-.-.-]
GHNINEIG_00455	K02687	prmA; ribosomal protein L11 methyltransferase [EC:2.1.1.-]
GHNINEIG_00456	K01961	accC; acetyl-CoA carboxylase, biotin carboxylase subunit [EC:6.4.1.2 6.3.4.14]
GHNINEIG_00457	K02160	accB; acetyl-CoA carboxylase biotin carboxyl carrier protein
GHNINEIG_00458	K03786	aroQ; 3-dehydroquinate dehydratase II [EC:4.2.1.10]
GHNINEIG_00459	K04084	dsbD; thiol:disulfide interchange protein DsbD [EC:1.8.1.8]
GHNINEIG_00460	K07113	fxsA; UPF0716 protein FxsA
GHNINEIG_00461
GHNINEIG_00462	K06076	fadL; long-chain fatty acid transport protein
GHNINEIG_00463
GHNINEIG_00464	K03473	pdxB; erythronate-4-phosphate dehydrogenase [EC:1.1.1.290]
GHNINEIG_00465	K07018	uncharacterized protein
GHNINEIG_00466
GHNINEIG_00467
GHNINEIG_00468
GHNINEIG_00469
GHNINEIG_00470	K13590	dgcB; diguanylate cyclase [EC:2.7.7.65]
GHNINEIG_00471
GHNINEIG_00472
GHNINEIG_00473	K02019	modE; molybdate transport system regulatory protein
GHNINEIG_00474	K02871	RP-L13; large subunit ribosomal protein L13
GHNINEIG_00475	K02996	RP-S9; small subunit ribosomal protein S9
GHNINEIG_00476	K00525	E1.17.4.1A; ribonucleoside-diphosphate reductase alpha chain [EC:1.17.4.1]
GHNINEIG_00477
GHNINEIG_00478
GHNINEIG_00479
GHNINEIG_00480	K03190	ureD; urease accessory protein
GHNINEIG_00481	K01430	ureA; urease subunit gamma [EC:3.5.1.5]
GHNINEIG_00482	K01429	ureB; urease subunit beta [EC:3.5.1.5]
GHNINEIG_00483	K01428	ureC; urease subunit alpha [EC:3.5.1.5]
GHNINEIG_00484	K03187	ureE; urease accessory protein
GHNINEIG_00485	K03188	ureF; urease accessory protein
GHNINEIG_00486	K03189	ureG; urease accessory protein
GHNINEIG_00487
GHNINEIG_00488	K01426	E3.5.1.4; amidase [EC:3.5.1.4]
GHNINEIG_00489
GHNINEIG_00490
GHNINEIG_00491	K01455	E3.5.1.49; formamidase [EC:3.5.1.49]
GHNINEIG_00492	K11963	urtE; urea transport system ATP-binding protein
GHNINEIG_00493	K11962	urtD; urea transport system ATP-binding protein
GHNINEIG_00494	K11961	urtC; urea transport system permease protein
GHNINEIG_00495	K11960	urtB; urea transport system permease protein
GHNINEIG_00496	K11959	urtA; urea transport system substrate-binding protein
GHNINEIG_00497
GHNINEIG_00498
GHNINEIG_00499
GHNINEIG_00500
GHNINEIG_00501
GHNINEIG_00502
GHNINEIG_00503	K06168	miaB; tRNA-2-methylthio-N6-dimethylallyladenosine synthase [EC:2.8.4.3]
GHNINEIG_00504	K06217	phoH; phosphate starvation-inducible protein PhoH and related proteins
GHNINEIG_00505	K07042	ybeY; probable rRNA maturation factor
GHNINEIG_00506	K06189	corC; magnesium and cobalt transporter
GHNINEIG_00507	K03820	lnt; apolipoprotein N-acyltransferase [EC:2.3.1.-]
GHNINEIG_00508
GHNINEIG_00509	K01869	LARS; leucyl-tRNA synthetase [EC:6.1.1.4]
GHNINEIG_00510	K03643	lptE; LPS-assembly lipoprotein
GHNINEIG_00511	K02340	holA; DNA polymerase III subunit delta [EC:2.7.7.7]
GHNINEIG_00512	K00147	proA; glutamate-5-semialdehyde dehydrogenase [EC:1.2.1.41]
GHNINEIG_00513
GHNINEIG_00514	K00969	nadD; nicotinate-nucleotide adenylyltransferase [EC:2.7.7.18]
GHNINEIG_00515	K09710	ybeB; ribosome-associated protein
GHNINEIG_00516	K00783	rlmH; 23S rRNA (pseudouridine1915-N3)-methyltransferase [EC:2.1.1.177]
GHNINEIG_00517
GHNINEIG_00518	K07001	NTE family protein
GHNINEIG_00519	K01058	pldA; phospholipase A1/A2 [EC:3.1.1.32 3.1.1.4]
GHNINEIG_00520
GHNINEIG_00521
GHNINEIG_00522	K02968	RP-S20; small subunit ribosomal protein S20
GHNINEIG_00523	K03980	murJ; putative peptidoglycan lipid II flippase
GHNINEIG_00524	K11753	ribF; riboflavin kinase / FMN adenylyltransferase [EC:2.7.1.26 2.7.7.2]
GHNINEIG_00525	K01870	IARS; isoleucyl-tRNA synthetase [EC:6.1.1.5]
GHNINEIG_00526	K03101	lspA; signal peptidase II [EC:3.4.23.36]
GHNINEIG_00527
GHNINEIG_00528
GHNINEIG_00529	K08305	mltB; membrane-bound lytic murein transglycosylase B [EC:4.2.2.-]
GHNINEIG_00530	K12297	rlmL; 23S rRNA (guanine2445-N2)-methyltransferase / 23S rRNA (guanine2069-N7)-methyltransferase [EC:2.1.1.173 2.1.1.264]
GHNINEIG_00531
GHNINEIG_00532
GHNINEIG_00533	K02527	kdtA; 3-deoxy-D-manno-octulosonic-acid transferase [EC:2.4.99.12 2.4.99.13 2.4.99.14 2.4.99.15]
GHNINEIG_00534	K06041	kdsD; arabinose-5-phosphate isomerase [EC:5.3.1.13]
GHNINEIG_00535
GHNINEIG_00536	K03272	gmhC; D-beta-D-heptose 7-phosphate kinase / D-beta-D-heptose 1-phosphate adenosyltransferase [EC:2.7.1.167 2.7.7.70]
GHNINEIG_00537	K03271	gmhA; D-sedoheptulose 7-phosphate isomerase [EC:5.3.1.28]
GHNINEIG_00538	K00845	glk; glucokinase [EC:2.7.1.2]
GHNINEIG_00539	K00975	glgC; glucose-1-phosphate adenylyltransferase [EC:2.7.7.27]
GHNINEIG_00540
GHNINEIG_00541	K00705	malQ; 4-alpha-glucanotransferase [EC:2.4.1.25]
GHNINEIG_00542	K00700	GBE1; 1,4-alpha-glucan branching enzyme [EC:2.4.1.18]
GHNINEIG_00543	K00703	glgA; starch synthase [EC:2.4.1.21]
GHNINEIG_00544	K00688	PYG; glycogen phosphorylase [EC:2.4.1.1]
GHNINEIG_00545
GHNINEIG_00546	K04760	greB; transcription elongation factor GreB
GHNINEIG_00547
GHNINEIG_00548
GHNINEIG_00549	K06718	ectA; L-2,4-diaminobutyric acid acetyltransferase [EC:2.3.1.178]
GHNINEIG_00550	K00836	ectB; diaminobutyrate-2-oxoglutarate transaminase [EC:2.6.1.76]
GHNINEIG_00551	K06720	ectC; L-ectoine synthase [EC:4.2.1.108]
GHNINEIG_00552	K00928	lysC; aspartate kinase [EC:2.7.2.4]
GHNINEIG_00553
GHNINEIG_00554
GHNINEIG_00555
GHNINEIG_00556
GHNINEIG_00557
GHNINEIG_00558	K10680	nemA; N-ethylmaleimide reductase [EC:1.-.-.-]
GHNINEIG_00560
GHNINEIG_00561
GHNINEIG_00562	K02343	dnaX; DNA polymerase III subunit gamma/tau [EC:2.7.7.7]
GHNINEIG_00563	K09747	uncharacterized protein
GHNINEIG_00564	K06187	recR; recombination protein RecR
GHNINEIG_00565	K00611	OTC; ornithine carbamoyltransferase [EC:2.1.3.3]
GHNINEIG_00566	K00821	argD; acetylornithine/N-succinyldiaminopimelate aminotransferase [EC:2.6.1.11 2.6.1.17]
GHNINEIG_00567	K00826	E2.6.1.42; branched-chain amino acid aminotransferase [EC:2.6.1.42]
GHNINEIG_00568
GHNINEIG_00569	K01915	glnA; glutamine synthetase [EC:6.3.1.2]
GHNINEIG_00570	K02037	pstC; phosphate transport system permease protein
GHNINEIG_00571	K02038	pstA; phosphate transport system permease protein
GHNINEIG_00572	K02036	pstB; phosphate transport system ATP-binding protein [EC:3.6.3.27]
GHNINEIG_00573	K02039	phoU; phosphate transport system protein
GHNINEIG_00574	K07657	phoB; two-component system, OmpR family, phosphate regulon response regulator PhoB
GHNINEIG_00575	K07636	phoR; two-component system, OmpR family, phosphate regulon sensor histidine kinase PhoR [EC:2.7.13.3]
GHNINEIG_00576	K03306	TC.PIT; inorganic phosphate transporter, PiT family
GHNINEIG_00577	K02040	pstS; phosphate transport system substrate-binding protein
GHNINEIG_00578
GHNINEIG_00579	K08714	VGSC; voltage-gated sodium channel
GHNINEIG_00580	K09004	uncharacterized protein
GHNINEIG_00581	K05527	bolA; BolA family transcriptional regulator, general stress-responsive regulator
GHNINEIG_00582	K10804	tesA; acyl-CoA thioesterase I [EC:3.1.2.- 3.1.1.5]
GHNINEIG_00583	K02003	ABC.CD.A; putative ABC transport system ATP-binding protein
GHNINEIG_00584	K02004	ABC.CD.P; putative ABC transport system permease protein
GHNINEIG_00586	K03406	mcp; methyl-accepting chemotaxis protein
GHNINEIG_00587
GHNINEIG_00588	K03776	aer; aerotaxis receptor
GHNINEIG_00589	K03579	hrpB; ATP-dependent helicase HrpB [EC:3.6.4.13]
GHNINEIG_00590
GHNINEIG_00591
GHNINEIG_00592
GHNINEIG_00593	K09928	uncharacterized protein
GHNINEIG_00594
GHNINEIG_00595	K03925	mraZ; MraZ protein
GHNINEIG_00596	K03438	mraW; 16S rRNA (cytosine1402-N4)-methyltransferase [EC:2.1.1.199]
GHNINEIG_00597	K03531	ftsZ; cell division protein FtsZ
GHNINEIG_00598	K03586	ftsL; cell division protein FtsL
GHNINEIG_00599	K03587	ftsI; cell division protein FtsI (penicillin-binding protein 3) [EC:3.4.16.4]
GHNINEIG_00600	K01928	murE; UDP-N-acetylmuramoyl-L-alanyl-D-glutamate--2,6-diaminopimelate ligase [EC:6.3.2.13]
GHNINEIG_00601	K01929	murF; UDP-N-acetylmuramoyl-tripeptide--D-alanyl-D-alanine ligase [EC:6.3.2.10]
GHNINEIG_00602	K01000	mraY; phospho-N-acetylmuramoyl-pentapeptide-transferase [EC:2.7.8.13]
GHNINEIG_00603	K01925	murD; UDP-N-acetylmuramoylalanine--D-glutamate ligase [EC:6.3.2.9]
GHNINEIG_00604	K03588	ftsW; cell division protein FtsW
GHNINEIG_00605	K02563	murG; UDP-N-acetylglucosamine--N-acetylmuramyl-(pentapeptide) pyrophosphoryl-undecaprenol N-acetylglucosamine transferase [EC:2.4.1.227]
GHNINEIG_00606	K00034	gdh; glucose 1-dehydrogenase [EC:1.1.1.47]
GHNINEIG_00607	K03406	mcp; methyl-accepting chemotaxis protein
GHNINEIG_00608	K13292	lgt; phosphatidylglycerol:prolipoprotein diacylglycerol transferase [EC:2.-.-.-]
GHNINEIG_00609	K00560	thyA; thymidylate synthase [EC:2.1.1.45]
GHNINEIG_00610	K00287	DHFR; dihydrofolate reductase [EC:1.5.1.3]
GHNINEIG_00611	K03406	mcp; methyl-accepting chemotaxis protein
GHNINEIG_00612	K09816	znuB; zinc transport system permease protein
GHNINEIG_00613	K09817	znuC; zinc transport system ATP-binding protein [EC:3.6.3.-]
GHNINEIG_00614	K09815	znuA; zinc transport system substrate-binding protein
GHNINEIG_00615
GHNINEIG_00616	K09014	sufB; Fe-S cluster assembly protein SufB
GHNINEIG_00617	K09013	sufC; Fe-S cluster assembly ATP-binding protein
GHNINEIG_00618	K09015	sufD; Fe-S cluster assembly protein SufD
GHNINEIG_00619	K11717	sufS; cysteine desulfurase / selenocysteine lyase [EC:2.8.1.7 4.4.1.16]
GHNINEIG_00620
GHNINEIG_00621	K01924	murC; UDP-N-acetylmuramate--alanine ligase [EC:6.3.2.8]
GHNINEIG_00622	K01921	ddl; D-alanine-D-alanine ligase [EC:6.3.2.4]
GHNINEIG_00623	K03589	ftsQ; cell division protein FtsQ
GHNINEIG_00624	K03590	ftsA; cell division protein FtsA
GHNINEIG_00625	K02535	lpxC; UDP-3-O-[3-hydroxymyristoyl] N-acetylglucosamine deacetylase [EC:3.5.1.108]
GHNINEIG_00626	K03070	secA; preprotein translocase subunit SecA
GHNINEIG_00627	K00620	argJ; glutamate N-acetyltransferase / amino-acid N-acetyltransferase [EC:2.3.1.35 2.3.1.1]
GHNINEIG_00628	K00817	hisC; histidinol-phosphate aminotransferase [EC:2.6.1.9]
GHNINEIG_00629	K03574	mutT; 8-oxo-dGTP diphosphatase [EC:3.6.1.55]
GHNINEIG_00630
GHNINEIG_00631	K00859	coaE; dephospho-CoA kinase [EC:2.7.1.24]
GHNINEIG_00632	K01953	asnB; asparagine synthase (glutamine-hydrolysing) [EC:6.3.5.4]
GHNINEIG_00633	K07390	grxD; monothiol glutaredoxin
GHNINEIG_00634	K03683	rnt; ribonuclease T [EC:3.1.13.-]
GHNINEIG_00635	K14682	argAB; amino-acid N-acetyltransferase [EC:2.3.1.1]
GHNINEIG_00636	K01687	ilvD; dihydroxy-acid dehydratase [EC:4.2.1.9]
GHNINEIG_00637
GHNINEIG_00638	K17222	soxA; sulfur-oxidizing protein SoxA
GHNINEIG_00639	K17227	soxZ; sulfur-oxidizing protein SoxZ
GHNINEIG_00640	K17226	soxY; sulfur-oxidizing protein SoxY
GHNINEIG_00641	K17223	soxX; sulfur-oxidizing protein SoxX
GHNINEIG_00642
GHNINEIG_00643
GHNINEIG_00644	K00963	UGP2; UTP--glucose-1-phosphate uridylyltransferase [EC:2.7.7.9]
GHNINEIG_00645	K01810	GPI; glucose-6-phosphate isomerase [EC:5.3.1.9]
GHNINEIG_00646	K00012	UGDH; UDPglucose 6-dehydrogenase [EC:1.1.1.22]
GHNINEIG_00647	K17103	CHO1; CDP-diacylglycerol---serine O-phosphatidyltransferase [EC:2.7.8.8]
GHNINEIG_00648	K01649	leuA; 2-isopropylmalate synthase [EC:2.3.3.13]
GHNINEIG_00649
GHNINEIG_00650	K03789	rimI; [ribosomal protein S18]-alanine N-acetyltransferase [EC:2.3.1.266]
GHNINEIG_00651	K01092	E3.1.3.25; myo-inositol-1(or 4)-monophosphatase [EC:3.1.3.25]
GHNINEIG_00652	K15396	trmJ; tRNA (cytidine32/uridine32-2'-O)-methyltransferase [EC:2.1.1.200]
GHNINEIG_00653	K00640	cysE; serine O-acetyltransferase [EC:2.3.1.30]
GHNINEIG_00654	K13643	iscR; Rrf2 family transcriptional regulator, iron-sulfur cluster assembly transcription factor
GHNINEIG_00655	K13628	iscA; iron-sulfur cluster assembly protein
GHNINEIG_00656	K00940	ndk; nucleoside-diphosphate kinase [EC:2.7.4.6]
GHNINEIG_00657	K06941	rlmN; 23S rRNA (adenine2503-C2)-methyltransferase [EC:2.1.1.192]
GHNINEIG_00658
GHNINEIG_00659	K01892	HARS; histidyl-tRNA synthetase [EC:6.1.1.21]
GHNINEIG_00660
GHNINEIG_00661	K17713	bamB; outer membrane protein assembly factor BamB
GHNINEIG_00662	K03977	engA; GTPase
GHNINEIG_00663
GHNINEIG_00664	K00058	serA; D-3-phosphoglycerate dehydrogenase / 2-oxoglutarate reductase [EC:1.1.1.95 1.1.1.399]
GHNINEIG_00665
GHNINEIG_00666
GHNINEIG_00667
GHNINEIG_00668	K06949	rsgA; ribosome biogenesis GTPase / thiamine phosphate phosphatase [EC:3.6.1.- 3.1.3.100]
GHNINEIG_00669	K01724	PCBD; 4a-hydroxytetrahydrobiopterin dehydratase [EC:4.2.1.96]
GHNINEIG_00670	K06013	STE24; STE24 endopeptidase [EC:3.4.24.84]
GHNINEIG_00671	K13288	orn; oligoribonuclease [EC:3.1.-.-]
GHNINEIG_00672	K01652	E2.2.1.6L; acetolactate synthase I/II/III large subunit [EC:2.2.1.6]
GHNINEIG_00673	K01653	E2.2.1.6S; acetolactate synthase I/III small subunit [EC:2.2.1.6]
GHNINEIG_00674	K00053	ilvC; ketol-acid reductoisomerase [EC:1.1.1.86]
GHNINEIG_00675
GHNINEIG_00676	K02453	gspD; general secretion pathway protein D
GHNINEIG_00677
GHNINEIG_00678
GHNINEIG_00679	K02652	pilB; type IV pilus assembly protein PilB
GHNINEIG_00680	K02653	pilC; type IV pilus assembly protein PilC
GHNINEIG_00681
GHNINEIG_00682
GHNINEIG_00683
GHNINEIG_00684	K09760	rmuC; DNA recombination protein RmuC
GHNINEIG_00685	K02959	RP-S16; small subunit ribosomal protein S16
GHNINEIG_00686	K02860	rimM; 16S rRNA processing protein RimM
GHNINEIG_00687	K00554	trmD; tRNA (guanine37-N1)-methyltransferase [EC:2.1.1.228]
GHNINEIG_00688	K02884	RP-L19; large subunit ribosomal protein L19
GHNINEIG_00689	K04763	xerD; integrase/recombinase XerD
GHNINEIG_00690	K03981	dsbC; thiol:disulfide interchange protein DsbC [EC:5.3.4.1]
GHNINEIG_00691
GHNINEIG_00692
GHNINEIG_00693	K06177	rluA; tRNA pseudouridine32 synthase / 23S rRNA pseudouridine746 synthase [EC:5.4.99.28 5.4.99.29]
GHNINEIG_00694	K01104	E3.1.3.48; protein-tyrosine phosphatase [EC:3.1.3.48]
GHNINEIG_00695	K08300	rne; ribonuclease E [EC:3.1.26.12]
GHNINEIG_00696	K06179	rluC; 23S rRNA pseudouridine955/2504/2580 synthase [EC:5.4.99.24]
GHNINEIG_00697	K01091	gph; phosphoglycolate phosphatase [EC:3.1.3.18]
GHNINEIG_00698
GHNINEIG_00699	K07040	uncharacterized protein
GHNINEIG_00700	K02911	RP-L32; large subunit ribosomal protein L32
GHNINEIG_00701	K03621	plsX; glycerol-3-phosphate acyltransferase PlsX [EC:2.3.1.15]
GHNINEIG_00702	K00648	fabH; 3-oxoacyl-[acyl-carrier-protein] synthase III [EC:2.3.1.180]
GHNINEIG_00703	K00645	fabD; [acyl-carrier-protein] S-malonyltransferase [EC:2.3.1.39]
GHNINEIG_00704	K00059	fabG; 3-oxoacyl-[acyl-carrier protein] reductase [EC:1.1.1.100]
GHNINEIG_00705	K02078	acpP; acyl carrier protein
GHNINEIG_00706	K09458	fabF; 3-oxoacyl-[acyl-carrier-protein] synthase II [EC:2.3.1.179]
GHNINEIG_00707	K01657	trpE; anthranilate synthase component I [EC:4.1.3.27]
GHNINEIG_00708	K02619	pabC; 4-amino-4-deoxychorismate lyase [EC:4.1.3.38]
GHNINEIG_00709	K07082	UPF0755 protein
GHNINEIG_00710	K00943	tmk; dTMP kinase [EC:2.7.4.9]
GHNINEIG_00711	K02341	holB; DNA polymerase III subunit delta' [EC:2.7.7.7]
GHNINEIG_00712	K03424	tatD; TatD DNase family protein [EC:3.1.21.-]
GHNINEIG_00713
GHNINEIG_00714
GHNINEIG_00715
GHNINEIG_00719	K01491	folD; methylenetetrahydrofolate dehydrogenase (NADP+) / methenyltetrahydrofolate cyclohydrolase [EC:1.5.1.5 3.5.4.9]
GHNINEIG_00720
GHNINEIG_00721	K02836	prfB; peptide chain release factor 2
GHNINEIG_00722	K04567	KARS; lysyl-tRNA synthetase, class II [EC:6.1.1.6]
GHNINEIG_00723	K06980	ygfZ; tRNA-modifying protein YgfZ
GHNINEIG_00724	K03408	cheW; purine-binding chemotaxis protein CheW
GHNINEIG_00725	K00278	nadB; L-aspartate oxidase [EC:1.4.3.16]
GHNINEIG_00726	K03803	rseC; sigma-E factor negative regulatory protein RseC
GHNINEIG_00727	K04771	degP; serine protease Do [EC:3.4.21.107]
GHNINEIG_00728	K03596	lepA; GTP-binding protein LepA
GHNINEIG_00729	K03100	lepB; signal peptidase I [EC:3.4.21.89]
GHNINEIG_00730	K03685	rnc; ribonuclease III [EC:3.1.26.3]
GHNINEIG_00731	K03595	era; GTPase
GHNINEIG_00732	K03584	recO; DNA repair protein RecO (recombination protein O)
GHNINEIG_00733	K03474	pdxJ; pyridoxine 5-phosphate synthase [EC:2.6.99.2]
GHNINEIG_00734	K00997	acpS; holo-[acyl-carrier protein] synthase [EC:2.7.8.7]
GHNINEIG_00735	K02418	fliOZ; flagellar protein FliO/FliZ
GHNINEIG_00736	K02419	fliP; flagellar biosynthetic protein FliP
GHNINEIG_00737	K02420	fliQ; flagellar biosynthetic protein FliQ
GHNINEIG_00738	K02421	fliR; flagellar biosynthetic protein FliR
GHNINEIG_00739	K02401	flhB; flagellar biosynthetic protein FlhB
GHNINEIG_00740	K02400	flhA; flagellar biosynthesis protein FlhA
GHNINEIG_00741	K02404	flhF; flagellar biosynthesis protein FlhF
GHNINEIG_00742	K04562	flhG; flagellar biosynthesis protein FlhG
GHNINEIG_00743	K02405	fliA; RNA polymerase sigma factor for flagellar operon FliA
GHNINEIG_00744	K03413	cheY; two-component system, chemotaxis family, chemotaxis protein CheY
GHNINEIG_00745	K03414	cheZ; chemotaxis protein CheZ
GHNINEIG_00746	K03407	cheA; two-component system, chemotaxis family, sensor kinase CheA [EC:2.7.13.3]
GHNINEIG_00747	K03408	cheW; purine-binding chemotaxis protein CheW
GHNINEIG_00748	K04061	flhB2; flagellar biosynthesis protein
GHNINEIG_00749
GHNINEIG_00750	K03413	cheY; two-component system, chemotaxis family, chemotaxis protein CheY
GHNINEIG_00751	K03408	cheW; purine-binding chemotaxis protein CheW
GHNINEIG_00752
GHNINEIG_00753	K00575	cheR; chemotaxis protein methyltransferase CheR [EC:2.1.1.80]
GHNINEIG_00754	K03412	cheB; two-component system, chemotaxis family, protein-glutamate methylesterase/glutaminase [EC:3.1.1.61 3.5.1.44]
GHNINEIG_00755	K03406	mcp; methyl-accepting chemotaxis protein
GHNINEIG_00756
GHNINEIG_00757
GHNINEIG_00758
GHNINEIG_00759	K03773	fklB; FKBP-type peptidyl-prolyl cis-trans isomerase FklB [EC:5.2.1.8]
GHNINEIG_00760	K00384	trxB; thioredoxin reductase (NADPH) [EC:1.8.1.9]
GHNINEIG_00761	K03466	ftsK; DNA segregation ATPase FtsK/SpoIIIE, S-DNA-T family
GHNINEIG_00762	K03634	lolA; outer membrane lipoprotein carrier protein
GHNINEIG_00763	K07478	ycaJ; putative ATPase
GHNINEIG_00764	K06199	crcB; fluoride exporter
GHNINEIG_00765	K01875	SARS; seryl-tRNA synthetase [EC:6.1.1.11]
GHNINEIG_00767
GHNINEIG_00768
GHNINEIG_00769
GHNINEIG_00770	K03427	hsdM; type I restriction enzyme M protein [EC:2.1.1.72]
GHNINEIG_00771	K01154	hsdS; type I restriction enzyme, S subunit [EC:3.1.21.3]
GHNINEIG_00772
GHNINEIG_00773
GHNINEIG_00774
GHNINEIG_00775	K01153	hsdR; type I restriction enzyme, R subunit [EC:3.1.21.3]
GHNINEIG_00776
GHNINEIG_00777
GHNINEIG_00778
GHNINEIG_00779	K03427	hsdM; type I restriction enzyme M protein [EC:2.1.1.72]
GHNINEIG_00780
GHNINEIG_00781	K01338	lon; ATP-dependent Lon protease [EC:3.4.21.53]
GHNINEIG_00782
GHNINEIG_00783
GHNINEIG_00784
GHNINEIG_00785
GHNINEIG_00786
GHNINEIG_00787	K07313	pphA; serine/threonine protein phosphatase 1 [EC:3.1.3.16]
GHNINEIG_00788
GHNINEIG_00789
GHNINEIG_00790
GHNINEIG_00791
GHNINEIG_00792
GHNINEIG_00793
GHNINEIG_00794
GHNINEIG_00795	K04656	hypF; hydrogenase maturation protein HypF
GHNINEIG_00796	K03620	hyaC; Ni/Fe-hydrogenase 1 B-type cytochrome subunit
GHNINEIG_00797	K06281	hyaB; hydrogenase large subunit [EC:1.12.99.6]
GHNINEIG_00798	K06282	hyaA; hydrogenase small subunit [EC:1.12.99.6]
GHNINEIG_00799	K03605	hyaD; hydrogenase maturation protease [EC:3.4.23.-]
GHNINEIG_00800	K04653	hypC; hydrogenase expression/formation protein HypC
GHNINEIG_00801	K03619	hyaE; hydrogenase-1 operon protein HyaE
GHNINEIG_00802	K03618	hyaF; hydrogenase-1 operon protein HyaF
GHNINEIG_00803
GHNINEIG_00804
GHNINEIG_00805
GHNINEIG_00806	K04651	hypA; hydrogenase nickel incorporation protein HypA/HybF
GHNINEIG_00807	K04652	hypB; hydrogenase nickel incorporation protein HypB
GHNINEIG_00808	K19641	hupR; two-component system, NtrC family, response regulator HupR/HoxA
GHNINEIG_00809	K04653	hypC; hydrogenase expression/formation protein HypC
GHNINEIG_00810	K03271	gmhA; D-sedoheptulose 7-phosphate isomerase [EC:5.3.1.28]
GHNINEIG_00811	K04654	hypD; hydrogenase expression/formation protein HypD
GHNINEIG_00812	K04655	hypE; hydrogenase expression/formation protein HypE
GHNINEIG_00813
GHNINEIG_00814
GHNINEIG_00815	K01673	cynT; carbonic anhydrase [EC:4.2.1.1]
GHNINEIG_00816	K07112	uncharacterized protein
GHNINEIG_00817	K13634	cysB; LysR family transcriptional regulator, cys regulon transcriptional activator
GHNINEIG_00818	K06281	hyaB; hydrogenase large subunit [EC:1.12.99.6]
GHNINEIG_00819
GHNINEIG_00820	K19661	hupT; two-component system, NtrC family, sensor histidine kinase HupT/HoxJ [EC:2.7.13.3]
GHNINEIG_00821
GHNINEIG_00822
GHNINEIG_00823
GHNINEIG_00824
GHNINEIG_00825	K07497	putative transposase
GHNINEIG_00826
GHNINEIG_00827
GHNINEIG_00828
GHNINEIG_00829
GHNINEIG_00831	K07183	nasT; two-component system, response regulator / RNA-binding antiterminator
GHNINEIG_00832
GHNINEIG_00833
GHNINEIG_00834	K07026	E3.1.3.70; mannosyl-3-phosphoglycerate phosphatase [EC:3.1.3.70]
GHNINEIG_00835	K13693	gpgS; glucosyl-3-phosphoglycerate synthase [EC:2.4.1.266]
GHNINEIG_00836	K00690	E2.4.1.7; sucrose phosphorylase [EC:2.4.1.7]
GHNINEIG_00837	K00865	glxK; glycerate 2-kinase [EC:2.7.1.165]
GHNINEIG_00838
GHNINEIG_00839	K03406	mcp; methyl-accepting chemotaxis protein
GHNINEIG_00840
GHNINEIG_00841	K11927	rhlE; ATP-dependent RNA helicase RhlE [EC:3.6.4.13]
GHNINEIG_00842
GHNINEIG_00843
GHNINEIG_00844	K07071	uncharacterized protein
GHNINEIG_00845	K12267	msrAB; peptide methionine sulfoxide reductase msrA/msrB [EC:1.8.4.11 1.8.4.12]
GHNINEIG_00846	K03564	BCP; peroxiredoxin Q/BCP [EC:1.11.1.15]
GHNINEIG_00847
GHNINEIG_00848	K13771	nsrR; Rrf2 family transcriptional regulator, nitric oxide-sensitive transcriptional repressor
GHNINEIG_00849
GHNINEIG_00850	K05916	hmp; nitric oxide dioxygenase [EC:1.14.12.17]
GHNINEIG_00851	K13771	nsrR; Rrf2 family transcriptional regulator, nitric oxide-sensitive transcriptional repressor
GHNINEIG_00852	K09923	uncharacterized protein
GHNINEIG_00853	K02356	efp; elongation factor P
GHNINEIG_00854
GHNINEIG_00855
GHNINEIG_00856
GHNINEIG_00857	K07259	dacB; serine-type D-Ala-D-Ala carboxypeptidase/endopeptidase (penicillin-binding protein 4) [EC:3.4.16.4 3.4.21.-]
GHNINEIG_00858	K10026	queE; 7-carboxy-7-deazaguanine synthase [EC:4.3.99.3]
GHNINEIG_00859	K01703	leuC; 3-isopropylmalate/(R)-2-methylmalate dehydratase large subunit [EC:4.2.1.33 4.2.1.35]
GHNINEIG_00860	K01704	leuD; 3-isopropylmalate/(R)-2-methylmalate dehydratase small subunit [EC:4.2.1.33 4.2.1.35]
GHNINEIG_00861	K00052	leuB; 3-isopropylmalate dehydrogenase [EC:1.1.1.85]
GHNINEIG_00862
GHNINEIG_00863	K00133	asd; aspartate-semialdehyde dehydrogenase [EC:1.2.1.11]
GHNINEIG_00864	K06173	truA; tRNA pseudouridine38-40 synthase [EC:5.4.99.12]
GHNINEIG_00865	K01817	trpF; phosphoribosylanthranilate isomerase [EC:5.3.1.24]
GHNINEIG_00866	K01696	trpB; tryptophan synthase beta chain [EC:4.2.1.20]
GHNINEIG_00867	K01695	trpA; tryptophan synthase alpha chain [EC:4.2.1.20]
GHNINEIG_00868	K01963	accD; acetyl-CoA carboxylase carboxyl transferase subunit beta [EC:6.4.1.2 2.1.3.15]
GHNINEIG_00869	K11754	folC; dihydrofolate synthase / folylpolyglutamate synthase [EC:6.3.2.12 6.3.2.17]
GHNINEIG_00870	K03749	dedD; DedD protein
GHNINEIG_00871	K00764	purF; amidophosphoribosyltransferase [EC:2.4.2.14]
GHNINEIG_00872	K10764	metZ; O-succinylhomoserine sulfhydrylase [EC:2.5.1.-]
GHNINEIG_00873	K07574	yhbY; RNA-binding protein
GHNINEIG_00874	K02427	rlmE; 23S rRNA (uridine2552-2'-O)-methyltransferase [EC:2.1.1.166]
GHNINEIG_00875	K03798	ftsH; cell division protease FtsH [EC:3.4.24.-]
GHNINEIG_00876	K00796	folP; dihydropteroate synthase [EC:2.5.1.15]
GHNINEIG_00877	K03431	glmM; phosphoglucosamine mutase [EC:5.4.2.10]
GHNINEIG_00878	K01803	TPI; triosephosphate isomerase (TIM) [EC:5.3.1.1]
GHNINEIG_00879	K03075	secG; preprotein translocase subunit SecG
GHNINEIG_00881	K00330	nuoA; NADH-quinone oxidoreductase subunit A [EC:1.6.5.3]
GHNINEIG_00882	K00331	nuoB; NADH-quinone oxidoreductase subunit B [EC:1.6.5.3]
GHNINEIG_00883	K00332	nuoC; NADH-quinone oxidoreductase subunit C [EC:1.6.5.3]
GHNINEIG_00884	K00333	nuoD; NADH-quinone oxidoreductase subunit D [EC:1.6.5.3]
GHNINEIG_00885	K00334	nuoE; NADH-quinone oxidoreductase subunit E [EC:1.6.5.3]
GHNINEIG_00886	K00335	nuoF; NADH-quinone oxidoreductase subunit F [EC:1.6.5.3]
GHNINEIG_00887	K00336	nuoG; NADH-quinone oxidoreductase subunit G [EC:1.6.5.3]
GHNINEIG_00888	K00337	nuoH; NADH-quinone oxidoreductase subunit H [EC:1.6.5.3]
GHNINEIG_00889	K00338	nuoI; NADH-quinone oxidoreductase subunit I [EC:1.6.5.3]
GHNINEIG_00890	K00339	nuoJ; NADH-quinone oxidoreductase subunit J [EC:1.6.5.3]
GHNINEIG_00891	K00340	nuoK; NADH-quinone oxidoreductase subunit K [EC:1.6.5.3]
GHNINEIG_00892	K00341	nuoL; NADH-quinone oxidoreductase subunit L [EC:1.6.5.3]
GHNINEIG_00893	K00342	nuoM; NADH-quinone oxidoreductase subunit M [EC:1.6.5.3]
GHNINEIG_00894	K00343	nuoN; NADH-quinone oxidoreductase subunit N [EC:1.6.5.3]
GHNINEIG_00895
GHNINEIG_00897
GHNINEIG_00898	K01601	rbcL; ribulose-bisphosphate carboxylase large chain [EC:4.1.1.39]
GHNINEIG_00899	K01602	rbcS; ribulose-bisphosphate carboxylase small chain [EC:4.1.1.39]
GHNINEIG_00900
GHNINEIG_00901
GHNINEIG_00902
GHNINEIG_00903
GHNINEIG_00904
GHNINEIG_00905
GHNINEIG_00906
GHNINEIG_00907	K03594	bfr; bacterioferritin [EC:1.16.3.1]
GHNINEIG_00908
GHNINEIG_00909
GHNINEIG_00910
GHNINEIG_00911	K02428	rdgB; XTP/dITP diphosphohydrolase [EC:3.6.1.66]
GHNINEIG_00912
GHNINEIG_00913	K21703	cbbR; LysR family transcriptional regulator, low CO2-responsive transcriptional regulator
GHNINEIG_00914	K05577	ndhF; NAD(P)H-quinone oxidoreductase subunit 5 [EC:1.6.5.3]
GHNINEIG_00915	K09822	uncharacterized protein
GHNINEIG_00916
GHNINEIG_00917
GHNINEIG_00918
GHNINEIG_00919	K03503	umuD; DNA polymerase V [EC:3.4.21.-]
GHNINEIG_00920	K03502	umuC; DNA polymerase V
GHNINEIG_00921
GHNINEIG_00922
GHNINEIG_00923
GHNINEIG_00924
GHNINEIG_00925	K07093	uncharacterized protein
GHNINEIG_00926
GHNINEIG_00927	K03631	recN; DNA repair protein RecN (Recombination protein N)
GHNINEIG_00928	K00858	ppnK; NAD+ kinase [EC:2.7.1.23]
GHNINEIG_00929	K03705	hrcA; heat-inducible transcriptional repressor
GHNINEIG_00930	K03687	GRPE; molecular chaperone GrpE
GHNINEIG_00931	K04043	dnaK; molecular chaperone DnaK
GHNINEIG_00932	K03686	dnaJ; molecular chaperone DnaJ
GHNINEIG_00933	K00215	dapB; 4-hydroxy-tetrahydrodipicolinate reductase [EC:1.17.1.8]
GHNINEIG_00934
GHNINEIG_00935
GHNINEIG_00936	K15034	yaeJ; ribosome-associated protein
GHNINEIG_00937
GHNINEIG_00938	K01956	carA; carbamoyl-phosphate synthase small subunit [EC:6.3.5.5]
GHNINEIG_00939	K01955	carB; carbamoyl-phosphate synthase large subunit [EC:6.3.5.5]
GHNINEIG_00940	K03624	greA; transcription elongation factor GreA
GHNINEIG_00941
GHNINEIG_00942
GHNINEIG_00943
GHNINEIG_00944
GHNINEIG_00945	K00847	E2.7.1.4; fructokinase [EC:2.7.1.4]
GHNINEIG_00946
GHNINEIG_00947	K07001	NTE family protein
GHNINEIG_00948
GHNINEIG_00949
GHNINEIG_00950	K01876	aspS; aspartyl-tRNA synthetase [EC:6.1.1.12]
GHNINEIG_00951	K03517	nadA; quinolinate synthase [EC:2.5.1.72]
GHNINEIG_00952	K01159	ruvC; crossover junction endodeoxyribonuclease RuvC [EC:3.1.22.4]
GHNINEIG_00953	K03550	ruvA; holliday junction DNA helicase RuvA [EC:3.6.4.12]
GHNINEIG_00954	K03551	ruvB; holliday junction DNA helicase RuvB [EC:3.6.4.12]
GHNINEIG_00955	K03562	tolQ; biopolymer transport protein TolQ
GHNINEIG_00956	K03560	tolR; biopolymer transport protein TolR
GHNINEIG_00957	K03646	tolA; colicin import membrane protein
GHNINEIG_00958	K03641	tolB; TolB protein
GHNINEIG_00959	K03640	pal; peptidoglycan-associated lipoprotein
GHNINEIG_00960
GHNINEIG_00961	K06920	queC; 7-cyano-7-deazaguanine synthase [EC:6.3.4.20]
GHNINEIG_00964
GHNINEIG_00965
GHNINEIG_00966	K03709	troR; DtxR family transcriptional regulator, Mn-dependent transcriptional regulator
GHNINEIG_00967	K07708	glnL; two-component system, NtrC family, nitrogen regulation sensor histidine kinase GlnL [EC:2.7.13.3]
GHNINEIG_00968	K07712	glnG; two-component system, NtrC family, nitrogen regulation response regulator GlnG
GHNINEIG_00969
GHNINEIG_00970
GHNINEIG_00971
GHNINEIG_00972
GHNINEIG_00973
GHNINEIG_00974	K04752	glnK; nitrogen regulatory protein P-II 2
GHNINEIG_00975	K01613	psd; phosphatidylserine decarboxylase [EC:4.1.1.65]
GHNINEIG_00976	K01940	argG; argininosuccinate synthase [EC:6.3.4.5]
GHNINEIG_00977	K01095	pgpA; phosphatidylglycerophosphatase A [EC:3.1.3.27]
GHNINEIG_00978
GHNINEIG_00979
GHNINEIG_00980
GHNINEIG_00981
GHNINEIG_00982	K03269	lpxH; UDP-2,3-diacylglucosamine hydrolase [EC:3.6.1.54]
GHNINEIG_00983	K03768	PPIB; peptidyl-prolyl cis-trans isomerase B (cyclophilin B) [EC:5.2.1.8]
GHNINEIG_00984	K03768	PPIB; peptidyl-prolyl cis-trans isomerase B (cyclophilin B) [EC:5.2.1.8]
GHNINEIG_00985	K01886	QARS; glutaminyl-tRNA synthetase [EC:6.1.1.18]
GHNINEIG_00986	K01883	CARS; cysteinyl-tRNA synthetase [EC:6.1.1.16]
GHNINEIG_00987	K08309	slt; soluble lytic murein transglycosylase [EC:4.2.2.-]
GHNINEIG_00988	K08307	mltD; membrane-bound lytic murein transglycosylase D [EC:4.2.2.-]
GHNINEIG_00989	K01069	gloB; hydroxyacylglutathione hydrolase [EC:3.1.2.6]
GHNINEIG_00990
GHNINEIG_00991	K03469	rnhA; ribonuclease HI [EC:3.1.26.4]
GHNINEIG_00992
GHNINEIG_00993	K02342	dnaQ; DNA polymerase III subunit epsilon [EC:2.7.7.7]
GHNINEIG_00994	K03775	slyD; FKBP-type peptidyl-prolyl cis-trans isomerase SlyD [EC:5.2.1.8]
GHNINEIG_00995
GHNINEIG_00996
GHNINEIG_00997	K06131	clsA_B; cardiolipin synthase A/B [EC:2.7.8.-]
GHNINEIG_00998	K16074	zntB; zinc transporter
GHNINEIG_00999
GHNINEIG_01000
GHNINEIG_01001
GHNINEIG_01002
GHNINEIG_01003
GHNINEIG_01004
GHNINEIG_01005
GHNINEIG_01006	K01533	copB; Cu2+-exporting ATPase [EC:3.6.3.4]
GHNINEIG_01007	K06182	rluF; 23S rRNA pseudouridine2604 synthase [EC:5.4.99.21]
GHNINEIG_01008	K00059	fabG; 3-oxoacyl-[acyl-carrier protein] reductase [EC:1.1.1.100]
GHNINEIG_01009	K07403	nfeD; membrane-bound serine protease (ClpP class)
GHNINEIG_01010
GHNINEIG_01011	K05591	dbpA; ATP-independent RNA helicase DbpA [EC:3.6.4.13]
GHNINEIG_01012
GHNINEIG_01013	K03578	hrpA; ATP-dependent helicase HrpA [EC:3.6.4.13]
GHNINEIG_01014
GHNINEIG_01015
GHNINEIG_01016	K01505	E3.5.99.7; 1-aminocyclopropane-1-carboxylate deaminase [EC:3.5.99.7]
GHNINEIG_01017	K03320	amt; ammonium transporter, Amt family
GHNINEIG_01018
GHNINEIG_01019	K09928	uncharacterized protein
GHNINEIG_01020	K02238	comEC; competence protein ComEC
GHNINEIG_01021	K00912	lpxK; tetraacyldisaccharide 4'-kinase [EC:2.7.1.130]
GHNINEIG_01022	K09791	uncharacterized protein
GHNINEIG_01023	K00979	kdsB; 3-deoxy-manno-octulosonate cytidylyltransferase (CMP-KDO synthetase) [EC:2.7.7.38]
GHNINEIG_01024
GHNINEIG_01025	K02016	ABC.FEV.S; iron complex transport system substrate-binding protein
GHNINEIG_01026	K16092	btuB; vitamin B12 transporter
GHNINEIG_01027
GHNINEIG_01028
GHNINEIG_01029	K01011	TST; thiosulfate/3-mercaptopyruvate sulfurtransferase [EC:2.8.1.1 2.8.1.2]
GHNINEIG_01030
GHNINEIG_01031	K12262	cybB; cytochrome b561
GHNINEIG_01032	K07642	baeS; two-component system, OmpR family, sensor histidine kinase BaeS [EC:2.7.13.3]
GHNINEIG_01033	K07664	baeR; two-component system, OmpR family, response regulator BaeR
GHNINEIG_01034	K02837	prfC; peptide chain release factor 3
GHNINEIG_01035	K06213	mgtE; magnesium transporter
GHNINEIG_01036	K05808	yhbH; putative sigma-54 modulation protein
GHNINEIG_01037	K06861	lptB; lipopolysaccharide export system ATP-binding protein [EC:3.6.3.-]
GHNINEIG_01038	K09774	lptA; lipopolysaccharide export system protein LptA
GHNINEIG_01039	K11719	lptC; lipopolysaccharide export system protein LptC
GHNINEIG_01040	K03270	kdsC; 3-deoxy-D-manno-octulosonate 8-phosphate phosphatase (KDO 8-P phosphatase) [EC:3.1.3.45]
GHNINEIG_01041	K07301	yrbG; cation:H+ antiporter
GHNINEIG_01042
GHNINEIG_01043	K02065	mlaF; phospholipid/cholesterol/gamma-HCH transport system ATP-binding protein
GHNINEIG_01044	K02066	mlaE; phospholipid/cholesterol/gamma-HCH transport system permease protein
GHNINEIG_01045	K02067	mlaD; phospholipid/cholesterol/gamma-HCH transport system substrate-binding protein
GHNINEIG_01046	K07323	mlaC; phospholipid transport system substrate-binding protein
GHNINEIG_01047	K07122	mlaB; phospholipid transport system transporter-binding protein
GHNINEIG_01048	K01990	ABC-2.A; ABC-2 type transport system ATP-binding protein
GHNINEIG_01049	K01992	ABC-2.P; ABC-2 type transport system permease protein
GHNINEIG_01050
GHNINEIG_01051	K00790	murA; UDP-N-acetylglucosamine 1-carboxyvinyltransferase [EC:2.5.1.7]
GHNINEIG_01052	K00765	hisG; ATP phosphoribosyltransferase [EC:2.4.2.17]
GHNINEIG_01053	K00013	hisD; histidinol dehydrogenase [EC:1.1.1.23]
GHNINEIG_01054
GHNINEIG_01055	K00411	UQCRFS1; ubiquinol-cytochrome c reductase iron-sulfur subunit [EC:1.10.2.2]
GHNINEIG_01056	K00412	CYTB; ubiquinol-cytochrome c reductase cytochrome b subunit
GHNINEIG_01057	K00413	CYC1; ubiquinol-cytochrome c reductase cytochrome c1 subunit
GHNINEIG_01058	K04485	radA; DNA repair protein RadA/Sms
GHNINEIG_01059	K01092	E3.1.3.25; myo-inositol-1(or 4)-monophosphatase [EC:3.1.3.25]
GHNINEIG_01060
GHNINEIG_01061
GHNINEIG_01062	K03106	SRP54; signal recognition particle subunit SRP54 [EC:3.6.5.4]
GHNINEIG_01063
GHNINEIG_01064	K08311	nudH; putative (di)nucleoside polyphosphate hydrolase [EC:3.6.1.-]
GHNINEIG_01065	K00163	aceE; pyruvate dehydrogenase E1 component [EC:1.2.4.1]
GHNINEIG_01066	K00627	DLAT; pyruvate dehydrogenase E2 component (dihydrolipoamide acetyltransferase) [EC:2.3.1.12]
GHNINEIG_01067	K00382	DLD; dihydrolipoamide dehydrogenase [EC:1.8.1.4]
GHNINEIG_01068
GHNINEIG_01069
GHNINEIG_01070
GHNINEIG_01071
GHNINEIG_01072
GHNINEIG_01073
GHNINEIG_01074	K09954	uncharacterized protein
GHNINEIG_01075
GHNINEIG_01076
GHNINEIG_01077
GHNINEIG_01078	K03809	wrbA; NAD(P)H dehydrogenase (quinone) [EC:1.6.5.2]
GHNINEIG_01079
GHNINEIG_01080
GHNINEIG_01081
GHNINEIG_01082
GHNINEIG_01083
GHNINEIG_01084	K03496	parA; chromosome partitioning protein
GHNINEIG_01085
GHNINEIG_01086	K22027	iacA; indole-3-acetate monooxygenase [EC:1.14.13.235]
GHNINEIG_01087
GHNINEIG_01088	K10679	nfnB; nitroreductase / dihydropteridine reductase [EC:1.-.-.- 1.5.1.34]
GHNINEIG_01089
GHNINEIG_01090	K03773	fklB; FKBP-type peptidyl-prolyl cis-trans isomerase FklB [EC:5.2.1.8]
GHNINEIG_01091
GHNINEIG_01092
GHNINEIG_01093
GHNINEIG_01094	K10773	NTH; endonuclease III [EC:4.2.99.18]
GHNINEIG_01095	K03613	rnfE; electron transport complex protein RnfE
GHNINEIG_01096	K03612	rnfG; electron transport complex protein RnfG
GHNINEIG_01097	K03614	rnfD; electron transport complex protein RnfD
GHNINEIG_01098	K03615	rnfC; electron transport complex protein RnfC
GHNINEIG_01099	K03616	rnfB; electron transport complex protein RnfB
GHNINEIG_01100	K03617	rnfA; electron transport complex protein RnfA
GHNINEIG_01101	K01874	MARS; methionyl-tRNA synthetase [EC:6.1.1.10]
GHNINEIG_01102	K20978	hsbA; HptB-dependent secretion and biofilm anti anti-sigma factor
GHNINEIG_01103	K20977	hsbR; two-component system, HptB-dependent secretion and biofilm response regulator
GHNINEIG_01104
GHNINEIG_01105
GHNINEIG_01106	K03593	mrp; ATP-binding protein involved in chromosome partitioning
GHNINEIG_01107	K01494	dcd; dCTP deaminase [EC:3.5.4.13]
GHNINEIG_01108
GHNINEIG_01109	K11175	purN; phosphoribosylglycinamide formyltransferase 1 [EC:2.1.2.2]
GHNINEIG_01110	K01933	purM; phosphoribosylformylglycinamidine cyclo-ligase [EC:6.3.3.1]
GHNINEIG_01111	K09938	uncharacterized protein
GHNINEIG_01112	K10763	hda; DnaA-homolog protein
GHNINEIG_01113
GHNINEIG_01114
GHNINEIG_01115
GHNINEIG_01116
GHNINEIG_01117	K07115	rlmJ; 23S rRNA (adenine2030-N6)-methyltransferase [EC:2.1.1.266]
GHNINEIG_01118	K14540	rbgA; ribosome biogenesis GTPase A
GHNINEIG_01119
GHNINEIG_01120
GHNINEIG_01121	K03704	cspA; cold shock protein (beta-ribbon, CspA family)
GHNINEIG_01122
GHNINEIG_01123	K09781	uncharacterized protein
GHNINEIG_01124
GHNINEIG_01125
GHNINEIG_01126
GHNINEIG_01127
GHNINEIG_01128
GHNINEIG_01129
GHNINEIG_01130
GHNINEIG_01131
GHNINEIG_01132
GHNINEIG_01133
GHNINEIG_01134
GHNINEIG_01135	K09912	uncharacterized protein
GHNINEIG_01136
GHNINEIG_01137	K01881	PARS; prolyl-tRNA synthetase [EC:6.1.1.15]
GHNINEIG_01138	K11068	hlyIII; hemolysin III
GHNINEIG_01139
GHNINEIG_01140
GHNINEIG_01141	K01129	dgt; dGTPase [EC:3.1.5.1]
GHNINEIG_01142
GHNINEIG_01143	K18979	queG; epoxyqueuosine reductase [EC:1.17.99.6]
GHNINEIG_01144	K06925	tsaE; tRNA threonylcarbamoyladenosine biosynthesis protein TsaE
GHNINEIG_01145	K01448	amiABC; N-acetylmuramoyl-L-alanine amidase [EC:3.5.1.28]
GHNINEIG_01146	K03572	mutL; DNA mismatch repair protein MutL
GHNINEIG_01147	K00791	miaA; tRNA dimethylallyltransferase [EC:2.5.1.75]
GHNINEIG_01148	K03666	hfq; host factor-I protein
GHNINEIG_01149	K03665	hflX; GTPase
GHNINEIG_01150	K02051	ABC.SN.S; NitT/TauT family transport system substrate-binding protein
GHNINEIG_01151
GHNINEIG_01152	K04088	hflK; membrane protease subunit HflK [EC:3.4.-.-]
GHNINEIG_01153	K04087	hflC; membrane protease subunit HflC [EC:3.4.-.-]
GHNINEIG_01154	K09937	uncharacterized protein
GHNINEIG_01155	K02502	hisZ; ATP phosphoribosyltransferase regulatory subunit
GHNINEIG_01156	K01939	purA; adenylosuccinate synthase [EC:6.3.4.4]
GHNINEIG_01157	K03413	cheY; two-component system, chemotaxis family, chemotaxis protein CheY
GHNINEIG_01158	K03770	ppiD; peptidyl-prolyl cis-trans isomerase D [EC:5.2.1.8]
GHNINEIG_01159	K06995	uncharacterized protein
GHNINEIG_01160	K07153	hflD; high frequency lysogenization protein
GHNINEIG_01161	K00566	mnmA; tRNA-uridine 2-sulfurtransferase [EC:2.8.1.13]
GHNINEIG_01162	K06181	rluE; 23S rRNA pseudouridine2457 synthase [EC:5.4.99.20]
GHNINEIG_01163	K00031	IDH1; isocitrate dehydrogenase [EC:1.1.1.42]
GHNINEIG_01164
GHNINEIG_01165
GHNINEIG_01166
GHNINEIG_01167
GHNINEIG_01168	K07461	putative endonuclease
GHNINEIG_01169
GHNINEIG_01170
GHNINEIG_01171
GHNINEIG_01172
GHNINEIG_01173	K02488	pleD; two-component system, cell cycle response regulator [EC:2.7.7.65]
GHNINEIG_01174	K06193	phnA; protein PhnA
GHNINEIG_01175	K05516	cbpA; curved DNA-binding protein
GHNINEIG_01176	K06891	clpS; ATP-dependent Clp protease adaptor protein ClpS
GHNINEIG_01177	K03694	clpA; ATP-dependent Clp protease ATP-binding subunit ClpA
GHNINEIG_01178	K02518	infA; translation initiation factor IF-1
GHNINEIG_01179	K00684	aat; leucyl/phenylalanyl-tRNA---protein transferase [EC:2.3.2.6]
GHNINEIG_01180	K02337	dnaE; DNA polymerase III subunit alpha [EC:2.7.7.7]
GHNINEIG_01181	K01895	ACSS; acetyl-CoA synthetase [EC:6.2.1.1]
GHNINEIG_01182
GHNINEIG_01183	K14393	actP; cation/acetate symporter
GHNINEIG_01184	K07182	CBS domain-containing protein
GHNINEIG_01185	K02342	dnaQ; DNA polymerase III subunit epsilon [EC:2.7.7.7]
GHNINEIG_01186	K09748	rimP; ribosome maturation factor RimP
GHNINEIG_01187	K02600	nusA; N utilization substance protein A
GHNINEIG_01188	K02519	infB; translation initiation factor IF-2
GHNINEIG_01189	K02834	rbfA; ribosome-binding factor A
GHNINEIG_01190	K03177	truB; tRNA pseudouridine55 synthase [EC:5.4.99.25]
GHNINEIG_01191
GHNINEIG_01192
GHNINEIG_01193	K02956	RP-S15; small subunit ribosomal protein S15
GHNINEIG_01194	K00962	pnp; polyribonucleotide nucleotidyltransferase [EC:2.7.7.8]
GHNINEIG_01195	K06972	PITRM1; presequence protease [EC:3.4.24.-]
GHNINEIG_01196
GHNINEIG_01197	K18850	ycfD; 50S ribosomal protein L16 3-hydroxylase [EC:1.14.11.47]
GHNINEIG_01198	K01993	ABC-2.TX; HlyD family secretion protein
GHNINEIG_01199	K01990	ABC-2.A; ABC-2 type transport system ATP-binding protein
GHNINEIG_01200	K13926	rbbA; ribosome-dependent ATPase
GHNINEIG_01201	K01992	ABC-2.P; ABC-2 type transport system permease protein
GHNINEIG_01202	K01756	purB; adenylosuccinate lyase [EC:4.3.2.2]
GHNINEIG_01203
GHNINEIG_01204
GHNINEIG_01205	K09919	uncharacterized protein
GHNINEIG_01206	K03322	mntH; manganese transport protein
GHNINEIG_01207	K01682	acnB; aconitate hydratase 2 / 2-methylisocitrate dehydratase [EC:4.2.1.3 4.2.1.99]
GHNINEIG_01208
GHNINEIG_01209	K04773	sppA; protease IV [EC:3.4.21.-]
GHNINEIG_01210	K03703	uvrC; excinuclease ABC subunit C
GHNINEIG_01211	K00995	pgsA; CDP-diacylglycerol---glycerol-3-phosphate 3-phosphatidyltransferase [EC:2.7.8.5]
GHNINEIG_01215
GHNINEIG_01216
GHNINEIG_01217	K07483	transposase
GHNINEIG_01218	K07497	putative transposase
GHNINEIG_01219
GHNINEIG_01220
GHNINEIG_01221
GHNINEIG_01222	K07183	nasT; two-component system, response regulator / RNA-binding antiterminator
GHNINEIG_01223	K22067	nasS; two-component system, oxyanion-binding sensor
GHNINEIG_01224	K15576	nrtA; nitrate/nitrite transport system substrate-binding protein
GHNINEIG_01225	K15577	nrtB; nitrate/nitrite transport system permease protein
GHNINEIG_01226	K15578	nrtC; nitrate/nitrite transport system ATP-binding protein [EC:3.6.3.-]
GHNINEIG_01227	K00362	nirB; nitrite reductase (NADH) large subunit [EC:1.7.1.15]
GHNINEIG_01228	K00362	nirB; nitrite reductase (NADH) large subunit [EC:1.7.1.15]
GHNINEIG_01229	K00363	nirD; nitrite reductase (NADH) small subunit [EC:1.7.1.15]
GHNINEIG_01230	K00372	nasA; assimilatory nitrate reductase catalytic subunit [EC:1.7.99.-]
GHNINEIG_01231	K02302	cysG; uroporphyrin-III C-methyltransferase / precorrin-2 dehydrogenase / sirohydrochlorin ferrochelatase [EC:2.1.1.107 1.3.1.76 4.99.1.4]
GHNINEIG_01232
GHNINEIG_01233	K03750	moeA; molybdopterin molybdotransferase [EC:2.10.1.1]
GHNINEIG_01234	K03752	mobA; molybdenum cofactor guanylyltransferase [EC:2.7.7.77]
GHNINEIG_01235	K03610	minC; septum site-determining protein MinC
GHNINEIG_01236	K03609	minD; septum site-determining protein MinD
GHNINEIG_01237	K03608	minE; cell division topological specificity factor
GHNINEIG_01238
GHNINEIG_01239	K03723	mfd; transcription-repair coupling factor (superfamily II helicase) [EC:3.6.4.-]
GHNINEIG_01240
GHNINEIG_01241	K17218	sqr; sulfide:quinone oxidoreductase [EC:1.8.5.4]
GHNINEIG_01242
GHNINEIG_01243	K09808	lolC_E; lipoprotein-releasing system permease protein
GHNINEIG_01244	K09810	lolD; lipoprotein-releasing system ATP-binding protein [EC:3.6.3.-]
GHNINEIG_01245	K06158	ABCF3; ATP-binding cassette, subfamily F, member 3
GHNINEIG_01246
GHNINEIG_01247	K03545	tig; trigger factor
GHNINEIG_01248	K01358	clpP; ATP-dependent Clp protease, protease subunit [EC:3.4.21.92]
GHNINEIG_01249	K03544	clpX; ATP-dependent Clp protease ATP-binding subunit ClpX
GHNINEIG_01250	K01338	lon; ATP-dependent Lon protease [EC:3.4.21.53]
GHNINEIG_01251	K03530	hupB; DNA-binding protein HU-beta
GHNINEIG_01256	K00208	fabI; enoyl-[acyl-carrier protein] reductase I [EC:1.3.1.9 1.3.1.10]
GHNINEIG_01257
GHNINEIG_01258	K02033	ABC.PE.P; peptide/nickel transport system permease protein
GHNINEIG_01259	K02034	ABC.PE.P1; peptide/nickel transport system permease protein
GHNINEIG_01260	K02031	ABC.PE.A; peptide/nickel transport system ATP-binding protein
GHNINEIG_01260	K02032	ABC.PE.A1; peptide/nickel transport system ATP-binding protein
GHNINEIG_01261	K01007	pps; pyruvate, water dikinase [EC:2.7.9.2]
GHNINEIG_01262
GHNINEIG_01263
GHNINEIG_01264	K22292	mupP; N-acetyl-D-muramate 6-phosphate phosphatase [EC:3.1.3.105]
GHNINEIG_01265	K00568	ubiG; 2-polyprenyl-6-hydroxyphenyl methylase / 3-demethylubiquinone-9 3-methyltransferase [EC:2.1.1.222 2.1.1.64]
GHNINEIG_01266	K02469	gyrA; DNA gyrase subunit A [EC:5.99.1.3]
GHNINEIG_01267	K00831	serC; phosphoserine aminotransferase [EC:2.6.1.52]
GHNINEIG_01268	K14170	pheA; chorismate mutase / prephenate dehydratase [EC:5.4.99.5 4.2.1.51]
GHNINEIG_01269	K00817	hisC; histidinol-phosphate aminotransferase [EC:2.6.1.9]
GHNINEIG_01270	K04517	tyrA2; prephenate dehydrogenase [EC:1.3.1.12]
GHNINEIG_01271	K00800	aroA; 3-phosphoshikimate 1-carboxyvinyltransferase [EC:2.5.1.19]
GHNINEIG_01272	K00945	cmk; CMP/dCMP kinase [EC:2.7.4.25]
GHNINEIG_01273	K02945	RP-S1; small subunit ribosomal protein S1
GHNINEIG_01274	K05788	ihfB; integration host factor subunit beta
GHNINEIG_01275
GHNINEIG_01276	K01591	pyrF; orotidine-5'-phosphate decarboxylase [EC:4.1.1.23]
GHNINEIG_01277
GHNINEIG_01278	K02483	two-component system
GHNINEIG_01279
GHNINEIG_01280	K03092	rpoN; RNA polymerase sigma-54 factor
GHNINEIG_01281
GHNINEIG_01282
GHNINEIG_01283	K00537	ARSC1; arsenate reductase [EC:1.20.4.1]
GHNINEIG_01284	K03602	xseB; exodeoxyribonuclease VII small subunit [EC:3.1.11.6]
GHNINEIG_01285	K03601	xseA; exodeoxyribonuclease VII large subunit [EC:3.1.11.6]
GHNINEIG_01286	K05539	dusA; tRNA-dihydrouridine synthase A [EC:1.-.-.-]
GHNINEIG_01287
GHNINEIG_01288	K00951	relA; GTP pyrophosphokinase [EC:2.7.6.5]
GHNINEIG_01289	K01057	PGLS; 6-phosphogluconolactonase [EC:3.1.1.31]
GHNINEIG_01290	K00036	G6PD; glucose-6-phosphate 1-dehydrogenase [EC:1.1.1.49 1.1.1.363]
GHNINEIG_01291	K00033	PGD; 6-phosphogluconate dehydrogenase [EC:1.1.1.44 1.1.1.343]
GHNINEIG_01296	K01885	EARS; glutamyl-tRNA synthetase [EC:6.1.1.17]
GHNINEIG_01297
GHNINEIG_01298	K03745	slyX; SlyX protein
GHNINEIG_01299	K03453	TC.BASS; bile acid:Na+ symporter, BASS family
GHNINEIG_01300
GHNINEIG_01301
GHNINEIG_01302	K13652	AraC family transcriptional regulator
GHNINEIG_01303
GHNINEIG_01304
GHNINEIG_01305
GHNINEIG_01306	K04047	dps; starvation-inducible DNA-binding protein
GHNINEIG_01307
GHNINEIG_01308	K06178	rluB; 23S rRNA pseudouridine2605 synthase [EC:5.4.99.22]
GHNINEIG_01309
GHNINEIG_01310
GHNINEIG_01311	K07053	E3.1.3.97; 3',5'-nucleoside bisphosphate phosphatase [EC:3.1.3.97]
GHNINEIG_01312	K06190	ispZ; intracellular septation protein
GHNINEIG_01313	K09780	uncharacterized protein
GHNINEIG_01314	K01356	lexA; repressor LexA [EC:3.4.21.88]
GHNINEIG_01315	K01424	E3.5.1.1; L-asparaginase [EC:3.5.1.1]
GHNINEIG_01316
GHNINEIG_01317
GHNINEIG_01318	K09889	yjgA; ribosome-associated protein
GHNINEIG_01319	K01972	E6.5.1.2; DNA ligase (NAD+) [EC:6.5.1.2]
GHNINEIG_01320	K03528	zipA; cell division protein ZipA
GHNINEIG_01321
GHNINEIG_01322
GHNINEIG_01323	K06204	dksA; DnaK suppressor protein
GHNINEIG_01324	K07028	uncharacterized protein
GHNINEIG_01325
GHNINEIG_01326
GHNINEIG_01327	K07000	uncharacterized protein
GHNINEIG_01328	K07462	recJ; single-stranded-DNA-specific exonuclease [EC:3.1.-.-]
GHNINEIG_01329	K01733	thrC; threonine synthase [EC:4.2.3.1]
GHNINEIG_01330
GHNINEIG_01331	K00003	E1.1.1.3; homoserine dehydrogenase [EC:1.1.1.3]
GHNINEIG_01332	K14261	alaC; alanine-synthesizing transaminase [EC:2.6.1.-]
GHNINEIG_01333
GHNINEIG_01334	K12943	ygeR; lipoprotein YgeR
GHNINEIG_01335
GHNINEIG_01336	K00573	E2.1.1.77; protein-L-isoaspartate(D-aspartate) O-methyltransferase [EC:2.1.1.77]
GHNINEIG_01337	K03787	surE; 5'-nucleotidase [EC:3.1.3.5]
GHNINEIG_01338
GHNINEIG_01339	K05589	ftsB; cell division protein FtsB
GHNINEIG_01340	K01689	ENO; enolase [EC:4.2.1.11]
GHNINEIG_01341	K01627	kdsA; 2-dehydro-3-deoxyphosphooctonate aldolase (KDO 8-P synthase) [EC:2.5.1.55]
GHNINEIG_01342	K01937	pyrG; CTP synthase [EC:6.3.4.2]
GHNINEIG_01343	K04075	tilS; tRNA(Ile)-lysidine synthase [EC:6.3.4.19]
GHNINEIG_01344	K01962	accA; acetyl-CoA carboxylase carboxyl transferase subunit alpha [EC:6.4.1.2 2.1.3.15]
GHNINEIG_01345	K09136	ycaO; ribosomal protein S12 methylthiotransferase accessory factor
GHNINEIG_01346
GHNINEIG_01347
GHNINEIG_01348	K14742	tsaB; tRNA threonylcarbamoyladenosine biosynthesis protein TsaB
GHNINEIG_01349	K03722	dinG; ATP-dependent DNA helicase DinG [EC:3.6.4.12]
GHNINEIG_01350	K02919	RP-L36; large subunit ribosomal protein L36
GHNINEIG_01351	K03415	cheV; two-component system, chemotaxis family, chemotaxis protein CheV
GHNINEIG_01352	K03470	rnhB; ribonuclease HII [EC:3.1.26.4]
GHNINEIG_01353	K00748	lpxB; lipid-A-disaccharide synthase [EC:2.4.1.182]
GHNINEIG_01354	K00677	lpxA; UDP-N-acetylglucosamine acyltransferase [EC:2.3.1.129]
GHNINEIG_01355	K02372	fabZ; 3-hydroxyacyl-[acyl-carrier-protein] dehydratase [EC:4.2.1.59]
GHNINEIG_01356	K02536	lpxD; UDP-3-O-[3-hydroxymyristoyl] glucosamine N-acyltransferase [EC:2.3.1.191]
GHNINEIG_01357	K06142	hlpA; outer membrane protein
GHNINEIG_01358	K07277	SAM50; outer membrane protein insertion porin family
GHNINEIG_01359	K11749	rseP; regulator of sigma E protease [EC:3.4.24.-]
GHNINEIG_01360	K00981	E2.7.7.41; phosphatidate cytidylyltransferase [EC:2.7.7.41]
GHNINEIG_01361	K00806	uppS; undecaprenyl diphosphate synthase [EC:2.5.1.31]
GHNINEIG_01362	K02838	frr; ribosome recycling factor
GHNINEIG_01363	K09903	pyrH; uridylate kinase [EC:2.7.4.22]
GHNINEIG_01364	K02357	tsf; elongation factor Ts
GHNINEIG_01365	K02967	RP-S2; small subunit ribosomal protein S2
GHNINEIG_01366	K01265	map; methionyl aminopeptidase [EC:3.4.11.18]
GHNINEIG_01367	K00990	glnD; [protein-PII] uridylyltransferase [EC:2.7.7.59]
GHNINEIG_01368
GHNINEIG_01369	K00674	dapD; 2,3,4,5-tetrahydropyridine-2,6-dicarboxylate N-succinyltransferase [EC:2.3.1.117]
GHNINEIG_01370
GHNINEIG_01371	K01439	dapE; succinyl-diaminopimelate desuccinylase [EC:3.5.1.18]
GHNINEIG_01372
GHNINEIG_01373
GHNINEIG_01374	K03308	TC.NSS; neurotransmitter:Na+ symporter, NSS family
GHNINEIG_01375	K00075	murB; UDP-N-acetylmuramate dehydrogenase [EC:1.3.1.98]
GHNINEIG_01376	K16052	ynaI; MscS family membrane protein
GHNINEIG_01377	K01207	nagZ; beta-N-acetylhexosaminidase [EC:3.2.1.52]
GHNINEIG_01378
GHNINEIG_01379	K02034	ABC.PE.P1; peptide/nickel transport system permease protein
GHNINEIG_01380	K02033	ABC.PE.P; peptide/nickel transport system permease protein
GHNINEIG_01381
GHNINEIG_01382
GHNINEIG_01383	K08984	yjdF; putative membrane protein
GHNINEIG_01384	K02035	ABC.PE.S; peptide/nickel transport system substrate-binding protein
GHNINEIG_01385	K12340	tolC; outer membrane protein
GHNINEIG_01386	K01768	E4.6.1.1; adenylate cyclase [EC:4.6.1.1]
GHNINEIG_01387	K12339	cysM; cysteine synthase B [EC:2.5.1.47]
GHNINEIG_01388	K02548	menA; 1,4-dihydroxy-2-naphthoate octaprenyltransferase [EC:2.5.1.74 2.5.1.-]
GHNINEIG_01389
GHNINEIG_01390	K00799	GST; glutathione S-transferase [EC:2.5.1.18]
GHNINEIG_01391
GHNINEIG_01392
GHNINEIG_01393	K08303	putative protease [EC:3.4.-.-]
GHNINEIG_01394
GHNINEIG_01395	K14441	rimO; ribosomal protein S12 methylthiotransferase [EC:2.8.4.4]
GHNINEIG_01396
GHNINEIG_01397
GHNINEIG_01398
GHNINEIG_01399
GHNINEIG_01400
GHNINEIG_01401
GHNINEIG_01402
GHNINEIG_01403
GHNINEIG_01404
GHNINEIG_01405
GHNINEIG_01406
GHNINEIG_01407
GHNINEIG_01408
GHNINEIG_01409	K08973	putative membrane protein
GHNINEIG_01410	K03775	slyD; FKBP-type peptidyl-prolyl cis-trans isomerase SlyD [EC:5.2.1.8]
GHNINEIG_01411	K09160	uncharacterized protein
GHNINEIG_01412	K06177	rluA; tRNA pseudouridine32 synthase / 23S rRNA pseudouridine746 synthase [EC:5.4.99.28 5.4.99.29]
GHNINEIG_01413
GHNINEIG_01414	K03074	secF; preprotein translocase subunit SecF
GHNINEIG_01415	K03072	secD; preprotein translocase subunit SecD
GHNINEIG_01416	K03210	yajC; preprotein translocase subunit YajC
GHNINEIG_01417	K00773	tgt; queuine tRNA-ribosyltransferase [EC:2.4.2.29]
GHNINEIG_01418	K07568	queA; S-adenosylmethionine:tRNA ribosyltransferase-isomerase [EC:2.4.99.17]
GHNINEIG_01419
GHNINEIG_01420
GHNINEIG_01421	K02168	betT; choline/glycine/proline betaine transport protein
GHNINEIG_01422	K02012	afuA; iron(III) transport system substrate-binding protein
GHNINEIG_01423	K02011	afuB; iron(III) transport system permease protein
GHNINEIG_01424	K02010	afuC; iron(III) transport system ATP-binding protein [EC:3.6.3.30]
GHNINEIG_01427
GHNINEIG_01428
GHNINEIG_01429	K09858	SEC-C motif domain protein
GHNINEIG_01430	K03327	TC.MATE; multidrug resistance protein, MATE family
GHNINEIG_01431
GHNINEIG_01432	K01515	nudF; ADP-ribose pyrophosphatase [EC:3.6.1.13]
GHNINEIG_01433	K01775	alr; alanine racemase [EC:5.1.1.1]
GHNINEIG_01434	K02314	dnaB; replicative DNA helicase [EC:3.6.4.12]
GHNINEIG_01435	K02939	RP-L9; large subunit ribosomal protein L9
GHNINEIG_01436
GHNINEIG_01437	K02963	RP-S18; small subunit ribosomal protein S18
GHNINEIG_01438	K02990	RP-S6; small subunit ribosomal protein S6
GHNINEIG_01439	K03839	fldA; flavodoxin I
GHNINEIG_01440	K03806	ampD; N-acetyl-anhydromuramoyl-L-alanine amidase [EC:3.5.1.28]
GHNINEIG_01441	K00767	nadC; nicotinate-nucleotide pyrophosphorylase (carboxylating) [EC:2.4.2.19]
GHNINEIG_01442	K03455	TC.KEF; monovalent cation:H+ antiporter-2, CPA2 family
GHNINEIG_01443	K05810	yfiH; polyphenol oxidase [EC:1.10.3.-]
GHNINEIG_01444	K06180	rluD; 23S rRNA pseudouridine1911/1915/1917 synthase [EC:5.4.99.23]
GHNINEIG_01445	K05807	bamD; outer membrane protein assembly factor BamD
GHNINEIG_01446	K01950	E6.3.5.1; NAD+ synthase (glutamine-hydrolysing) [EC:6.3.5.1]
GHNINEIG_01447	K01902	sucD; succinyl-CoA synthetase alpha subunit [EC:6.2.1.5]
GHNINEIG_01448	K01903	sucC; succinyl-CoA synthetase beta subunit [EC:6.2.1.5]
GHNINEIG_01449	K06950	uncharacterized protein
GHNINEIG_01450	K03774	slpA; FKBP-type peptidyl-prolyl cis-trans isomerase SlpA [EC:5.2.1.8]
GHNINEIG_01451
GHNINEIG_01452
GHNINEIG_01453
GHNINEIG_01454	K19221	cobA; cob(I)alamin adenosyltransferase [EC:2.5.1.17]
GHNINEIG_01455	K17218	sqr; sulfide:quinone oxidoreductase [EC:1.8.5.4]
GHNINEIG_01456
GHNINEIG_01457
GHNINEIG_01458	K01679	E4.2.1.2B; fumarate hydratase, class II [EC:4.2.1.2]
GHNINEIG_01459	K03671	trxA; thioredoxin 1
GHNINEIG_01460
GHNINEIG_01461	K03386	PRDX2_4; peroxiredoxin (alkyl hydroperoxide reductase subunit C) [EC:1.11.1.15]
GHNINEIG_01462	K00795	ispA; farnesyl diphosphate synthase [EC:2.5.1.1 2.5.1.10]
GHNINEIG_01463	K01737	queD; 6-pyruvoyltetrahydropterin/6-carboxytetrahydropterin synthase [EC:4.2.3.12 4.1.2.50]
GHNINEIG_01464	K20978	hsbA; HptB-dependent secretion and biofilm anti anti-sigma factor
GHNINEIG_01465	K02654	pilD; leader peptidase (prepilin peptidase) / N-methyltransferase [EC:3.4.23.43 2.1.1.-]
GHNINEIG_01466
GHNINEIG_01467	K01626	E2.5.1.54; 3-deoxy-7-phosphoheptulonate synthase [EC:2.5.1.54]
GHNINEIG_01468	K03406	mcp; methyl-accepting chemotaxis protein
GHNINEIG_01469	K00946	thiL; thiamine-monophosphate kinase [EC:2.7.4.16]
GHNINEIG_01470	K03625	nusB; N utilization substance protein B
GHNINEIG_01471	K00794	ribH; 6,7-dimethyl-8-ribityllumazine synthase [EC:2.5.1.78]
GHNINEIG_01472	K14652	ribBA; 3,4-dihydroxy 2-butanone 4-phosphate synthase / GTP cyclohydrolase II [EC:4.1.99.12 3.5.4.25]
GHNINEIG_01473	K00793	ribE; riboflavin synthase [EC:2.5.1.9]
GHNINEIG_01474	K11752	ribD; diaminohydroxyphosphoribosylaminopyrimidine deaminase / 5-amino-6-(5-phosphoribosylamino)uracil reductase [EC:3.5.4.26 1.1.1.193]
GHNINEIG_01475	K07738	nrdR; transcriptional repressor NrdR
GHNINEIG_01476	K00600	glyA; glycine hydroxymethyltransferase [EC:2.1.2.1]
GHNINEIG_01477
GHNINEIG_01478
GHNINEIG_01479	K03711	fur; Fur family transcriptional regulator, ferric uptake regulator
GHNINEIG_01480	K06186	bamE; outer membrane protein assembly factor BamE
GHNINEIG_01481	K09801	uncharacterized protein
GHNINEIG_01482
GHNINEIG_01483	K03664	smpB; SsrA-binding protein
GHNINEIG_01485
GHNINEIG_01486
GHNINEIG_01487
GHNINEIG_01488
GHNINEIG_01489
GHNINEIG_01490
GHNINEIG_01491
GHNINEIG_01492
GHNINEIG_01493
GHNINEIG_01494
GHNINEIG_01495
GHNINEIG_01496
GHNINEIG_01497
GHNINEIG_01498	K01153	hsdR; type I restriction enzyme, R subunit [EC:3.1.21.3]
GHNINEIG_01499
GHNINEIG_01500
GHNINEIG_01501	K01154	hsdS; type I restriction enzyme, S subunit [EC:3.1.21.3]
GHNINEIG_01502	K03427	hsdM; type I restriction enzyme M protein [EC:2.1.1.72]
GHNINEIG_01503
GHNINEIG_01504
GHNINEIG_01505
GHNINEIG_01506
GHNINEIG_01507
GHNINEIG_01508
GHNINEIG_01509
GHNINEIG_01510	K15726	czcA; cobalt-zinc-cadmium resistance protein CzcA
GHNINEIG_01511	K16264	czcD; cobalt-zinc-cadmium efflux system protein
GHNINEIG_01512
GHNINEIG_01513	K07733	alpA; prophage regulatory protein
GHNINEIG_01514
GHNINEIG_01515	K02417	fliNY; flagellar motor switch protein FliN/FliY
GHNINEIG_01516	K02416	fliM; flagellar motor switch protein FliM
GHNINEIG_01517	K02415	fliL; flagellar FliL protein
GHNINEIG_01518	K02557	motB; chemotaxis protein MotB
GHNINEIG_01519	K02556	motA; chemotaxis protein MotA
GHNINEIG_01520	K03406	mcp; methyl-accepting chemotaxis protein
GHNINEIG_01521	K02414	fliK; flagellar hook-length control protein FliK
GHNINEIG_01522	K02413	fliJ; flagellar FliJ protein
GHNINEIG_01523	K02412	fliI; flagellum-specific ATP synthase [EC:3.6.3.14]
GHNINEIG_01524	K02411	fliH; flagellar assembly protein FliH
GHNINEIG_01525	K02410	fliG; flagellar motor switch protein FliG
GHNINEIG_01526	K02409	fliF; flagellar M-ring protein FliF
GHNINEIG_01527	K02408	fliE; flagellar hook-basal body complex protein FliE
GHNINEIG_01528	K10943	flrC; two-component system, response regulator FlrC
GHNINEIG_01529	K10942	flrB; two-component system, sensor histidine kinase FlrB [EC:2.7.13.3]
GHNINEIG_01530	K10941	fleQ; sigma-54 dependent transcriptional regulator, flagellar regulatory protein
GHNINEIG_01531
GHNINEIG_01532	K02422	fliS; flagellar protein FliS
GHNINEIG_01533	K02407	fliD; flagellar hook-associated protein 2
GHNINEIG_01534	K06603	flaG; flagellar protein FlaG
GHNINEIG_01535	K06603	flaG; flagellar protein FlaG
GHNINEIG_01536	K02406	fliC; flagellin
GHNINEIG_01537	K02406	fliC; flagellin
GHNINEIG_01538
GHNINEIG_01539
GHNINEIG_01540
GHNINEIG_01541
GHNINEIG_01542	K18430	legI; N,N'-diacetyllegionaminate synthase [EC:2.5.1.101]
GHNINEIG_01543
GHNINEIG_01544
GHNINEIG_01545
GHNINEIG_01546
GHNINEIG_01547	K08306	mltC; membrane-bound lytic murein transglycosylase C [EC:4.2.2.-]
GHNINEIG_01548	K02397	flgL; flagellar hook-associated protein 3 FlgL
GHNINEIG_01549	K02396	flgK; flagellar hook-associated protein 1 FlgK
GHNINEIG_01550	K02395	flgJ; flagellar protein FlgJ
GHNINEIG_01551	K02394	flgI; flagellar P-ring protein precursor FlgI
GHNINEIG_01552	K02393	flgH; flagellar L-ring protein precursor FlgH
GHNINEIG_01553	K02392	flgG; flagellar basal-body rod protein FlgG
GHNINEIG_01554	K02391	flgF; flagellar basal-body rod protein FlgF
GHNINEIG_01555	K02390	flgE; flagellar hook protein FlgE
GHNINEIG_01556	K02389	flgD; flagellar basal-body rod modification protein FlgD
GHNINEIG_01557	K02388	flgC; flagellar basal-body rod protein FlgC
GHNINEIG_01558	K02387	flgB; flagellar basal-body rod protein FlgB
GHNINEIG_01559
GHNINEIG_01560	K03415	cheV; two-component system, chemotaxis family, chemotaxis protein CheV
GHNINEIG_01561	K02386	flgA; flagella basal body P-ring formation protein FlgA
GHNINEIG_01562	K02398	flgM; negative regulator of flagellin synthesis FlgM
GHNINEIG_01563	K02399	flgN; flagella synthesis protein FlgN
GHNINEIG_01564
GHNINEIG_01565
GHNINEIG_01566	K09860	uncharacterized protein
GHNINEIG_01567
GHNINEIG_01568
GHNINEIG_01569	K07121	uncharacterized protein
GHNINEIG_01570	K01256	pepN; aminopeptidase N [EC:3.4.11.2]
GHNINEIG_01571	K03640	pal; peptidoglycan-associated lipoprotein
GHNINEIG_01572	K01420	fnr; CRP/FNR family transcriptional regulator, anaerobic regulatory protein
GHNINEIG_01573	K00846	KHK; ketohexokinase [EC:2.7.1.3]
GHNINEIG_01574	K03218	rlmB; 23S rRNA (guanosine2251-2'-O)-methyltransferase [EC:2.1.1.185]
GHNINEIG_01575	K12573	rnr; ribonuclease R [EC:3.1.-.-]
GHNINEIG_01576	K00382	DLD; dihydrolipoamide dehydrogenase [EC:1.8.1.4]
GHNINEIG_01577
GHNINEIG_01578	K03151	thiI; tRNA uracil 4-sulfurtransferase [EC:2.8.1.4]
GHNINEIG_01579
GHNINEIG_01580	K03841	FBP; fructose-1,6-bisphosphatase I [EC:3.1.3.11]
GHNINEIG_01581	K01507	ppa; inorganic pyrophosphatase [EC:3.6.1.1]
GHNINEIG_01582	K00982	glnE; [glutamine synthetase] adenylyltransferase / [glutamine synthetase]-adenylyl-L-tyrosine phosphorylase [EC:2.7.7.42 2.7.7.89]
GHNINEIG_01583
GHNINEIG_01584	K04752	glnK; nitrogen regulatory protein P-II 2
GHNINEIG_01585	K03320	amt; ammonium transporter, Amt family
GHNINEIG_01586
GHNINEIG_01587	K02406	fliC; flagellin
GHNINEIG_01588	K01873	VARS; valyl-tRNA synthetase [EC:6.1.1.9]
GHNINEIG_01589	K07184	ygiM; SH3 domain protein
GHNINEIG_01595
GHNINEIG_01596	K08301	rng; ribonuclease G [EC:3.1.26.-]
GHNINEIG_01597	K06287	maf; septum formation protein
GHNINEIG_01598
GHNINEIG_01599	K08679	E5.1.3.6; UDP-glucuronate 4-epimerase [EC:5.1.3.6]
GHNINEIG_01600	K00012	UGDH; UDPglucose 6-dehydrogenase [EC:1.1.1.22]
GHNINEIG_01601	K01784	galE; UDP-glucose 4-epimerase [EC:5.1.3.2]
GHNINEIG_01602	K02847	waaL; O-antigen ligase [EC:2.4.1.-]
GHNINEIG_01603
GHNINEIG_01604
GHNINEIG_01605
GHNINEIG_01606
GHNINEIG_01607
GHNINEIG_01608
GHNINEIG_01609	K07265	kpsS; capsular polysaccharide export protein
GHNINEIG_01610	K09824	virK; uncharacterized protein
GHNINEIG_01611	K02841	waaC; heptosyltransferase I [EC:2.4.-.-]
GHNINEIG_01612	K03274	gmhD; ADP-L-glycero-D-manno-heptose 6-epimerase [EC:5.1.3.20]
GHNINEIG_01613
GHNINEIG_01614	K11085	msbA; ATP-binding cassette, subfamily B, bacterial MsbA [EC:3.6.3.-]
GHNINEIG_01615	K02517	lpxL; Kdo2-lipid IVA lauroyltransferase [EC:2.3.1.241]
GHNINEIG_01616	K01595	ppc; phosphoenolpyruvate carboxylase [EC:4.1.1.31]
GHNINEIG_01617	K01579	panD; aspartate 1-decarboxylase [EC:4.1.1.11]
GHNINEIG_01618	K02557	motB; chemotaxis protein MotB
GHNINEIG_01619	K02556	motA; chemotaxis protein MotA
GHNINEIG_01620	K01918	panC; pantoate--beta-alanine ligase [EC:6.3.2.1]
GHNINEIG_01621	K00606	panB; 3-methyl-2-oxobutanoate hydroxymethyltransferase [EC:2.1.2.11]
GHNINEIG_01622	K00950	folK; 2-amino-4-hydroxy-6-hydroxymethyldihydropteridine diphosphokinase [EC:2.7.6.3]
GHNINEIG_01623	K00970	pcnB; poly(A) polymerase [EC:2.7.7.19]
GHNINEIG_01624
GHNINEIG_01625	K01867	WARS; tryptophanyl-tRNA synthetase [EC:6.1.1.2]
GHNINEIG_01626	K03585	acrA; membrane fusion protein, multidrug efflux system
GHNINEIG_01627	K18138	acrB; multidrug efflux pump
GHNINEIG_01628	K03321	TC.SULP; sulfate permease, SulP family
GHNINEIG_01629
GHNINEIG_01630	K09913	ppnP; purine/pyrimidine-nucleoside phosphorylase [EC:2.4.2.1 2.4.2.2]
GHNINEIG_01631
GHNINEIG_01632
GHNINEIG_01633	K01759	GLO1; lactoylglutathione lyase [EC:4.4.1.5]
GHNINEIG_01634	K01740	metY; O-acetylhomoserine (thiol)-lyase [EC:2.5.1.49]
GHNINEIG_01635	K05820	hcaT; MFS transporter, PPP family, 3-phenylpropionic acid transporter
GHNINEIG_01636	K01736	aroC; chorismate synthase [EC:4.2.3.5]
GHNINEIG_01637	K07107	ybgC; acyl-CoA thioester hydrolase [EC:3.1.2.-]
GHNINEIG_01638
GHNINEIG_01639
GHNINEIG_01640	K14155	patB; cystathione beta-lyase [EC:4.4.1.8]
GHNINEIG_01641
GHNINEIG_01642
GHNINEIG_01643	K01674	cah; carbonic anhydrase [EC:4.2.1.1]
GHNINEIG_01644	K07320	prmB; ribosomal protein L3 glutamine methyltransferase [EC:2.1.1.298]
GHNINEIG_01645	K03831	mogA; molybdopterin adenylyltransferase [EC:2.7.7.75]
GHNINEIG_01646	K01338	lon; ATP-dependent Lon protease [EC:3.4.21.53]
GHNINEIG_01647
GHNINEIG_01648	K17224	soxB; sulfur-oxidizing protein SoxB
GHNINEIG_01649	K01952	purL; phosphoribosylformylglycinamidine synthase [EC:6.3.5.3]
GHNINEIG_01650	K07287	bamC; outer membrane protein assembly factor BamC
GHNINEIG_01651	K01714	dapA; 4-hydroxy-tetrahydrodipicolinate synthase [EC:4.3.3.7]
GHNINEIG_01652	K03564	BCP; peroxiredoxin Q/BCP [EC:1.11.1.15]
GHNINEIG_01653	K07175	phoH2; PhoH-like ATPase
GHNINEIG_01654
GHNINEIG_01655	K10716	kch; voltage-gated potassium channel
GHNINEIG_01656	K18800	ubiI; 2-octaprenylphenol hydroxylase [EC:1.14.13.-]
GHNINEIG_01657	K03185	ubiH; 2-octaprenyl-6-methoxyphenol hydroxylase [EC:1.14.13.-]
GHNINEIG_01658	K01262	pepP; Xaa-Pro aminopeptidase [EC:3.4.11.9]
GHNINEIG_01659	K09895	uncharacterized protein
GHNINEIG_01660	K09888	zapA; cell division protein ZapA
GHNINEIG_01661	K01934	MTHFS; 5-formyltetrahydrofolate cyclo-ligase [EC:6.3.3.2]
GHNINEIG_01662	K01754	E4.3.1.19; threonine dehydratase [EC:4.3.1.19]
GHNINEIG_01663
GHNINEIG_01664	K02014	TC.FEV.OM; iron complex outermembrane recepter protein
GHNINEIG_01665	K07152	SCO1_2; protein SCO1/2
GHNINEIG_01666	K09796	pccA; periplasmic copper chaperone A
GHNINEIG_01667
GHNINEIG_01668	K01807	rpiA; ribose 5-phosphate isomerase A [EC:5.3.1.6]
GHNINEIG_01669
GHNINEIG_01670	K01845	hemL; glutamate-1-semialdehyde 2,1-aminomutase [EC:5.4.3.8]
GHNINEIG_01671	K09906	epmC; elongation factor P hydroxylase [EC:1.14.-.-]
GHNINEIG_01672	K08982	putative membrane protein
GHNINEIG_01673	K13590	dgcB; diguanylate cyclase [EC:2.7.7.65]
GHNINEIG_01674	K02558	mpl; UDP-N-acetylmuramate: L-alanyl-gamma-D-glutamyl-meso-diaminopimelate ligase [EC:6.3.2.45]
GHNINEIG_01675	K03684	rnd; ribonuclease D [EC:3.1.13.5]
GHNINEIG_01676	K21071	pfk; ATP-dependent phosphofructokinase / diphosphate-dependent phosphofructokinase [EC:2.7.1.11 2.7.1.90]
GHNINEIG_01677	K03442	mscS; small conductance mechanosensitive channel
GHNINEIG_01678
GHNINEIG_01679
GHNINEIG_01681	K03563	csrA; carbon storage regulator
GHNINEIG_01682	K00928	lysC; aspartate kinase [EC:2.7.2.4]
GHNINEIG_01683	K01872	AARS; alanyl-tRNA synthetase [EC:6.1.1.7]
GHNINEIG_01684	K03565	recX; regulatory protein
GHNINEIG_01685	K03553	recA; recombination protein RecA
GHNINEIG_01686	K03743	pncC; nicotinamide-nucleotide amidase [EC:3.5.1.42]
GHNINEIG_01687	K03555	mutS; DNA mismatch repair protein MutS
GHNINEIG_01688	K05838	ybbN; putative thioredoxin
GHNINEIG_01689
GHNINEIG_01690	K01920	gshB; glutathione synthase [EC:6.3.2.3]
GHNINEIG_01691	K03769	ppiC; peptidyl-prolyl cis-trans isomerase C [EC:5.2.1.8]
GHNINEIG_01692	K00901	dgkA; diacylglycerol kinase (ATP) [EC:2.7.1.107]
GHNINEIG_01693
GHNINEIG_01694
GHNINEIG_01695
GHNINEIG_01696
GHNINEIG_01697
GHNINEIG_01698
GHNINEIG_01699
GHNINEIG_01700	K03778	ldhA; D-lactate dehydrogenase [EC:1.1.1.28]
GHNINEIG_01701
GHNINEIG_01702	K04079	HSP90A; molecular chaperone HtpG
GHNINEIG_01703
GHNINEIG_01704
GHNINEIG_01705	K03407	cheA; two-component system, chemotaxis family, sensor kinase CheA [EC:2.7.13.3]
GHNINEIG_01706	K03411	cheD; chemotaxis protein CheD [EC:3.5.1.44]
GHNINEIG_01707	K11991	tadA; tRNA(adenine34) deaminase [EC:3.5.4.33]
GHNINEIG_01708	K01951	guaA; GMP synthase (glutamine-hydrolysing) [EC:6.3.5.2]
GHNINEIG_01709	K00088	IMPDH; IMP dehydrogenase [EC:1.1.1.205]
GHNINEIG_01710
GHNINEIG_01711
GHNINEIG_01712
GHNINEIG_01713	K01079	serB; phosphoserine phosphatase [EC:3.1.3.3]
GHNINEIG_01714
GHNINEIG_01715	K03561	exbB; biopolymer transport protein ExbB
GHNINEIG_01716	K03559	exbD; biopolymer transport protein ExbD
GHNINEIG_01717
GHNINEIG_01718	K02426	sufE; cysteine desulfuration protein SufE
GHNINEIG_01719	K03799	htpX; heat shock protein HtpX [EC:3.4.24.-]
GHNINEIG_01720	K02434	gatB; aspartyl-tRNA(Asn)/glutamyl-tRNA(Gln) amidotransferase subunit B [EC:6.3.5.6 6.3.5.7]
GHNINEIG_01721	K02433	gatA; aspartyl-tRNA(Asn)/glutamyl-tRNA(Gln) amidotransferase subunit A [EC:6.3.5.6 6.3.5.7]
GHNINEIG_01722	K02435	gatC; aspartyl-tRNA(Asn)/glutamyl-tRNA(Gln) amidotransferase subunit C [EC:6.3.5.6 6.3.5.7]
GHNINEIG_01723	K03569	mreB; rod shape-determining protein MreB and related proteins
GHNINEIG_01724	K03570	mreC; rod shape-determining protein MreC
GHNINEIG_01725	K03571	mreD; rod shape-determining protein MreD
GHNINEIG_01726	K05515	mrdA; penicillin-binding protein 2 [EC:3.4.16.4]
GHNINEIG_01727	K05837	rodA; rod shape determining protein RodA
GHNINEIG_01728	K07258	dacC; serine-type D-Ala-D-Ala carboxypeptidase (penicillin-binding protein 5/6) [EC:3.4.16.4]
GHNINEIG_01729	K00824	dat; D-alanine transaminase [EC:2.6.1.21]
GHNINEIG_01730	K09158	uncharacterized protein
GHNINEIG_01731	K03801	lipB; lipoyl(octanoyl) transferase [EC:2.3.1.181]
GHNINEIG_01732	K03644	lipA; lipoyl synthase [EC:2.8.1.8]
GHNINEIG_01733	K04083	hslO; molecular chaperone Hsp33
GHNINEIG_01734	K09861	uncharacterized protein
GHNINEIG_01735
GHNINEIG_01736	K00992	murU; N-acetyl-alpha-D-muramate 1-phosphate uridylyltransferase [EC:2.7.7.99]
GHNINEIG_01737	K07102	amgK; N-acetylmuramate 1-kinase [EC:2.7.1.221]
GHNINEIG_01738	K04744	lptD; LPS-assembly protein
GHNINEIG_01739	K03771	surA; peptidyl-prolyl cis-trans isomerase SurA [EC:5.2.1.8]
GHNINEIG_01740	K00097	pdxA; 4-hydroxythreonine-4-phosphate dehydrogenase [EC:1.1.1.262]
GHNINEIG_01741	K02528	ksgA; 16S rRNA (adenine1518-N6/adenine1519-N6)-dimethyltransferase [EC:2.1.1.182]
GHNINEIG_01742	K01525	apaH; bis(5'-nucleosyl)-tetraphosphatase (symmetrical) [EC:3.6.1.41]
GHNINEIG_01743
GHNINEIG_01744
GHNINEIG_01745	K04764	ihfA; integration host factor subunit alpha
GHNINEIG_01746	K01890	FARSB; phenylalanyl-tRNA synthetase beta chain [EC:6.1.1.20]
GHNINEIG_01747	K01889	FARSA; phenylalanyl-tRNA synthetase alpha chain [EC:6.1.1.20]
GHNINEIG_01748	K02887	RP-L20; large subunit ribosomal protein L20
GHNINEIG_01749	K02916	RP-L35; large subunit ribosomal protein L35
GHNINEIG_01750	K02520	infC; translation initiation factor IF-3
GHNINEIG_01751	K01868	TARS; threonyl-tRNA synthetase [EC:6.1.1.3]
GHNINEIG_01752
GHNINEIG_01753
GHNINEIG_01754
GHNINEIG_01755	K00573	E2.1.1.77; protein-L-isoaspartate(D-aspartate) O-methyltransferase [EC:2.1.1.77]
GHNINEIG_01756
GHNINEIG_01757
GHNINEIG_01758	K07461	putative endonuclease
GHNINEIG_01759	K10747	LIG1; DNA ligase 1 [EC:6.5.1.1 6.5.1.6 6.5.1.7]
GHNINEIG_01760	K02237	comEA; competence protein ComEA
GHNINEIG_01761
GHNINEIG_01762
GHNINEIG_01763	K07154	hipA; serine/threonine-protein kinase HipA [EC:2.7.11.1]
GHNINEIG_01764
GHNINEIG_01765
GHNINEIG_01766
GHNINEIG_01767
GHNINEIG_01768
GHNINEIG_01769
GHNINEIG_01770
GHNINEIG_01771
GHNINEIG_01772	K00973	E2.7.7.24; glucose-1-phosphate thymidylyltransferase [EC:2.7.7.24]
GHNINEIG_01773	K01710	E4.2.1.46; dTDP-glucose 4,6-dehydratase [EC:4.2.1.46]
GHNINEIG_01774
GHNINEIG_01775
GHNINEIG_01776
GHNINEIG_01777
GHNINEIG_01778	K00111	glpA; glycerol-3-phosphate dehydrogenase [EC:1.1.5.3]
GHNINEIG_01779
GHNINEIG_01780
GHNINEIG_01781
GHNINEIG_01782
GHNINEIG_01783	K00012	UGDH; UDPglucose 6-dehydrogenase [EC:1.1.1.22]
GHNINEIG_01784	K00820	glmS; glucosamine---fructose-6-phosphate aminotransferase (isomerizing) [EC:2.6.1.16]
GHNINEIG_01785	K07056	rsmI; 16S rRNA (cytidine1402-2'-O)-methyltransferase [EC:2.1.1.198]
GHNINEIG_01786	K07121	uncharacterized protein
GHNINEIG_01787	K07460	yraN; putative endonuclease
GHNINEIG_01788
GHNINEIG_01789
GHNINEIG_01790
GHNINEIG_01791	K07240	chrA; chromate transporter
GHNINEIG_01792
GHNINEIG_01793
GHNINEIG_01794
GHNINEIG_01795
GHNINEIG_01796
GHNINEIG_01797
GHNINEIG_01798
GHNINEIG_01799	K07043	uncharacterized protein
GHNINEIG_01800	K07552	bcr; MFS transporter, DHA1 family, multidrug resistance protein
GHNINEIG_01801	K06177	rluA; tRNA pseudouridine32 synthase / 23S rRNA pseudouridine746 synthase [EC:5.4.99.28 5.4.99.29]
GHNINEIG_01802	K00174	korA; 2-oxoglutarate/2-oxoacid ferredoxin oxidoreductase subunit alpha [EC:1.2.7.3 1.2.7.11]
GHNINEIG_01803	K00175	korB; 2-oxoglutarate/2-oxoacid ferredoxin oxidoreductase subunit beta [EC:1.2.7.3 1.2.7.11]
GHNINEIG_01804
GHNINEIG_01805
GHNINEIG_01806	K02342	dnaQ; DNA polymerase III subunit epsilon [EC:2.7.7.7]
GHNINEIG_01807	K06149	uspA; universal stress protein A
GHNINEIG_01808	K00681	ggt; gamma-glutamyltranspeptidase / glutathione hydrolase [EC:2.3.2.2 3.4.19.13]
GHNINEIG_01809	K03769	ppiC; peptidyl-prolyl cis-trans isomerase C [EC:5.2.1.8]
GHNINEIG_01810	K00021	HMGCR; hydroxymethylglutaryl-CoA reductase (NADPH) [EC:1.1.1.34]
GHNINEIG_01811	K01823	idi; isopentenyl-diphosphate Delta-isomerase [EC:5.3.3.2]
GHNINEIG_01812	K01641	E2.3.3.10; hydroxymethylglutaryl-CoA synthase [EC:2.3.3.10]
GHNINEIG_01814
GHNINEIG_01815
GHNINEIG_01816
GHNINEIG_01817	K12511	tadC; tight adherence protein C
GHNINEIG_01818	K12510	tadB; tight adherence protein B
GHNINEIG_01819	K02283	cpaF; pilus assembly protein CpaF
GHNINEIG_01820	K02282	cpaE; pilus assembly protein CpaE
GHNINEIG_01821	K02280	cpaC; pilus assembly protein CpaC
GHNINEIG_01822	K02279	cpaB; pilus assembly protein CpaB
GHNINEIG_01823
GHNINEIG_01824
GHNINEIG_01825
GHNINEIG_01826	K00869	E2.7.1.36; mevalonate kinase [EC:2.7.1.36]
GHNINEIG_01827	K00869	E2.7.1.36; mevalonate kinase [EC:2.7.1.36]
GHNINEIG_01828	K01597	MVD; diphosphomevalonate decarboxylase [EC:4.1.1.33]
GHNINEIG_01829	K03600	sspB; stringent starvation protein B
GHNINEIG_01830	K03599	sspA; stringent starvation protein A
GHNINEIG_01831	K04568	epmA; elongation factor P--(R)-beta-lysine ligase [EC:6.3.1.-]
GHNINEIG_01832	K02356	efp; elongation factor P
GHNINEIG_01833	K19810	epmB; L-lysine 2,3-aminomutase [EC:5.4.3.-]
GHNINEIG_01834
GHNINEIG_01835	K07027	glycosyltransferase 2 family protein
GHNINEIG_01836
GHNINEIG_01837	K11720	lptG; lipopolysaccharide export system permease protein
GHNINEIG_01838	K07091	lptF; lipopolysaccharide export system permease protein
GHNINEIG_01839	K01255	CARP; leucyl aminopeptidase [EC:3.4.11.1]
GHNINEIG_01840	K02339	holC; DNA polymerase III subunit chi [EC:2.7.7.7]
GHNINEIG_01841	K02669	pilT; twitching motility protein PilT
GHNINEIG_01842
GHNINEIG_01843
GHNINEIG_01844
GHNINEIG_01845	K03702	uvrB; excinuclease ABC subunit B
GHNINEIG_01846	K00812	aspB; aspartate aminotransferase [EC:2.6.1.1]
GHNINEIG_01847	K08312	nudE; ADP-ribose diphosphatase [EC:3.6.1.-]
GHNINEIG_01848	K20881	yrfG; 5'-nucleotidase [EC:3.1.3.5]
GHNINEIG_01849	K00569	TPMT; thiopurine S-methyltransferase [EC:2.1.1.67]
GHNINEIG_01850
GHNINEIG_01851	K00797	speE; spermidine synthase [EC:2.5.1.16]
GHNINEIG_01852	K15738	uup; ABC transport system&#160;ATP-binding/permease protein
GHNINEIG_01853
GHNINEIG_01854	K00526	E1.17.4.1B; ribonucleoside-diphosphate reductase beta chain [EC:1.17.4.1]
GHNINEIG_01855	K01834	PGAM; 2,3-bisphosphoglycerate-dependent phosphoglycerate mutase [EC:5.4.2.11]
GHNINEIG_01856
GHNINEIG_01857
GHNINEIG_01858
GHNINEIG_01859	K05844	rimK; ribosomal protein S6--L-glutamate ligase [EC:6.3.2.-]
GHNINEIG_01860
GHNINEIG_01861
GHNINEIG_01862	K03088	rpoE; RNA polymerase sigma-70 factor, ECF subfamily
GHNINEIG_01863	K07058	membrane protein
GHNINEIG_01864
GHNINEIG_01865	K09929	uncharacterized protein
GHNINEIG_01866	K09930	uncharacterized protein
GHNINEIG_01867
GHNINEIG_01868	K12340	tolC; outer membrane protein
GHNINEIG_01869	K07787	cusA; Cu(I)/Ag(I) efflux system membrane protein CusA/SilA
GHNINEIG_01870	K07798	cusB; membrane fusion protein, Cu(I)/Ag(I) efflux system
GHNINEIG_01871
GHNINEIG_01872	K03152	thiJ; protein deglycase [EC:3.5.1.124]
GHNINEIG_01873	K03797	E3.4.21.102; carboxyl-terminal processing protease [EC:3.4.21.102]
GHNINEIG_01874
GHNINEIG_01875
GHNINEIG_01876
GHNINEIG_01877
GHNINEIG_01883
GHNINEIG_01884
GHNINEIG_01885	K02050	ABC.SN.P; NitT/TauT family transport system permease protein
GHNINEIG_01886	K02049	ABC.SN.A; NitT/TauT family transport system ATP-binding protein
GHNINEIG_01887	K07722	nikR; CopG family transcriptional regulator, nickel-responsive regulator
GHNINEIG_01888	K09967	uncharacterized protein
GHNINEIG_01889	K09967	uncharacterized protein
GHNINEIG_01890	K01941	E6.3.4.6; urea carboxylase [EC:6.3.4.6]
GHNINEIG_01891	K01457	atzF; allophanate hydrolase [EC:3.5.1.54]
GHNINEIG_01892	K00696	E2.4.1.14; sucrose-phosphate synthase [EC:2.4.1.14]
GHNINEIG_01893
GHNINEIG_01894	K00847	E2.7.1.4; fructokinase [EC:2.7.1.4]
GHNINEIG_01895	K05341	E2.4.1.4; amylosucrase [EC:2.4.1.4]
GHNINEIG_01896	K01915	glnA; glutamine synthetase [EC:6.3.1.2]
GHNINEIG_01897	K01470	E3.5.2.10; creatinine amidohydrolase [EC:3.5.2.10]
GHNINEIG_01898	K02051	ABC.SN.S; NitT/TauT family transport system substrate-binding protein
GHNINEIG_01899
GHNINEIG_01900
GHNINEIG_01901	K13075	ahlD; N-acyl homoserine lactone hydrolase [EC:3.1.1.81]
GHNINEIG_01902
GHNINEIG_01903	K07497	putative transposase
GHNINEIG_01904	K07483	transposase
GHNINEIG_01905	K01153	hsdR; type I restriction enzyme, R subunit [EC:3.1.21.3]
GHNINEIG_01906
GHNINEIG_01907
GHNINEIG_01908
GHNINEIG_01909
GHNINEIG_01910	K01154	hsdS; type I restriction enzyme, S subunit [EC:3.1.21.3]
GHNINEIG_01911	K03427	hsdM; type I restriction enzyme M protein [EC:2.1.1.72]
GHNINEIG_01912
GHNINEIG_01913
GHNINEIG_01914	K07154	hipA; serine/threonine-protein kinase HipA [EC:2.7.11.1]
GHNINEIG_01915
GHNINEIG_01916
GHNINEIG_01917	K07483	transposase
GHNINEIG_01918	K07497	putative transposase
GHNINEIG_01920	K03086	rpoD; RNA polymerase primary sigma factor
GHNINEIG_01921	K02316	dnaG; DNA primase [EC:2.7.7.-]
GHNINEIG_01922	K09117	uncharacterized protein
GHNINEIG_01923	K02970	RP-S21; small subunit ribosomal protein S21
GHNINEIG_01924	K01409	KAE1; N6-L-threonylcarbamoyladenine synthase [EC:2.3.1.234]
GHNINEIG_01925
GHNINEIG_01926
GHNINEIG_01927
GHNINEIG_01928	K08591	plsY; glycerol-3-phosphate acyltransferase PlsY [EC:2.3.1.15]
GHNINEIG_01929	K01633	folB; 7,8-dihydroneopterin aldolase/epimerase/oxygenase [EC:4.1.2.25 5.1.99.8 1.13.11.81]
GHNINEIG_01930
GHNINEIG_01931
GHNINEIG_01932
GHNINEIG_01933	K06153	bacA; undecaprenyl-diphosphatase [EC:3.6.1.27]
GHNINEIG_01934	K17758	nnr; ADP-dependent NAD(P)H-hydrate dehydratase [EC:4.2.1.136]
GHNINEIG_01934	K17759	AIBP; NAD(P)H-hydrate epimerase [EC:5.1.99.6]
GHNINEIG_01935	K01589	purK; 5-(carboxyamino)imidazole ribonucleotide synthase [EC:6.3.4.18]
GHNINEIG_01936	K01588	purE; 5-(carboxyamino)imidazole ribonucleotide mutase [EC:5.4.99.18]
GHNINEIG_01937
GHNINEIG_01938	K00789	metK; S-adenosylmethionine synthetase [EC:2.5.1.6]
GHNINEIG_01939	K00297	metF; methylenetetrahydrofolate reductase (NADPH) [EC:1.5.1.20]
GHNINEIG_01940	K09761	rsmE; 16S rRNA (uracil1498-N3)-methyltransferase [EC:2.1.1.193]
GHNINEIG_01941	K01919	gshA; glutamate--cysteine ligase [EC:6.3.2.2]
GHNINEIG_01942	K01920	gshB; glutathione synthase [EC:6.3.2.3]
GHNINEIG_01943	K03734	apbE; FAD:protein FMN transferase [EC:2.7.1.180]
GHNINEIG_01944	K07735	algH; putative transcriptional regulator
GHNINEIG_01945	K07447	ruvX; putative holliday junction resolvase [EC:3.1.-.-]
GHNINEIG_01946	K00609	pyrB; aspartate carbamoyltransferase catalytic subunit [EC:2.1.3.2]
GHNINEIG_01947	K01465	URA4; dihydroorotase [EC:3.5.2.3]
GHNINEIG_01948
GHNINEIG_01949
GHNINEIG_01950	K22468	ppk2; polyphosphate kinase [EC:2.7.4.1]
GHNINEIG_01951	K06997	yggS; PLP dependent protein
GHNINEIG_01952
GHNINEIG_01953	K00262	E1.4.1.4; glutamate dehydrogenase (NADP+) [EC:1.4.1.4]
GHNINEIG_01954	K00286	proC; pyrroline-5-carboxylate reductase [EC:1.5.1.2]
GHNINEIG_01955	K02221	yggT; YggT family protein
GHNINEIG_01956	K00641	metX; homoserine O-acetyltransferase [EC:2.3.1.31]
GHNINEIG_01957
GHNINEIG_01958	K04758	feoA; ferrous iron transport protein A
GHNINEIG_01959	K04759	feoB; ferrous iron transport protein B
GHNINEIG_01960
GHNINEIG_01961
GHNINEIG_01962
GHNINEIG_01963
GHNINEIG_01964	K06999	phospholipase/carboxylesterase
GHNINEIG_01965
GHNINEIG_01966	K01586	lysA; diaminopimelate decarboxylase [EC:4.1.1.20]
GHNINEIG_01967
GHNINEIG_01968	K06969	rlmI; 23S rRNA (cytosine1962-C5)-methyltransferase [EC:2.1.1.191]
GHNINEIG_01969	K02437	gcvH; glycine cleavage system H protein
GHNINEIG_01970
GHNINEIG_01972	K03704	cspA; cold shock protein (beta-ribbon, CspA family)
GHNINEIG_01973
GHNINEIG_01974	K01772	hemH; protoporphyrin/coproporphyrin ferrochelatase [EC:4.99.1.1 4.99.1.9]
GHNINEIG_01975	K13938	folM; dihydromonapterin reductase / dihydrofolate reductase [EC:1.5.1.50 1.5.1.3]
GHNINEIG_01976
GHNINEIG_01977	K00134	GAPDH; glyceraldehyde 3-phosphate dehydrogenase [EC:1.2.1.12]
GHNINEIG_01978
GHNINEIG_01979	K07089	uncharacterized protein
GHNINEIG_01980
GHNINEIG_01981	K00116	mqo; malate dehydrogenase (quinone) [EC:1.1.5.4]
GHNINEIG_01982
GHNINEIG_01983	K09007	folE2; GTP cyclohydrolase IB [EC:3.5.4.16]
GHNINEIG_01984
GHNINEIG_01985	K03719	lrp; Lrp/AsnC family transcriptional regulator, leucine-responsive regulatory protein
GHNINEIG_01986	K01649	leuA; 2-isopropylmalate synthase [EC:2.3.3.13]
GHNINEIG_01987	K05838	ybbN; putative thioredoxin
GHNINEIG_01988
GHNINEIG_01989
GHNINEIG_01990	K06966	ppnN; pyrimidine/purine-5'-nucleotide nucleosidase [EC:3.2.2.10 3.2.2.-]
GHNINEIG_01991	K05590	srmB; ATP-dependent RNA helicase SrmB [EC:3.6.4.13]
GHNINEIG_01992
GHNINEIG_01993
GHNINEIG_01994
GHNINEIG_01995	K00135	gabD; succinate-semialdehyde dehydrogenase / glutarate-semialdehyde dehydrogenase [EC:1.2.1.16 1.2.1.79 1.2.1.20]
GHNINEIG_01996
GHNINEIG_01997	K01465	URA4; dihydroorotase [EC:3.5.2.3]
GHNINEIG_01998	K08998	uncharacterized protein
GHNINEIG_01999	K00937	ppk; polyphosphate kinase [EC:2.7.4.1]
GHNINEIG_02000	K01524	ppx-gppA; exopolyphosphatase / guanosine-5'-triphosphate,3'-diphosphate pyrophosphatase [EC:3.6.1.11 3.6.1.40]
GHNINEIG_02001	K00380	cysJ; sulfite reductase (NADPH) flavoprotein alpha-component [EC:1.8.1.2]
GHNINEIG_02002
GHNINEIG_02003	K00762	pyrE; orotate phosphoribosyltransferase [EC:2.4.2.10]
GHNINEIG_02004	K08296	sixA; phosphohistidine phosphatase [EC:3.1.3.-]
GHNINEIG_02005	K03406	mcp; methyl-accepting chemotaxis protein
GHNINEIG_02006	K07090	uncharacterized protein
GHNINEIG_02007	K00930	argB; acetylglutamate kinase [EC:2.7.2.8]
GHNINEIG_02008
GHNINEIG_02009
GHNINEIG_02010
GHNINEIG_02011	K09767	yajQ; cyclic-di-GMP-binding protein
GHNINEIG_02012
GHNINEIG_02013
GHNINEIG_02014	K15778	pmm-pgm; phosphomannomutase / phosphoglucomutase [EC:5.4.2.8 5.4.2.2]
GHNINEIG_02015	K01520	dut; dUTP pyrophosphatase [EC:3.6.1.23]
GHNINEIG_02016	K07238	TC.ZIP; zinc transporter, ZIP family
GHNINEIG_02017
GHNINEIG_02018	K02168	betT; choline/glycine/proline betaine transport protein
GHNINEIG_02019
GHNINEIG_02020	K07814	putative two-component system response regulator
GHNINEIG_02021
GHNINEIG_02022
GHNINEIG_02023	K13038	coaBC; phosphopantothenoylcysteine decarboxylase / phosphopantothenate---cysteine ligase [EC:4.1.1.36 6.3.2.5]
GHNINEIG_02024	K07107	ybgC; acyl-CoA thioester hydrolase [EC:3.1.2.-]
GHNINEIG_02025	K03630	radC; DNA repair protein RadC
GHNINEIG_02026	K02902	RP-L28; large subunit ribosomal protein L28
GHNINEIG_02027	K02913	RP-L33; large subunit ribosomal protein L33
GHNINEIG_02028
GHNINEIG_02029
GHNINEIG_02030	K10563	mutM; formamidopyrimidine-DNA glycosylase [EC:3.2.2.23 4.2.99.18]
GHNINEIG_02031
GHNINEIG_02032	K01537	E3.6.3.8; Ca2+-transporting ATPase [EC:3.6.3.8]
GHNINEIG_02033
GHNINEIG_02034	K02017	modC; molybdate transport system ATP-binding protein [EC:3.6.3.29]
GHNINEIG_02035	K02018	modB; molybdate transport system permease protein
GHNINEIG_02036	K02020	modA; molybdate transport system substrate-binding protein
GHNINEIG_02037	K02019	modE; molybdate transport system regulatory protein
GHNINEIG_02038
GHNINEIG_02039	K00954	E2.7.7.3A; pantetheine-phosphate adenylyltransferase [EC:2.7.7.3]
GHNINEIG_02040
GHNINEIG_02041
GHNINEIG_02042	K08316	rsmD; 16S rRNA (guanine966-N2)-methyltransferase [EC:2.1.1.171]
[truncated: 296 more rows]
