# Supplementary material for: Horizontal acquisition of hydrogen conversion ability and other habitat adaptations in the Hydrogenovibrio strains SP-41 and XCL-2
Source: BMC Genomics. 2019 May 6;20:339. doi: 10.1186/s12864-019-5710-5 (PMC6501319; doi:10.1186/s12864-019-5710-5)
Supplement: Supplementary file 3 — Pairwise average nucleotide identity. Pairwise average nucleotide identity (ANI) computed using the ANIb algorithm, of the genome of SP-41 and related genomes. (CSV 1 kb) [file 12864_2019_5710_MOESM3_ESM.csv]

ANIb
	H_crunogenus_XCL-2	H_sp_SP-41	H_termophylus_MA2-6	H_Milos-T1	Tmr_Kp2	H_halophilus_DSM15072	Tms_pelophila_DSM1534	Tms_cyclica_ALM1	Tms_aerophila_AL3
H_crunogenus_XCL-2	---	87.70	72.95	70.29	69.93	68.93	68.25	67.84	67.76
H_sp_SP-41	87.73	---	72.57	70.39	69.64	68.74	68.56	67.93	68.09
H_termophylus_MA2-6	72.93	72.61	---	70.38	68.55	70.95	67.99	67.85	67.70
H_Milos-T1	70.40	70.30	70.52	---	69.01	68.52	68.15	68.16	68.45
Tmr_Kp2	69.99	69.83	68.60	69.28	---	66.67	68.87	68.58	68.72
H_halophilus_DSM15072	69.09	68.71	70.99	68.49	66.70	---	66.89	67.01	67.00
Tms_pelophila_DSM1534	68.22	68.12	67.79	67.79	68.71	66.92	---	70.94	70.59
Tms_cyclica_ALM1	68.00	67.98	67.98	67.95	68.49	66.81	70.89	---	78.02
Tms_aerophila_AL3	67.73	67.65	67.58	67.53	68.31	66.62	70.44	78.00	---
