# Supplementary material for: Horizontal acquisition of hydrogen conversion ability and other habitat adaptations in the Hydrogenovibrio strains SP-41 and XCL-2
Source: BMC Genomics. 2019 May 6;20:339. doi: 10.1186/s12864-019-5710-5 (PMC6501319; doi:10.1186/s12864-019-5710-5)
Supplement: Supplementary file 4 — Best Blast hit in XCL-2 proteins for each protein of SP-41. Table reporting the results of the alignment of SP-41 proteins to the XCL-2 proteins using BlastP. Only the best hit (if any) for each SP-41 protein is reported. (CSV 314 kb) [file 12864_2019_5710_MOESM4_ESM.csv]

#SP-41_ID	SP-41_coordinates	SP-41_description	XCL2_protein	XCL2_description	XCL-2_gene_collinear	Hit_Coverage	Hit_Similarity	Hit_Identity	Hit_evalue
GHNINEIG_00001	1:1404:+	Chromosomal replication initiator protein DnaA	WP_011369424	chromosomal replication initiator protein DnaA	Yes	100.00%	98.93%	99.36%	0
GHNINEIG_00002	1579:2685:+	DNA polymerase III subunit beta	WP_011369425	DNA polymerase III subunit beta	Yes	100.00%	99.18%	100.00%	0
GHNINEIG_00003	2786:3874:+	DNA replication and repair protein RecF	WP_011369426	DNA replication and repair protein RecF	Yes	99.72%	92.52%	95.57%	0
GHNINEIG_00004	3975:4646:+	Virulence transcriptional regulatory protein PhoP	WP_011369427	DNA-binding response regulator	Yes	100.00%	87.89%	94.62%	6.58895E-141
GHNINEIG_00005	4643:5983:+	Sensor protein PhoQ	WP_011369428	sensor histidine kinase	Yes	100.00%	84.98%	91.93%	0
GHNINEIG_00006	6099:7292:+	hypothetical protein	WP_011369429	TolC family protein	Yes	100.00%	87.15%	95.72%	0
GHNINEIG_00007	7289:8425:+	Cobalt-zinc-cadmium resistance protein CzcB	WP_011369430	secretion protein HlyD	Yes	100.00%	81.75%	90.21%	0
GHNINEIG_00008	8427:11513:+	Cobalt-zinc-cadmium resistance protein CzcA	WP_011369431	CusA/CzcA family heavy metal efflux RND transporter	Yes	99.90%	96.11%	98.93%	0
GHNINEIG_00009	11510:11830:+	hypothetical protein	WP_011369432	DUF3240 domain-containing protein	Yes	100.00%	87.74%	93.40%	1.03814E-60
GHNINEIG_00011	12923:13483:+	hypothetical protein	WP_011369433	hypothetical protein	Yes	100.00%	91.94%	94.09%	8.38953E-111
GHNINEIG_00012	13494:14528:+	hypothetical protein	WP_011369434	hypothetical protein	Yes	100.00%	79.07%	85.76%	0
GHNINEIG_00013	14821:17262:+	DNA gyrase subunit B	WP_011369435	DNA topoisomerase (ATP-hydrolyzing) subunit B	Yes	100.00%	98.03%	99.26%	0
GHNINEIG_00014	17439:18380:+	Phosphoribulokinase, chromosomal	WP_011369436	phosphoribulokinase	Yes	100.00%	98.40%	98.72%	0
GHNINEIG_00015	18451:20334:-	hypothetical protein	WP_011369437	DUF389 domain-containing protein	Yes	100.00%	97.45%	99.20%	0
GHNINEIG_00016	20500:21339:+	hypothetical protein	WP_011369438	MipA/OmpV family protein	Yes	100.00%	89.25%	94.62%	0
GHNINEIG_00017	21379:21756:-	Heat shock protein 15	WP_011369439	RNA-binding protein S4	Yes	100.00%	93.60%	96.00%	1.33884E-80
GHNINEIG_00018	21769:22740:-	Oxygen-dependent coproporphyrinogen-III oxidase	WP_011369440	oxygen-dependent coproporphyrinogen oxidase	Yes	99.69%	96.27%	98.14%	0
GHNINEIG_00019	22830:23648:+	Beta-barrel assembly-enhancing protease	WP_011369441	peptidase M48	Yes	100.00%	93.38%	97.79%	0
GHNINEIG_00020	23645:24205:-	Threonylcarbamoyl-AMP synthase	WP_011369442	threonylcarbamoyl-AMP synthase	Yes	100.00%	86.56%	95.16%	5.42795E-120
GHNINEIG_00021	24365:25516:+	Poly-beta-1,6-N-acetyl-D-glucosamine N-deacetylase	WP_048810568	hypothetical protein	Yes	100.00%	86.68%	92.69%	0
GHNINEIG_00022	25967:27238:+	Response regulator PleD	WP_011369444	GGDEF domain-containing protein	Yes	99.76%	91.94%	96.21%	0
GHNINEIG_00023	27304:27702:+	hypothetical protein	WP_011369445	hypothetical protein	Yes	100.00%	75.00%	87.12%	6.83607E-67
GHNINEIG_00024	27710:28351:+	Homoserine/homoserine lactone efflux protein	WP_011369446	LysE family translocator	Yes	98.12%	81.34%	90.43%	1.01336E-119
GHNINEIG_00025	28454:29851:+	Ribonuclease	WP_011369447	MBL fold metallo-hydrolase	Yes	100.00%	95.91%	98.92%	0
GHNINEIG_00026	29878:30105:+	hypothetical protein	WP_048810569	DUF1049 domain-containing protein	Yes	100.00%	94.67%	97.33%	2.67369E-31
GHNINEIG_00027	30130:30849:+	hypothetical protein	WP_011369448	VIT family protein	Yes	100.00%	99.16%	100.00%	1.10094E-164
GHNINEIG_00028	30866:31948:-	hypothetical protein	WP_083756101	DUF3095 domain-containing protein	Yes	97.78%	85.51%	94.03%	0
GHNINEIG_00029	32114:34993:-	Methyl-accepting chemotaxis protein III	WP_011369450	methyl-accepting chemotaxis sensory transducer	Yes	100.00%	91.55%	96.35%	0
GHNINEIG_00030	35278:36045:-	Blue light- and temperature-regulated antirepressor BluF	WP_011369451	EAL domain-containing protein	Yes	99.61%	93.31%	96.85%	1.90029E-180
GHNINEIG_00031	36159:36722:+	Sodium-dependent dicarboxylate transporter SdcS	WP_011369452	sodium:sulfate symporter	Yes	88.24%	91.52%	95.15%	9.65493E-81
GHNINEIG_00032	36806:37516:+	Sodium-dependent dicarboxylate transporter SdcS	WP_011369452	sodium:sulfate symporter	No	100.00%	92.37%	95.34%	1.28159E-136
GHNINEIG_00033	37520:38734:-	Na(+)/H(+)-K(+) antiporter GerN	WP_011369453	sodium/hydrogen exchanger	Yes	100.00%	96.78%	99.01%	0
GHNINEIG_00034	38973:39416:+	Cyanate hydratase	WP_011369463	cyanase	Yes	100.00%	96.60%	97.96%	2.0027E-101
GHNINEIG_00035	39568:40212:+	hypothetical protein	WP_011369464	2OG-Fe(II) oxygenase	Yes	100.00%	95.79%	97.66%	3.37333E-153
GHNINEIG_00036	40292:41041:-	hypothetical protein	WP_011369465	DUF4395 domain-containing protein	Yes	100.00%	98.80%	100.00%	0
GHNINEIG_00037	41199:42119:-	Homoserine kinase	WP_011369466	homoserine kinase	Yes	99.67%	95.08%	97.05%	0
GHNINEIG_00038	42204:45026:+	DNA polymerase I	WP_011369467	DNA polymerase I	Yes	100.00%	96.06%	98.30%	0
GHNINEIG_00039	45125:46393:+	hypothetical protein	WP_083756102	hypothetical protein	Yes	100.00%	94.55%	97.39%	0
GHNINEIG_00040	46486:47214:+	hypothetical protein	WP_011369469	hypothetical protein	Yes	100.00%	94.63%	97.93%	8.64324E-166
GHNINEIG_00041	47260:47898:-	putative GTP-binding protein EngB	WP_011369470	GTP-binding protein	Yes	100.00%	97.17%	100.00%	2.61549E-154
GHNINEIG_00042	48002:49996:+	Cytochrome c biogenesis protein CcsB	WP_011369471	cytochrome c biogenesis protein ResB	Yes	100.00%	99.10%	99.85%	0
GHNINEIG_00043	49993:51168:+	Cytochrome c biogenesis protein CcsA	WP_011369472	c-type cytochrome biogenesis protein CcsB	Yes	100.00%	97.44%	98.98%	0
GHNINEIG_00044	51191:51814:+	Thiol:disulfide interchange protein DsbA	WP_011369473	DSBA oxidoreductase	Yes	100.00%	96.14%	99.03%	8.34641E-149
GHNINEIG_00045	51979:53622:+	Acetolactate synthase	WP_011369474	acetolactate synthase large subunit	Yes	100.00%	99.63%	99.63%	0
GHNINEIG_00046	53678:54016:+	hypothetical protein	WP_011369475	hypothetical protein	Yes	100.00%	92.86%	97.32%	1.21699E-67
GHNINEIG_00047	54021:54587:-	Putative NAD(P)H nitroreductase YdjA	WP_011369476	nitroreductase	Yes	99.47%	89.30%	95.19%	3.37608E-121
GHNINEIG_00048	54868:55782:+	Hydrogen peroxide-inducible genes activator	WP_011369477	hydrogen peroxide-inducible genes activator	Yes	100.00%	94.74%	98.36%	0
GHNINEIG_00049	55803:56552:+	putative phospholipid-binding lipoprotein MlaA	WP_011369478	VacJ-like lipoprotein	Yes	100.00%	89.16%	92.77%	3.07605E-156
GHNINEIG_00050	56601:56918:-	Na(+)/H(+) antiporter subunit G	WP_011369481	Na+/H+ antiporter subunit G	Yes	100.00%	97.14%	100.00%	1.28159E-65
GHNINEIG_00051	56934:57203:-	Na(+)/H(+) antiporter subunit F	WP_011369482	K+/H+ antiporter subunit F	Yes	100.00%	97.75%	100.00%	2.00844E-51
GHNINEIG_00052	57197:57694:-	Na(+)/H(+) antiporter subunit E	WP_011369483	Na+/H+ antiporter subunit E	Yes	100.00%	94.55%	97.58%	8.54859E-110
GHNINEIG_00053	57691:59217:-	Na(+)/H(+) antiporter subunit D	WP_011369484	monovalent cation/H+ antiporter subunit D	Yes	100.00%	95.28%	98.03%	0
GHNINEIG_00054	59214:59615:-	Na(+)/H(+) antiporter subunit C1	WP_011369485	Na+/H+ antiporter subunit C	Yes	99.25%	93.94%	96.97%	1.11106E-81
GHNINEIG_00055	59615:62458:-	Na(+)/H(+) antiporter subunit A	WP_011369486	monovalent cation/H+ antiporter subunit A	Yes	100.00%	96.30%	98.52%	0
GHNINEIG_00056	62756:64519:+	hypothetical protein	WP_011369487	Na/Pi cotransporter family protein	Yes	99.83%	97.78%	99.15%	0
GHNINEIG_00057	64516:64767:+	hypothetical protein	WP_048810574	hypothetical protein	Yes	100.00%	92.77%	95.18%	1.80773E-49
GHNINEIG_00058	64780:65007:-	hypothetical protein	WP_048810575	hypothetical protein	Yes	100.00%	96.00%	97.33%	2.7173E-46
GHNINEIG_00059	65011:65430:-	hypothetical protein	WP_011369488	hypothetical protein	Yes	100.00%	89.93%	97.84%	5.683E-92
GHNINEIG_00060	65681:67858:+	Signal transduction histidine-protein kinase BarA	WP_011369489	hybrid sensor histidine kinase/response regulator	Yes	99.86%	87.71%	91.99%	0
GHNINEIG_00061	67967:70018:+	Oligopeptidase A	WP_011369490	oligopeptidase A	Yes	100.00%	96.05%	98.10%	0
GHNINEIG_00062	70154:71407:+	47 kDa outer membrane protein	WP_011369491	aromatic hydrocarbon degradation protein	Yes	100.00%	93.53%	96.88%	0
GHNINEIG_00063	71429:72718:+	Lysophospholipid transporter LplT	WP_011369492	MFS transporter	Yes	99.53%	94.85%	97.89%	0
GHNINEIG_00064	72769:74922:+	Bifunctional protein Aas	WP_011369493	AMP-dependent synthetase/ligase	Yes	100.00%	97.21%	98.47%	0
GHNINEIG_00065	74953:76707:-	hypothetical protein	WP_048810576	protein BatD	Yes	100.00%	85.10%	90.58%	0
GHNINEIG_00066	76685:78652:-	hypothetical protein	WP_011369495	hypothetical protein	Yes	100.00%	82.60%	90.69%	0
GHNINEIG_00067	78652:79701:-	hypothetical protein	WP_011369496	VWA domain-containing protein	Yes	100.00%	89.40%	94.27%	0
GHNINEIG_00068	79698:80177:-	hypothetical protein	WP_011369497	DUF4381 domain-containing protein	Yes	100.00%	86.79%	93.71%	8.56992E-100
GHNINEIG_00069	80177:81091:-	hypothetical protein	WP_011369498	DUF58 domain-containing protein	Yes	100.00%	92.11%	95.72%	0
GHNINEIG_00070	81117:82088:-	hypothetical protein	WP_011369499	MoxR family ATPase	Yes	100.00%	95.67%	98.14%	0
GHNINEIG_00071	82257:85082:-	Methyl-accepting chemotaxis protein II	WP_011369500	methyl-accepting chemotaxis sensory transducer	Yes	100.00%	95.11%	98.19%	0
GHNINEIG_00072	85215:86213:-	tRNA U34 carboxymethyltransferase	WP_011369501	tRNA 5-methoxyuridine(34)/uridine 5-oxyacetic acid(34) synthase CmoB	Yes	100.00%	91.27%	95.48%	0
GHNINEIG_00073	86238:86960:-	Carboxy-S-adenosyl-L-methionine synthase	WP_011369502	tRNA (cmo5U34)-methyltransferase	Yes	100.00%	95.00%	97.92%	1.40199E-169
GHNINEIG_00074	87108:88241:-	Membrane-bound lytic murein transglycosylase C	WP_011369503	DUF3393 domain-containing protein	Yes	100.00%	97.88%	99.73%	0
GHNINEIG_00075	88251:89147:-	Nuclease	WP_011369504	DNA/RNA non-specific endonuclease	Yes	100.00%	92.62%	95.64%	0
GHNINEIG_00076	89172:89999:-	tRNA 5-carboxymethoxyuridine methyltransferase	WP_011369506	SmtA protein	No	97.82%	59.48%	73.98%	5.46779E-112
GHNINEIG_00077	90205:91455:+	putative diguanylate cyclase YdaM	WP_011369512	sensor domain-containing diguanylate cyclase	Yes	100.00%	93.51%	97.84%	0
GHNINEIG_00078	91499:92410:-	hypothetical protein	WP_011369513	alpha/beta hydrolase	Yes	100.00%	95.05%	97.03%	0
GHNINEIG_00079	92457:93122:-	Biofilm growth-associated repressor	WP_011369514	rhodanese-like protein	Yes	83.26%	92.39%	97.28%	1.17594E-124
GHNINEIG_00080	93181:93915:-	Hydroxyacylglutathione hydrolase GloC	WP_011369515	hypothetical protein	Yes	100.00%	95.49%	97.54%	6.23034E-174
GHNINEIG_00081	94017:95270:+	hypothetical protein	WP_011369516	MFS transporter	Yes	100.00%	93.29%	96.88%	0
GHNINEIG_00082	95432:96421:+	ATPase RavA	WP_011369517	MoxR family ATPase	Yes	100.00%	98.78%	98.78%	0
GHNINEIG_00083	96428:97438:+	hypothetical protein	WP_011369518	DUF58 domain-containing protein	Yes	100.00%	90.77%	95.83%	0
GHNINEIG_00084	97425:97955:+	hypothetical protein	WP_011369519	hypothetical protein	Yes	100.00%	88.07%	93.75%	2.02704E-109
GHNINEIG_00085	97952:99046:+	hypothetical protein	WP_048810579	VWA domain-containing protein	Yes	100.00%	92.03%	97.80%	0
GHNINEIG_00086	99043:100998:+	hypothetical protein	WP_011369521	VWA domain-containing protein	Yes	100.00%	94.47%	96.62%	0
GHNINEIG_00087	101019:102476:+	hypothetical protein	WP_011369522	hypothetical protein	Yes	99.59%	85.51%	91.30%	0
GHNINEIG_00088	102479:102724:-	hypothetical protein	WP_011369523	hypothetical protein	Yes	100.00%	92.59%	96.30%	5.08828E-45
GHNINEIG_00089	102781:103203:-	Thioredoxin 2	WP_011369524	thioredoxin TrxC	Yes	100.00%	96.43%	98.57%	3.26699E-98
GHNINEIG_00090	103280:103735:-	hypothetical protein	WP_011369525	hypothetical protein	Yes	100.00%	94.70%	98.01%	2.46421E-104
GHNINEIG_00091	104034:104369:-	hypothetical protein	WP_011369526	hypothetical protein	Yes	100.00%	93.69%	98.20%	1.88978E-57
GHNINEIG_00093	115751:117115:+	Secretory immunoglobulin A-binding protein EsiB	WP_011369528	serine/threonine protein kinase	Yes	100.00%	91.41%	95.59%	0
GHNINEIG_00094	117151:117561:-	hypothetical protein	WP_011369529	hypothetical protein	Yes	100.00%	88.97%	97.79%	4.56534E-84
GHNINEIG_00095	117637:118185:+	Adenine phosphoribosyltransferase	WP_011369530	adenine phosphoribosyltransferase	Yes	100.00%	97.25%	98.35%	3.3179E-128
GHNINEIG_00096	118216:119601:+	putative diguanylate cyclase AdrA	WP_011369531	GGDEF domain-containing protein	Yes	100.00%	99.57%	100.00%	0
GHNINEIG_00097	119685:121073:-	Argininosuccinate lyase	WP_011369532	argininosuccinate lyase	Yes	100.00%	99.13%	99.78%	0
GHNINEIG_00098	121198:121734:-	hypothetical protein	WP_011369533	hypothetical protein	Yes	100.00%	97.75%	100.00%	6.15791E-127
GHNINEIG_00099	121988:122920:+	Porphobilinogen deaminase	WP_011369534	hydroxymethylbilane synthase	Yes	100.00%	97.10%	97.74%	0
GHNINEIG_00100	122907:123701:+	hypothetical protein	WP_011369535	uroporphyrinogen-III synthase	Yes	100.00%	84.47%	89.77%	4.98797E-165
GHNINEIG_00101	123732:125093:+	hypothetical protein	WP_011369536	hypothetical protein	Yes	100.00%	84.55%	92.94%	0
GHNINEIG_00102	125099:126274:+	hypothetical protein	WP_011369537	heme biosynthesis protein HemY	Yes	100.00%	96.42%	98.72%	0
GHNINEIG_00103	126285:127565:-	hypothetical protein	WP_011369538	hypothetical protein	Yes	99.30%	85.82%	91.49%	0
GHNINEIG_00107	131427:132575:+	Oxygen-independent coproporphyrinogen-III oxidase-like protein YqeR	WP_011369539	YggW family oxidoreductase	Yes	99.74%	91.08%	96.33%	0
GHNINEIG_00108	132637:134922:+	hypothetical protein	WP_011369540	AsmA family protein	Yes	100.00%	88.83%	93.69%	0
GHNINEIG_00109	134981:135703:-	tRNA (guanine-N(7)-)-methyltransferase	WP_011369541	tRNA (guanosine(46)-N7)-methyltransferase TrmB	Yes	100.00%	95.42%	98.33%	9.34601E-173
GHNINEIG_00110	135776:136828:+	Adenine DNA glycosylase	WP_011369542	A/G-specific adenine glycosylase	Yes	100.00%	89.14%	95.43%	0
GHNINEIG_00111	136821:137093:+	putative Fe(2+)-trafficking protein	WP_011369543	Fe(2+)-trafficking protein	Yes	100.00%	95.56%	100.00%	4.75518E-58
GHNINEIG_00112	137284:138486:+	Putative cyclic-di-GMP phosphodiesterase AdrB	WP_011369544	diguanylate phosphodiesterase	Yes	99.75%	91.73%	95.24%	0
GHNINEIG_00113	138580:139644:-	Uroporphyrinogen decarboxylase	WP_011369545	uroporphyrinogen decarboxylase	Yes	100.00%	98.87%	99.44%	0
GHNINEIG_00114	139792:140619:-	Thermonuclease	WP_011369546	nuclease (SNase-like)	Yes	100.00%	90.91%	93.82%	0
GHNINEIG_00115	140802:141053:-	50S ribosomal protein L31 type B	WP_011369547	50S ribosomal protein L31 type B	Yes	100.00%	100.00%	100.00%	2.49529E-54
GHNINEIG_00116	141308:142567:-	Transcription termination factor Rho	WP_011369548	transcription termination factor Rho	Yes	100.00%	99.28%	99.76%	0
GHNINEIG_00117	142689:143015:-	Thioredoxin 1	WP_011369549	thioredoxin TrxA	Yes	100.00%	99.07%	100.00%	4.33333E-73
GHNINEIG_00118	143429:145654:+	DNA helicase II	WP_011369550	DNA helicase II	Yes	100.00%	96.90%	98.79%	0
GHNINEIG_00119	145655:146260:+	putative iron export ATP-binding protein FetA	WP_011369551	ABC transporter	Yes	99.50%	85.00%	93.00%	5.52571E-120
GHNINEIG_00120	146291:148321:+	tRNA 5-methylaminomethyl-2-thiouridine biosynthesis bifunctional protein MnmC	WP_011369552	bifunctional tRNA (5-methylaminomethyl-2-thiouridine)(34)-methyltransferase MnmD/FAD-dependent 5-carboxymethylaminomethyl-2-thiouridine(34) oxidoreductase MnmC	Yes	99.56%	83.06%	89.90%	0
GHNINEIG_00121	148469:148657:+	hypothetical protein	WP_011369553	hypothetical protein	Yes	96.77%	73.33%	88.33%	1.48834E-25
GHNINEIG_00122	148660:149253:+	hypothetical protein	WP_011369554	YfaZ	Yes	100.00%	92.89%	97.97%	4.59023E-133
GHNINEIG_00123	149313:150887:-	3'3'-cGAMP-specific phosphodiesterase 1	WP_011369555	phosphohydrolase with GAF sensor	Yes	99.62%	90.80%	95.98%	0
GHNINEIG_00124	151003:151782:+	Ribonuclease BN	WP_011369556	3',5'-cyclic-nucleotide phosphodiesterase	Yes	99.61%	85.66%	91.47%	4.18996E-166
GHNINEIG_00125	151806:152213:+	Polar-differentiation response regulator DivK	WP_011369557	response regulator	Yes	95.56%	93.02%	96.12%	1.56462E-82
GHNINEIG_00126	152240:152986:+	Nicotinamide-nucleotide amidohydrolase PncC	WP_011369558	competence/damage-inducible protein A	Yes	100.00%	94.35%	97.18%	1.23204E-173
GHNINEIG_00127	152990:154204:+	Ferredoxin--NADP reductase	WP_011369559	NAD(P)/FAD-dependent oxidoreductase	Yes	100.00%	92.08%	93.81%	0
GHNINEIG_00128	154243:154692:+	hypothetical protein	WP_011369560	hypothetical protein	Yes	100.00%	97.32%	97.32%	3.41185E-102
GHNINEIG_00129	154869:155612:+	Hybrid peroxiredoxin hyPrx5	WP_011369561	glutathione amide-dependent peroxidase	Yes	100.00%	97.98%	99.19%	0
GHNINEIG_00130	155744:157114:+	Glutathione amide reductase	WP_011369562	glutathione-disulfide reductase	Yes	100.00%	98.90%	99.56%	0
GHNINEIG_00132	157562:158326:-	Ribonucleotide monophosphatase NagD	WP_011369564	TIGR01458 family HAD-type hydrolase	Yes	100.00%	88.19%	92.13%	9.97668E-165
GHNINEIG_00133	158390:159238:-	Hydroxymethylpyrimidine/phosphomethylpyrimidine kinase	WP_011369565	bifunctional hydroxymethylpyrimidine kinase/phosphomethylpyrimidine kinase	Yes	99.29%	85.00%	90.36%	7.01834E-171
GHNINEIG_00134	159231:159887:-	Thiamine-phosphate synthase	WP_011369566	thiamine phosphate synthase	Yes	99.54%	82.95%	90.32%	1.11112E-132
GHNINEIG_00135	159916:160737:-	Thiazole synthase	WP_048810737	thiazole synthase	Yes	95.24%	96.92%	99.23%	0
GHNINEIG_00136	160738:160947:-	hypothetical protein	WP_011369568	thiamine biosynthesis protein ThiS	Yes	100.00%	88.41%	92.75%	2.92764E-37
GHNINEIG_00137	160970:162022:-	tRNA 5-methylaminomethyl-2-thiouridine biosynthesis bifunctional protein MnmC	WP_011369569	FAD-dependent oxidoreductase	Yes	100.00%	90.29%	96.00%	0
GHNINEIG_00138	162077:163969:-	Phosphomethylpyrimidine synthase	WP_011369570	phosphomethylpyrimidine synthase	Yes	100.00%	98.25%	99.05%	0
GHNINEIG_00139	164478:164960:+	hypothetical protein	WP_011369571	hypothetical protein	Yes	100.00%	89.38%	93.75%	1.11604E-97
GHNINEIG_00140	165001:165333:-	hypothetical protein	WP_011369572	PilZ domain-containing protein	Yes	100.00%	96.36%	96.36%	1.60822E-72
GHNINEIG_00141	165649:166188:+	Carnitine operon protein CaiE	WP_011369573	gamma carbonic anhydrase family protein	Yes	100.00%	95.53%	98.32%	1.10321E-125
GHNINEIG_00142	166195:168093:+	Phytochrome-like protein cph2	WP_011369574	GGDEF domain-containing protein	Yes	100.00%	92.56%	96.68%	0
GHNINEIG_00143	168123:168956:-	Shikimate dehydrogenase (NADP(+))	WP_011369575	shikimate dehydrogenase (NADP(+))	Yes	100.00%	96.39%	98.56%	0
GHNINEIG_00144	168961:169962:-	Delta-aminolevulinic acid dehydratase	WP_011369576	porphobilinogen synthase	Yes	100.00%	99.10%	99.40%	0
GHNINEIG_00145	170085:170531:+	hypothetical protein	WP_011369577	hypothetical protein	Yes	100.00%	93.92%	97.97%	3.59326E-99
GHNINEIG_00146	170760:171401:+	hypothetical protein	WP_011369578	sulfite dehydrogenase	Yes	97.18%	93.24%	95.65%	1.09315E-134
GHNINEIG_00147	171361:172122:+	hypothetical protein	WP_011369578	sulfite dehydrogenase	No	100.00%	99.60%	100.00%	0
GHNINEIG_00148	172109:173173:+	hypothetical protein	WP_048810582	hypothetical protein	Yes	100.00%	96.89%	99.15%	0
GHNINEIG_00149	173352:174347:+	GTP 3',8-cyclase	WP_011369580	GTP 3',8-cyclase MoaA	Yes	100.00%	98.79%	100.00%	0
GHNINEIG_00150	174391:174642:+	Molybdopterin synthase sulfur carrier subunit	WP_011369581	molybdopterin converting factor subunit 1	Yes	100.00%	97.59%	98.80%	8.35192E-54
GHNINEIG_00151	174646:175113:+	Molybdopterin synthase catalytic subunit	WP_011369582	molybdopterin synthase catalytic subunit MoaE	Yes	100.00%	96.13%	97.42%	3.89669E-108
GHNINEIG_00152	175177:176382:+	Molybdopterin molybdenumtransferase	WP_011369583	molybdopterin molybdenumtransferase MoeA	Yes	100.00%	93.02%	96.26%	0
GHNINEIG_00153	176397:176888:+	Cyclic pyranopterin monophosphate synthase	WP_011369584	cyclic pyranopterin monophosphate synthase MoaC	Yes	100.00%	98.16%	99.39%	7.63335E-113
GHNINEIG_00154	176912:177568:-	hypothetical protein	WP_011369585	hypothetical protein	Yes	100.00%	88.07%	93.12%	3.13181E-142
GHNINEIG_00155	177565:178182:-	hypothetical protein	WP_011369586	hypothetical protein	Yes	100.00%	94.15%	97.56%	1.08962E-129
GHNINEIG_00156	178192:178545:-	hypothetical protein	WP_011369587	Hpt domain-containing protein	Yes	100.00%	89.74%	92.31%	7.44682E-69
GHNINEIG_00157	178584:180677:-	putative signaling protein	WP_011369588	GGDEF domain-containing response regulator	Yes	99.71%	96.55%	98.13%	0
GHNINEIG_00158	180760:181209:-	D-aminoacyl-tRNA deacylase	WP_011369589	D-tyrosyl-tRNA(Tyr) deacylase	Yes	100.00%	91.28%	95.97%	9.77664E-97
GHNINEIG_00159	181211:182182:-	Proline iminopeptidase	WP_011369590	prolyl aminopeptidase	Yes	100.00%	95.98%	98.45%	0
GHNINEIG_00160	182313:184136:-	GTP-binding protein TypA/BipA	WP_011369591	translational GTPase TypA	Yes	100.00%	98.85%	99.84%	0
GHNINEIG_00161	184339:184845:-	hypothetical protein	WP_011369592	hypothetical protein	Yes	100.00%	97.02%	99.40%	3.66761E-115
GHNINEIG_00162	184858:185346:-	hypothetical protein	WP_011369593	hypothetical protein	Yes	100.00%	96.91%	98.77%	2.01515E-110
GHNINEIG_00163	185673:186860:+	hypothetical protein	WP_011370283	EAL domain-containing protein	No	97.47%	54.29%	73.25%	2.12968E-148
GHNINEIG_00164	186888:190607:-	Methionine synthase	WP_011369594	methionine synthase	Yes	100.00%	96.45%	98.79%	0
GHNINEIG_00165	190887:192011:+	tRNA/tmRNA (uracil-C(5))-methyltransferase	WP_011369595	tRNA (uridine(54)-C5)-methyltransferase TrmA	Yes	100.00%	93.32%	97.33%	0
GHNINEIG_00166	192008:192772:+	hypothetical protein	WP_011369596	sulfite exporter TauE/SafE family protein	Yes	100.00%	93.70%	99.21%	1.97937E-142
GHNINEIG_00167	192785:193732:+	hypothetical protein	WP_011369597	DUF2219 domain-containing protein	Yes	100.00%	88.25%	94.92%	0
GHNINEIG_00168	193740:194693:-	hypothetical protein	WP_083756103	DUF3616 domain-containing protein	Yes	100.00%	79.18%	88.33%	0
GHNINEIG_00169	194831:195331:-	Bacterial non-heme ferritin	WP_011369599	ferritin	Yes	100.00%	98.19%	99.40%	1.43333E-119
GHNINEIG_00170	195419:195940:-	hypothetical protein	WP_011369600	pyridoxamine 5'-phosphate oxidase-like FMN-binding protein	Yes	100.00%	84.97%	89.60%	2.31693E-93
GHNINEIG_00171	196058:197089:+	Hemin transport system permease protein HmuU	WP_011369601	iron ABC transporter permease	Yes	94.46%	92.28%	94.75%	0
GHNINEIG_00172	197098:197874:+	Hemin import ATP-binding protein HmuV	WP_011369602	hemin import ATP-binding protein HmuV	Yes	100.00%	88.37%	94.96%	8.25055E-171
GHNINEIG_00173	197907:198548:+	hypothetical protein	WP_011369603	MOSC domain-containing protein	Yes	99.06%	89.57%	95.26%	2.11891E-140
GHNINEIG_00174	198629:199468:+	tRNA 2-thiocytidine biosynthesis protein TtcA	WP_011369604	tRNA 2-thiocytidine(32) synthetase TtcA	Yes	100.00%	96.77%	97.49%	0
GHNINEIG_00175	199475:200392:+	Lipid A biosynthesis lauroyltransferase	WP_011369605	lipid A biosynthesis acyltransferase	Yes	100.00%	88.85%	94.75%	0
GHNINEIG_00176	200434:200991:+	RNA 2',3'-cyclic phosphodiesterase	WP_011369606	RNA 2',3'-cyclic phosphodiesterase	Yes	100.00%	79.46%	89.19%	3.3507E-106
GHNINEIG_00177	201003:201611:-	putative S-adenosyl-L-methionine-dependent methyltransferase TehB	WP_011369607	class I SAM-dependent methyltransferase	Yes	100.00%	92.08%	97.03%	2.00025E-137
GHNINEIG_00178	201611:203062:-	Trk system potassium uptake protein TrkH	WP_011369608	potassium transporter	Yes	100.00%	97.72%	98.76%	0
GHNINEIG_00179	203084:204481:-	Trk system potassium uptake protein TrkA	WP_011369609	Trk system potassium transporter TrkA	Yes	100.00%	98.71%	99.57%	0
GHNINEIG_00180	204684:206042:-	Transcriptional regulatory protein ZraR	WP_011369610	sigma-54-dependent Fis family transcriptional regulator	Yes	100.00%	97.57%	99.12%	0
GHNINEIG_00181	206066:208243:-	Sensor protein kinase WalK	WP_011369611	two-component sensor histidine kinase	Yes	100.00%	95.59%	97.93%	0
GHNINEIG_00182	208295:208915:-	hypothetical protein	WP_011369612	DUF4390 domain-containing protein	Yes	100.00%	91.26%	96.60%	2.74805E-136
GHNINEIG_00183	208919:210232:-	Ribosomal RNA small subunit methyltransferase B	WP_011369613	16S rRNA (cytosine(967)-C(5))-methyltransferase RsmB	Yes	100.00%	96.11%	97.94%	0
GHNINEIG_00184	210236:211174:-	Methionyl-tRNA formyltransferase	WP_011369614	methionyl-tRNA formyltransferase	Yes	100.00%	94.55%	97.12%	0
GHNINEIG_00185	211171:211680:-	Peptide deformylase 1	WP_011369615	peptide deformylase	Yes	100.00%	98.82%	99.41%	1.63172E-119
GHNINEIG_00186	211747:212883:+	DNA processing protein DprA	WP_011369616	DNA-protecting protein DprA	Yes	99.74%	91.25%	94.16%	0
GHNINEIG_00187	212880:213782:-	Transcriptional regulatory protein SrrA	WP_011369617	response regulator receiver domain-containing protein	Yes	100.00%	95.67%	98.67%	0
GHNINEIG_00188	214044:216548:+	DNA topoisomerase 1	WP_011369618	DNA topoisomerase I	Yes	100.00%	96.16%	97.60%	0
GHNINEIG_00189	216593:218116:-	Cyclic di-GMP phosphodiesterase Gmr	WP_011369619	sensor domain-containing diguanylate cyclase	Yes	100.00%	97.63%	99.21%	0
GHNINEIG_00190	218349:220127:+	Arginine--tRNA ligase	WP_011369620	arginine--tRNA ligase	Yes	100.00%	97.13%	98.82%	0
GHNINEIG_00191	220198:220884:+	Cell division protein FtsN	WP_011369621	sporulation related protein	Yes	100.00%	89.91%	95.61%	2.01441E-153
GHNINEIG_00192	220923:221981:-	Diguanylate cyclase VdcA	WP_011369622	GGDEF domain-containing protein	Yes	98.86%	95.69%	97.99%	0
GHNINEIG_00193	222150:222401:+ (isl.)	hypothetical protein	WP_011369623	hypothetical protein	Yes	100.00%	90.36%	96.39%	6.67056E-46
GHNINEIG_00194	222416:223660:+ (isl.)	Competence protein ComM	WP_011369624	ATP-dependent protease	Yes	89.13%	89.97%	95.93%	0
GHNINEIG_00209	236630:237463:- (isl.)	hypothetical protein	WP_011371066	hypothetical protein	No	84.12%	31.33%	44.21%	4.49177E-17
GHNINEIG_00210	237754:238665:- (isl.)	hypothetical protein	WP_011371067	ATPase AAA	No	98.68%	37.79%	61.87%	1.04627E-69
GHNINEIG_00211	238662:240593:- (isl.)	Transposon Tn7 transposition protein TnsB	WP_048810692	hypothetical protein	No	92.53%	37.82%	58.66%	4.04272E-129
GHNINEIG_00212	240586:241260:- (isl.)	hypothetical protein	WP_011371069	heteromeric transposase endonuclease subunit TnsA	No	91.52%	44.88%	61.95%	3.86236E-41
GHNINEIG_00213	241335:241814:+	Competence protein ComM	WP_011369624	ATP-dependent protease	No	100.00%	84.91%	88.05%	1.28567E-88
GHNINEIG_00214	241815:242507:+	hypothetical protein	WP_011369625	sulfite exporter TauE/SafE family protein	Yes	100.00%	93.91%	97.83%	1.95368E-150
GHNINEIG_00215	242539:243864:-	Outer membrane efflux protein BepC	WP_011369626	Type I secretion outer membrane protein, TolC	Yes	100.00%	98.41%	99.55%	0
GHNINEIG_00216	243883:244500:-	Oxygen regulatory protein NreC	WP_011369627	DNA-binding response regulator	Yes	100.00%	92.68%	96.10%	3.99239E-136
GHNINEIG_00217	244587:245879:-	Type I secretion system membrane fusion protein PrsE	WP_011369628	HlyD family type I secretion periplasmic adaptor subunit	Yes	100.00%	97.67%	99.53%	0
GHNINEIG_00218	245959:248163:-	Toxin RTX-I translocation ATP-binding protein	WP_011369629	type I secretion system permease/ATPase	Yes	100.00%	96.19%	98.91%	0
GHNINEIG_00219	248257:250194:-	Cyclic di-GMP phosphodiesterase PdeB	WP_011369630	GGDEF-domain containing protein	Yes	100.00%	91.63%	96.43%	0
GHNINEIG_00220	250250:250894:-	hypothetical protein	WP_011369631	hypothetical protein	Yes	100.00%	94.86%	97.66%	1.39366E-150
GHNINEIG_00221	250912:251856:-	Alpha-agarase	WP_011369632	OmpA family protein	Yes	100.00%	78.66%	86.94%	0
GHNINEIG_00222	251969:253156:-	Long-chain-alcohol dehydrogenase 1	WP_011369633	alcohol dehydrogenase	Yes	100.00%	90.13%	93.92%	0
GHNINEIG_00223	253187:255220:-	ATP-dependent DNA helicase Rep	WP_011369634	DNA helicase Rep	Yes	100.00%	99.41%	99.70%	0
GHNINEIG_00224	255387:255965:+	Ribosomal RNA large subunit methyltransferase G	WP_011369635	methyltransferase	Yes	99.48%	97.91%	99.48%	3.50404E-138
GHNINEIG_00225	256041:256961:+	hypothetical protein	WP_011369636	import inner membrane translocase, subunit Tim44	Yes	100.00%	81.70%	90.20%	2.84488E-178
GHNINEIG_00226	257039:257497:+	hypothetical protein	WP_011369637	hypothetical protein	Yes	100.00%	96.05%	98.68%	6.47477E-104
GHNINEIG_00227	257603:258643:+	tRNA pseudouridine synthase D	WP_011369638	tRNA pseudouridine(13) synthase TruD	Yes	100.00%	90.17%	94.22%	0
GHNINEIG_00228	258702:259145:-	Phosphoribosyl-AMP cyclohydrolase	WP_011369639	phosphoribosyl-AMP cyclohydrolase	Yes	100.00%	98.64%	99.32%	4.87925E-105
GHNINEIG_00229	259157:260239:-	hypothetical protein	WP_011369640	3'-5' exonuclease	Yes	100.00%	98.89%	99.72%	0
GHNINEIG_00230	260705:261877:+	putative hydrolase YxeP	WP_011369641	amidohydrolase	Yes	100.00%	93.33%	96.15%	0
GHNINEIG_00231	261922:263181:+	Diaminobutyrate--2-oxoglutarate transaminase	WP_011369642	diaminobutyrate--2-oxoglutarate transaminase	Yes	100.00%	96.42%	98.33%	0
GHNINEIG_00232	263178:264422:+	Ectoine hydrolase	WP_011369643	aminopeptidase P family protein	Yes	100.00%	97.58%	99.28%	0
GHNINEIG_00233	264432:265802:+	Succinate-semialdehyde dehydrogenase [NADP(+)] 1	WP_011369644	succinate-semialdehyde dehydrogenase	Yes	100.00%	96.93%	98.90%	0
GHNINEIG_00234	265807:266940:-	hypothetical protein	WP_011369645	GNAT family N-acetyltransferase	Yes	100.00%	89.92%	95.23%	0
GHNINEIG_00235	266940:268193:-	hypothetical protein	WP_011369646	DUF3419 domain-containing protein	Yes	100.00%	92.57%	95.44%	0
GHNINEIG_00236	268418:269539:+	hypothetical protein	WP_011369647	MBL fold metallo-hydrolase	Yes	100.00%	90.88%	95.98%	0
GHNINEIG_00237	269753:272812:+	Sensor kinase CckA	WP_011369648	hybrid sensor histidine kinase/response regulator	Yes	99.90%	88.11%	94.50%	0
GHNINEIG_00238	272821:275352:+	Phytochrome-like protein cph2	WP_011369649	response regulator receiver/diguanylate phosphodiesterase	Yes	100.00%	89.56%	94.07%	0
GHNINEIG_00239	275473:275904:-	Inner membrane protein YqaA	WP_011369651	DedA family protein	Yes	100.00%	97.90%	99.30%	9.38912E-95
GHNINEIG_00240	276202:276705:+	hypothetical protein	WP_011369652	hypothetical protein	Yes	100.00%	95.81%	98.20%	7.67917E-119
GHNINEIG_00241	276863:277321:+	Isoquinoline 1-oxidoreductase subunit alpha	WP_011369653	(2Fe-2S)-binding protein	Yes	100.00%	88.82%	93.42%	5.44573E-96
GHNINEIG_00242	277323:279530:+	Isoquinoline 1-oxidoreductase subunit beta	WP_011369654	xanthine dehydrogenase family protein molybdopterin-binding subunit	Yes	100.00%	97.69%	99.32%	0
GHNINEIG_00243	279634:280197:-	hypothetical protein	WP_048810585	thioredoxin family protein	Yes	98.93%	96.22%	98.92%	3.76302E-133
GHNINEIG_00244	280311:281783:-	hypothetical protein	WP_011369657	hypothetical protein	Yes	100.00%	82.45%	90.00%	0
GHNINEIG_00245	281780:282589:-	hypothetical protein	WP_011369658	hypothetical protein	Yes	100.00%	97.03%	99.26%	0
GHNINEIG_00246	282804:283415:-	Superoxide dismutase [Mn]	WP_011369659	superoxide dismutase	Yes	100.00%	100.00%	100.00%	8.91108E-149
GHNINEIG_00247	283544:283837:-	Protein YcgL	WP_011369660	YcgL domain-containing protein	Yes	100.00%	98.97%	100.00%	2.23249E-62
GHNINEIG_00248	283991:284962:+	hypothetical protein	WP_011369661	NAD-dependent epimerase/dehydratase	Yes	100.00%	99.07%	99.69%	0
GHNINEIG_00249	285056:286306:+	Multifunctional CCA protein	WP_011369662	multifunctional tRNA nucleotidyltransferase/2',3'-cyclic phosphodiesterase/2' nucleotidase/2'phosphatase	Yes	100.00%	94.47%	97.36%	0
GHNINEIG_00250	286378:287280:+	Ferrous-iron efflux pump FieF	WP_011369663	iron transporter	Yes	99.67%	95.65%	99.00%	0
GHNINEIG_00251	287446:288690:+	Macrolide export protein MacA	WP_011369664	secretion protein HlyD	Yes	100.00%	92.51%	98.07%	0
GHNINEIG_00252	288695:291859:+	Multidrug/solvent efflux pump membrane transporter MepB	WP_011369665	AcrB/AcrD/AcrF family protein	Yes	99.91%	98.01%	99.24%	0
GHNINEIG_00253	292251:294239:+	Transketolase 1	WP_011369666	transketolase	Yes	100.00%	97.89%	99.09%	0
GHNINEIG_00254	294303:295304:+	Glyceraldehyde-3-phosphate dehydrogenase A	WP_011369667	type I glyceraldehyde-3-phosphate dehydrogenase	Yes	99.70%	98.80%	99.70%	0
GHNINEIG_00255	295469:296650:+	Phosphoglycerate kinase	WP_011369668	phosphoglycerate kinase	Yes	100.00%	98.47%	99.49%	0
GHNINEIG_00256	296855:298297:+	Pyruvate kinase II	WP_011369669	pyruvate kinase	Yes	100.00%	98.33%	99.58%	0
GHNINEIG_00257	298397:299461:+	Fructose-bisphosphate aldolase class 2	WP_011369670	fructose-bisphosphate aldolase class II	Yes	100.00%	87.57%	93.79%	0
GHNINEIG_00258	299683:300507:+	Type II secretion system protein C	WP_048810586	hypothetical protein	Yes	100.00%	75.18%	85.40%	4.32132E-148
GHNINEIG_00259	300509:302608:+	Type II secretion system protein D	WP_011369672	type II secretion system protein GspD	Yes	100.00%	91.70%	95.85%	0
GHNINEIG_00260	302605:304059:+	Type II secretion system protein E	WP_011369673	type II secretion system protein GspE	Yes	100.00%	95.66%	98.76%	0
GHNINEIG_00261	304081:305295:+	Type II secretion system protein F	WP_011369674	type II secretion system protein GspF	Yes	100.00%	94.06%	97.52%	0
GHNINEIG_00262	305302:305754:+	Type II secretion system protein G	WP_048810744	type II secretion system protein GspG	Yes	92.00%	97.83%	98.55%	1.17717E-94
GHNINEIG_00263	305775:306269:+	hypothetical protein	WP_011369676	type II secretion system protein GspH	Yes	97.56%	80.62%	88.12%	4.01053E-76
GHNINEIG_00264	306253:306639:+	Type II secretion system protein I	WP_011369677	type II secretion system protein GspI	Yes	100.00%	85.16%	89.84%	1.55669E-71
GHNINEIG_00265	306632:307246:+	Type II secretion system protein J	WP_011369678	type II secretion system protein GspJ	Yes	100.00%	89.71%	93.14%	1.4307E-132
GHNINEIG_00266	307243:308208:+	Putative type II secretion system protein K	WP_011369679	general secretion pathway protein K	Yes	99.38%	88.09%	92.48%	0
GHNINEIG_00267	308216:309310:+	Type II secretion system protein L	WP_011369680	general secretion pathway L	Yes	100.00%	78.85%	87.91%	0
GHNINEIG_00268	309297:309800:+	hypothetical protein	WP_011369681	type II secretion system protein M	Yes	100.00%	88.62%	94.61%	6.52939E-105
GHNINEIG_00269	309797:310561:+	hypothetical protein	WP_011369682	type II secretion system protein N	Yes	100.00%	76.38%	88.58%	4.59741E-141
GHNINEIG_00270	310569:311237:-	ATP-dependent dethiobiotin synthetase BioD 1	WP_011369683	dethiobiotin synthase	Yes	98.65%	89.95%	94.06%	4.64488E-143
GHNINEIG_00271	311237:312124:-	Phosphoribosylaminoimidazole-succinocarboxamide synthase	WP_011369684	phosphoribosylaminoimidazolesuccinocarboxamide synthase	Yes	100.00%	98.64%	99.66%	0
GHNINEIG_00272	312139:312561:-	Protein PsiE	WP_011369685	phosphate-starvation-inducible E	Yes	100.00%	97.14%	99.29%	4.7068E-92
GHNINEIG_00273	312842:313546:+	Ribulose-phosphate 3-epimerase	WP_011369686	ribulose-phosphate 3-epimerase	Yes	99.57%	99.57%	100.00%	1.58536E-169
GHNINEIG_00274	313664:314347:+	Phosphoglycolate phosphatase	WP_011369687	phosphoglycolate phosphatase	Yes	100.00%	96.48%	98.24%	1.96912E-162
GHNINEIG_00276	314513:316018:+	Anthranilate synthase component 1	WP_011369688	anthranilate synthase component I	Yes	100.00%	97.80%	98.80%	0
GHNINEIG_00277	316039:316632:+	Anthranilate synthase component 2	WP_011369689	type 1 glutamine amidotransferase	Yes	100.00%	97.46%	98.98%	7.01499E-142
GHNINEIG_00278	316652:317674:+	Anthranilate phosphoribosyltransferase	WP_011369690	anthranilate phosphoribosyltransferase	Yes	100.00%	96.18%	98.53%	0
GHNINEIG_00279	317756:318562:+	Indole-3-glycerol phosphate synthase	WP_011369691	indole-3-glycerol-phosphate synthase	Yes	100.00%	97.76%	99.25%	0
GHNINEIG_00280	318659:319036:+	hypothetical protein	WP_011369692	hypothetical protein	Yes	99.20%	92.74%	98.39%	4.55725E-77
GHNINEIG_00281	319050:320057:+	Beta-barrel assembly-enhancing protease	WP_011369693	hypothetical protein	Yes	100.00%	84.78%	91.34%	0
GHNINEIG_00282	320379:320882:+	S-adenosylmethionine decarboxylase proenzyme	WP_011369694	adenosylmethionine decarboxylase	Yes	100.00%	100.00%	100.00%	4.18996E-120
GHNINEIG_00283	320866:321735:+	Polyamine aminopropyltransferase	WP_048810589	polyamine aminopropyltransferase	Yes	100.00%	96.54%	98.27%	0
GHNINEIG_00284	321786:322982:+	Lysine/ornithine decarboxylase	WP_011369696	type III PLP-dependent enzyme	Yes	100.00%	99.75%	99.75%	0
GHNINEIG_00285	322994:323410:+	hypothetical protein	WP_011369697	peroxiredoxin	Yes	100.00%	100.00%	100.00%	7.54699E-98
GHNINEIG_00286	323511:324572:-	hypothetical protein	WP_011369698	hypothetical protein	Yes	100.00%	97.73%	99.15%	0
GHNINEIG_00287	324679:325971:-	Adenosylmethionine-8-amino-7-oxononanoate aminotransferase	WP_011369699	adenosylmethionine--8-amino-7-oxononanoate transaminase	Yes	99.77%	94.41%	96.74%	0
GHNINEIG_00289	327055:327819:-	tRNA pseudouridine synthase C	WP_011369701	pseudouridylate synthase	Yes	98.82%	91.63%	94.82%	3.5903E-173
GHNINEIG_00290	327925:328416:+	hypothetical protein	WP_011369702	heme-binding protein	Yes	100.00%	87.73%	96.32%	1.48553E-101
GHNINEIG_00294	329135:330325:+	Elongation factor Tu	WP_011369703	elongation factor Tu	Yes	100.00%	98.74%	100.00%	0
GHNINEIG_00296	330542:330925:+	Protein translocase subunit SecE	WP_048810746	preprotein translocase subunit SecE	Yes	100.00%	97.64%	99.21%	1.0277E-83
GHNINEIG_00297	330928:331461:+	Transcription termination/antitermination protein NusG	WP_011369705	transcription termination/antitermination protein NusG	Yes	100.00%	99.44%	100.00%	1.47198E-124
GHNINEIG_00298	331534:331962:+	50S ribosomal protein L11	WP_011369706	50S ribosomal protein L11	Yes	100.00%	99.30%	100.00%	5.1645E-98
GHNINEIG_00299	331968:332657:+	50S ribosomal protein L1	WP_048810747	50S ribosomal protein L1	Yes	100.00%	98.25%	99.13%	2.46381E-159
GHNINEIG_00300	332834:333334:+	50S ribosomal protein L10	WP_011369708	50S ribosomal protein L10	Yes	100.00%	98.80%	100.00%	6.40811E-111
GHNINEIG_00301	333374:333745:+	50S ribosomal protein L7/L12	WP_011369709	50S ribosomal protein L7/L12	Yes	100.00%	99.19%	100.00%	1.62255E-75
GHNINEIG_00302	333929:337990:+	DNA-directed RNA polymerase subunit beta	WP_011369710	DNA-directed RNA polymerase subunit beta	Yes	99.93%	99.11%	99.93%	0
GHNINEIG_00303	337990:342216:+	DNA-directed RNA polymerase subunit beta'	WP_011369711	DNA-directed RNA polymerase subunit beta'	Yes	100.00%	99.01%	99.86%	0
GHNINEIG_00304	342355:342729:+	30S ribosomal protein S12	WP_011369712	30S ribosomal protein S12	Yes	100.00%	100.00%	100.00%	9.87764E-85
GHNINEIG_00305	342788:343261:+	30S ribosomal protein S7	WP_011369713	30S ribosomal protein S7	Yes	100.00%	100.00%	100.00%	9.62609E-110
GHNINEIG_00306	343323:345425:+	Elongation factor G	WP_011369714	elongation factor G	Yes	100.00%	99.29%	99.86%	0
GHNINEIG_00307	345459:346649:+	Elongation factor Tu	WP_011369703	elongation factor Tu	Yes	100.00%	98.74%	100.00%	0
GHNINEIG_00308	346783:347094:+	30S ribosomal protein S10	WP_011369715	30S ribosomal protein S10	Yes	100.00%	100.00%	100.00%	2.78917E-68
GHNINEIG_00309	347157:347795:+	50S ribosomal protein L3	WP_011369716	50S ribosomal protein L3	Yes	100.00%	99.06%	99.53%	1.31917E-150
GHNINEIG_00310	347806:348426:+	50S ribosomal protein L4	WP_011369717	50S ribosomal protein L4	Yes	100.00%	99.51%	100.00%	1.59456E-148
GHNINEIG_00311	348423:348719:+	50S ribosomal protein L23	WP_011369718	50S ribosomal protein L23	Yes	100.00%	98.98%	100.00%	3.25551E-63
GHNINEIG_00312	348731:349558:+	50S ribosomal protein L2	WP_011369719	50S ribosomal protein L2	Yes	100.00%	100.00%	100.00%	0
GHNINEIG_00313	349570:349842:+	30S ribosomal protein S19	WP_011369720	30S ribosomal protein S19	Yes	100.00%	100.00%	100.00%	2.525E-60
GHNINEIG_00314	349854:350186:+	50S ribosomal protein L22	WP_011369721	50S ribosomal protein L22	Yes	100.00%	99.09%	99.09%	1.15694E-72
GHNINEIG_00315	350198:350884:+	30S ribosomal protein S3	WP_011369722	30S ribosomal protein S3	Yes	100.00%	100.00%	100.00%	9.74465E-164
GHNINEIG_00316	350899:351312:+	50S ribosomal protein L16	WP_011369723	50S ribosomal protein L16	Yes	100.00%	100.00%	100.00%	1.93636E-94
GHNINEIG_00317	351314:351502:+	50S ribosomal protein L29	WP_011369724	50S ribosomal protein L29	Yes	100.00%	100.00%	100.00%	2.97842E-35
GHNINEIG_00318	351505:351768:+	30S ribosomal protein S17	WP_011369725	30S ribosomal protein S17	Yes	100.00%	100.00%	100.00%	5.3784E-58
GHNINEIG_00319	351903:352271:+	50S ribosomal protein L14	WP_011369726	50S ribosomal protein L14	Yes	100.00%	100.00%	100.00%	6.25602E-81
GHNINEIG_00320	352282:352596:+	50S ribosomal protein L24	WP_011369727	50S ribosomal protein L24	Yes	100.00%	100.00%	100.00%	6.61733E-68
GHNINEIG_00321	352609:353151:+	50S ribosomal protein L5	WP_011369728	50S ribosomal protein L5	Yes	100.00%	99.44%	100.00%	4.6667E-128
GHNINEIG_00322	353161:353466:+	30S ribosomal protein S14	WP_011369729	30S ribosomal protein S14	Yes	100.00%	99.01%	99.01%	1.22695E-66
GHNINEIG_00323	353479:353874:+	30S ribosomal protein S8	WP_011369730	30S ribosomal protein S8	Yes	100.00%	100.00%	100.00%	2.82392E-88
GHNINEIG_00324	353887:354420:+	50S ribosomal protein L6	WP_011369731	50S ribosomal protein L6	Yes	100.00%	99.44%	100.00%	4.71071E-124
GHNINEIG_00325	354436:354789:+	50S ribosomal protein L18	WP_011369732	50S ribosomal protein L18	Yes	100.00%	100.00%	100.00%	6.16388E-79
GHNINEIG_00326	354804:355313:+	30S ribosomal protein S5	WP_011369733	30S ribosomal protein S5	Yes	100.00%	100.00%	100.00%	5.13931E-116
GHNINEIG_00327	355315:355503:+	50S ribosomal protein L30	WP_048810590	50S ribosomal protein L30	Yes	100.00%	98.39%	100.00%	5.00159E-37
GHNINEIG_00328	355505:355939:+	50S ribosomal protein L15	WP_011369735	50S ribosomal protein L15	Yes	100.00%	99.31%	100.00%	2.47874E-96
GHNINEIG_00329	355942:357255:+	Protein translocase subunit SecY	WP_011369736	preprotein translocase subunit SecY	Yes	100.00%	100.00%	100.00%	0
GHNINEIG_00330	357354:357710:+	30S ribosomal protein S13	WP_011369737	30S ribosomal protein S13	Yes	100.00%	100.00%	100.00%	2.49212E-80
GHNINEIG_00331	357731:358120:+	30S ribosomal protein S11	WP_011369738	30S ribosomal protein S11	Yes	100.00%	100.00%	100.00%	6.86261E-90
GHNINEIG_00332	358137:358757:+	30S ribosomal protein S4	WP_011369739	30S ribosomal protein S4	Yes	100.00%	99.51%	100.00%	1.88317E-147
GHNINEIG_00333	358784:359773:+	DNA-directed RNA polymerase subunit alpha	WP_011369740	DNA-directed RNA polymerase subunit alpha	Yes	100.00%	99.70%	100.00%	0
GHNINEIG_00334	359791:360177:+	50S ribosomal protein L17	WP_011369741	50S ribosomal protein L17	Yes	100.00%	100.00%	100.00%	9.2481E-90
GHNINEIG_00335	360209:360973:+	putative metal-dependent hydrolase YjjV	WP_011369742	TatD family deoxyribonuclease	Yes	100.00%	84.25%	92.91%	2.42865E-160
GHNINEIG_00336	360970:361695:+	tRNA threonylcarbamoyladenosine dehydratase	WP_011369743	tRNA threonylcarbamoyladenosine dehydratase	Yes	99.17%	90.38%	98.33%	2.00374E-149
GHNINEIG_00337	361689:362474:-	hypothetical protein	WP_011369744	DUF2927 domain-containing protein	Yes	100.00%	81.23%	87.74%	2.25575E-154
GHNINEIG_00338	362564:365371:-	UvrABC system protein A	WP_011369745	excinuclease ABC subunit UvrA	Yes	100.00%	97.97%	99.36%	0
GHNINEIG_00339	365482:366195:-	hypothetical protein	WP_011369746	SIMPL domain-containing protein	Yes	100.00%	77.64%	86.08%	4.18459E-133
GHNINEIG_00340	366332:367720:+	Inner membrane transport protein YajR	WP_011369747	MFS transporter	Yes	100.00%	97.62%	98.70%	0
GHNINEIG_00341	367848:368447:+	Single-stranded DNA-binding protein	WP_011369748	single-stranded DNA-binding protein	Yes	100.00%	96.48%	98.49%	3.94355E-135
GHNINEIG_00346	371477:372094:+	hypothetical protein	WP_011369760	hypothetical protein	Yes	100.00%	99.02%	99.51%	3.47513E-148
GHNINEIG_00347	372110:373075:-	Octaprenyl diphosphate synthase	WP_011369761	octaprenyl diphosphate synthase	Yes	100.00%	95.95%	98.44%	0
GHNINEIG_00348	373329:373643:+	50S ribosomal protein L21	WP_011369762	50S ribosomal protein L21	Yes	100.00%	97.12%	98.08%	1.48353E-65
GHNINEIG_00349	373742:373999:+	50S ribosomal protein L27	WP_011369763	50S ribosomal protein L27	Yes	100.00%	100.00%	100.00%	5.23293E-53
GHNINEIG_00350	374156:375196:+	GTPase Obg	WP_011369764	GTPase ObgE	Yes	100.00%	97.40%	99.42%	0
GHNINEIG_00351	375206:376336:+	Glutamate 5-kinase	WP_048810749	glutamate 5-kinase	Yes	98.40%	97.03%	98.65%	0
GHNINEIG_00352	376541:376831:+	10 kDa chaperonin	WP_011369766	molecular chaperone GroES	Yes	100.00%	100.00%	100.00%	2.24855E-61
GHNINEIG_00353	376872:378512:+	60 kDa chaperonin	WP_011369767	molecular chaperone GroEL	Yes	100.00%	99.08%	99.45%	0
GHNINEIG_00354	378687:379406:+	hypothetical protein	WP_011369768	glutathione S-transferase-like protein	Yes	100.00%	85.77%	89.96%	1.94675E-149
GHNINEIG_00355	379512:380564:+	N-acetyl-gamma-glutamyl-phosphate reductase	WP_011369769	N-acetyl-gamma-glutamyl-phosphate reductase	Yes	100.00%	95.43%	97.14%	0
GHNINEIG_00356	380662:381003:+	Iron-sulfur cluster insertion protein ErpA	WP_011369770	iron-sulfur cluster insertion protein ErpA	Yes	100.00%	99.12%	100.00%	1.48723E-77
GHNINEIG_00357	381090:382265:+	Citrate synthase	WP_011369771	citrate synthase	Yes	100.00%	98.72%	99.49%	0
GHNINEIG_00358	382378:383442:-	Anhydro-N-acetylmuramic acid kinase	WP_011369772	anhydro-N-acetylmuramic acid kinase	Yes	100.00%	82.20%	91.53%	0
GHNINEIG_00359	383471:384763:-	Murein DD-endopeptidase MepM	WP_011369773	peptidase M23B	Yes	100.00%	97.21%	99.53%	0
GHNINEIG_00360	384881:385114:-	Sulfurtransferase TusA	WP_011369774	sulfurtransferase TusA family protein	Yes	98.70%	85.53%	96.05%	1.93849E-42
GHNINEIG_00361	385285:386211:+	Glycine--tRNA ligase alpha subunit	WP_011369775	glycine--tRNA ligase subunit alpha	Yes	100.00%	99.68%	99.68%	0
GHNINEIG_00362	386213:388285:+	Glycine--tRNA ligase beta subunit	WP_011369776	glycine--tRNA ligase subunit beta	Yes	100.00%	96.81%	98.70%	0
GHNINEIG_00363	388423:388959:+	D-glycero-beta-D-manno-heptose-1,7-bisphosphate 7-phosphatase	WP_011369777	D-glycero-beta-D-manno-heptose-1,7-bisphosphate 7-phosphatase	Yes	100.00%	96.63%	97.75%	5.24392E-125
GHNINEIG_00364	388956:389705:+	hypothetical protein	WP_011369778	1-acyl-sn-glycerol-3-phosphate acyltransferase	Yes	100.00%	94.78%	96.39%	1.43708E-173
GHNINEIG_00365	389711:390538:+	Chemotaxis protein PomA	WP_011369779	flagellar motor protein MotA	Yes	100.00%	97.09%	98.91%	0
GHNINEIG_00366	390551:391276:+	Motility protein B	WP_011369780	OmpA/MotB protein	Yes	100.00%	93.78%	97.51%	3.58462E-168
GHNINEIG_00367	391273:391965:+	Motility protein B	WP_011369781	OmpA/MotB protein	Yes	100.00%	90.87%	95.22%	1.13841E-153
GHNINEIG_00368	391975:393780:-	Methyl-accepting chemotaxis protein IV	WP_011369782	methyl-accepting chemotaxis protein	Yes	99.00%	91.93%	96.30%	0
GHNINEIG_00369	393862:394560:-	Uracil-DNA glycosylase	WP_011369783	uracil-DNA glycosylase	Yes	100.00%	92.67%	96.98%	1.26359E-158
GHNINEIG_00370	394587:395237:-	Pyridoxine/pyridoxamine 5'-phosphate oxidase	WP_011369784	Pyridoxine/pyridoxamine 5'-phosphate oxidase 1	Yes	100.00%	94.44%	97.69%	5.84001E-153
GHNINEIG_00371	395324:397210:+	DNA topoisomerase 4 subunit B	WP_011369785	DNA topoisomerase IV subunit B	Yes	100.00%	98.41%	99.68%	0
GHNINEIG_00372	397359:398984:+	putative diguanylate cyclase YdaM	WP_011369800	sensor domain-containing diguanylate cyclase	Yes	99.63%	88.13%	94.43%	0
GHNINEIG_00374	399275:399844:+	hypothetical protein	WP_011369802	hypothetical protein	Yes	100.00%	90.48%	94.71%	1.20523E-119
GHNINEIG_00375	399849:400187:-	hypothetical protein	WP_011369803	PilZ domain-containing protein	Yes	100.00%	80.36%	89.29%	3.14205E-59
GHNINEIG_00376	400308:400604:+	hypothetical protein	WP_011369804	heavy metal transporter	Yes	100.00%	92.86%	95.92%	3.91643E-60
GHNINEIG_00377	400642:402870:+	DNA topoisomerase 4 subunit A	WP_011369805	DNA topoisomerase IV subunit A	Yes	100.00%	98.65%	99.60%	0
GHNINEIG_00378	402946:403782:+	Chemotaxis protein LafT	WP_048810592	flagellar motor stator protein MotA	Yes	100.00%	99.64%	99.64%	0
GHNINEIG_00379	403789:404535:+	Motility protein B	WP_011369807	OmpA/MotB protein	Yes	100.00%	97.58%	99.19%	2.96791E-180
GHNINEIG_00380	404548:405315:-	Molybdopterin-synthase adenylyltransferase	WP_011369808	molybdopterin-synthase adenylyltransferase MoeB	Yes	100.00%	93.73%	96.86%	5.74802E-178
GHNINEIG_00381	405392:406231:-	Release factor glutamine methyltransferase	WP_011369809	peptide chain release factor N(5)-glutamine methyltransferase	Yes	100.00%	90.32%	94.98%	0
GHNINEIG_00382	406261:407352:-	Peptide chain release factor RF1	WP_011369810	peptide chain release factor 1	Yes	100.00%	98.07%	99.72%	0
GHNINEIG_00383	407383:408687:-	Glutamyl-tRNA reductase	WP_011369811	glutamyl-tRNA reductase	Yes	100.00%	96.08%	99.08%	0
GHNINEIG_00384	408803:410623:+	Beta-barrel assembly-enhancing protease	WP_011369812	TPR repeat-containing protein	Yes	100.00%	88.94%	96.37%	0
GHNINEIG_00386	410893:411858:+	Ribose-phosphate pyrophosphokinase	WP_011369813	ribose-phosphate pyrophosphokinase	Yes	100.00%	99.69%	100.00%	0
GHNINEIG_00387	412114:412695:+	50S ribosomal protein L25	WP_011369814	50S ribosomal protein L25	Yes	100.00%	97.93%	100.00%	6.69382E-138
GHNINEIG_00388	412728:413306:+	Peptidyl-tRNA hydrolase	WP_011369815	peptidyl-tRNA hydrolase	Yes	100.00%	97.40%	99.48%	1.09703E-137
GHNINEIG_00389	413386:414477:+	Ribosome-binding ATPase YchF	WP_011369816	redox-regulated ATPase YchF	Yes	100.00%	98.90%	100.00%	0
GHNINEIG_00405	428845:429234:- (isl.)	hypothetical protein	WP_011369817	NAD-binding homoserine dehydrogenase	Yes	100.00%	98.45%	100.00%	1.29718E-89
GHNINEIG_00406	429402:431021:-	putative signaling protein	WP_011369818	GGDEF domain-containing protein	Yes	100.00%	87.94%	94.43%	0
GHNINEIG_00407	431189:431758:+	hypothetical protein	WP_011369819	hypothetical protein	Yes	100.00%	93.65%	97.88%	2.02257E-133
GHNINEIG_00408	431825:433111:-	Adenine permease AdeQ	WP_011369820	NCS2 family permease	Yes	100.00%	95.09%	97.43%	0
GHNINEIG_00409	433136:434776:-	putative protein kinase UbiB	WP_011369821	ubiquinone biosynthesis regulatory protein kinase UbiB	Yes	100.00%	99.08%	99.82%	0
GHNINEIG_00410	434790:435410:-	hypothetical protein	WP_011369822	hypothetical protein	Yes	100.00%	94.66%	97.09%	2.26268E-142
GHNINEIG_00411	435422:436186:-	Ubiquinone/menaquinone biosynthesis C-methyltransferase UbiE	WP_011369823	ubiquinone/menaquinone biosynthesis C-methyltransferase UbiE	Yes	100.00%	98.43%	99.61%	0
GHNINEIG_00412	436231:436623:-	hypothetical protein	WP_011369824	DUF971 domain-containing protein	Yes	100.00%	97.69%	98.46%	2.55027E-90
GHNINEIG_00413	436639:437961:-	ATP-dependent protease ATPase subunit HslU	WP_011369825	ATP-dependent protease ATPase subunit HslU	Yes	100.00%	97.95%	99.55%	0
GHNINEIG_00414	438063:438914:+	Diaminopimelate epimerase	WP_011369826	diaminopimelate epimerase	Yes	100.00%	97.17%	98.94%	0
GHNINEIG_00415	438914:439585:+	hypothetical protein	WP_011369827	DUF484 domain-containing protein	Yes	100.00%	96.86%	100.00%	1.9916E-161
GHNINEIG_00416	439637:440506:-	Pantothenate precursors transporter PanS	WP_011369828	hypothetical protein	Yes	100.00%	91.70%	95.50%	0
GHNINEIG_00417	440558:441229:-	Nitroreductase NfnB	WP_011369829	nitroreductase	Yes	100.00%	92.83%	97.76%	5.43921E-157
GHNINEIG_00418	441299:442252:+	Tyrosine recombinase XerC	WP_011369830	tyrosine recombinase XerC	Yes	100.00%	97.79%	99.37%	0
GHNINEIG_00419	442301:442852:+	ATP-dependent protease subunit HslV	WP_011369831	HslU--HslV peptidase proteolytic subunit	Yes	100.00%	98.91%	100.00%	4.89472E-131
GHNINEIG_00420	442857:443426:+	hypothetical protein	WP_011369832	membrane protein	Yes	100.00%	98.94%	99.47%	2.41927E-131
GHNINEIG_00424	449455:450075:-	hypothetical protein	WP_011369833	flavin reductase family protein	Yes	99.51%	87.80%	94.63%	2.11857E-133
GHNINEIG_00425	450084:450902:-	hypothetical protein	WP_011369834	YdcF family protein	Yes	100.00%	89.71%	93.75%	4.12942E-172
GHNINEIG_00426	451252:453816:+	Chaperone protein ClpB	WP_011369835	ATP-dependent chaperone ClpB	Yes	100.00%	98.83%	99.41%	0
GHNINEIG_00427	453893:454375:-	hypothetical protein	WP_011369836	hypothetical protein	Yes	93.75%	86.67%	89.33%	8.77376E-87
GHNINEIG_00428	454372:455205:-	hypothetical protein	WP_011369837	FAD:protein FMN transferase	Yes	100.00%	77.98%	88.45%	1.9698E-162
GHNINEIG_00429	455202:455741:-	Electron transport complex subunit RsxG	WP_011369838	FMN-binding protein	Yes	100.00%	90.50%	95.53%	1.23046E-119
GHNINEIG_00430	455792:456685:-	hypothetical protein	WP_011369839	hypothetical protein	Yes	87.54%	93.08%	96.15%	2.46813E-178
GHNINEIG_00431	456882:457127:+	hypothetical protein	WP_048810594	hypothetical protein	Yes	98.77%	63.75%	76.25%	3.43498E-27
GHNINEIG_00432	457124:458281:-	hypothetical protein	WP_011369840	YeeE/YedE family protein	Yes	98.96%	94.75%	96.85%	0
GHNINEIG_00433	458482:458889:+	hypothetical protein	WP_011369841	hypothetical protein	Yes	100.00%	91.11%	96.30%	4.95575E-88
GHNINEIG_00434	458893:459549:-	Carbonic anhydrase 2	WP_011369842	carbonate dehydratase	Yes	100.00%	98.17%	100.00%	2.51231E-159
GHNINEIG_00435	459648:461921:-	hypothetical protein	WP_011369843	VWA domain-containing protein	Yes	100.00%	97.62%	98.81%	0
GHNINEIG_00436	462008:462808:-	Denitrification regulatory protein NirQ	WP_011369844	CbbQ/NirQ/NorQ/GpvN family protein	Yes	100.00%	98.50%	100.00%	0
GHNINEIG_00437	463053:464432:-	Ribulose bisphosphate carboxylase	WP_011369845	ribulose-bisphosphate carboxylase	Yes	100.00%	100.00%	100.00%	0
GHNINEIG_00438	464648:465592:-	HTH-type transcriptional activator CmpR	WP_011369846	LysR family transcriptional regulator	Yes	100.00%	98.41%	99.36%	0
GHNINEIG_00439	465602:466528:-	HTH-type transcriptional activator CmpR	WP_011369847	LysR family transcriptional regulator	Yes	100.00%	98.05%	99.35%	0
GHNINEIG_00440	466750:468168:+	Ribulose bisphosphate carboxylase large chain 1	WP_011369848	Ribulose bisphosphate carboxylase large chain 1	Yes	100.00%	99.79%	99.79%	0
GHNINEIG_00441	468193:468543:+	Ribulose bisphosphate carboxylase small chain 1	WP_048810595	ribulose bisphosphate carboxylase small subunit	Yes	100.00%	99.14%	100.00%	2.02086E-82
GHNINEIG_00442	468787:469605:+	Denitrification regulatory protein NirQ	WP_011369850	CbbQ/NirQ/NorQ/GpvN family protein	Yes	100.00%	99.26%	99.63%	0
GHNINEIG_00443	469711:472044:+	hypothetical protein	WP_011369851	VWA domain-containing protein	Yes	100.00%	97.81%	99.49%	0
GHNINEIG_00444	472063:472596:+	hypothetical protein	WP_011369852	hypothetical protein	Yes	100.00%	95.48%	98.31%	3.04845E-122
GHNINEIG_00445	472657:473886:-	hypothetical protein	WP_048810596	hypothetical protein	Yes	93.15%	84.78%	92.13%	0
GHNINEIG_00446	473879:474580:-	putative ABC transporter ATP-binding protein YknY	WP_011369854	ABC transporter ATP-binding protein	Yes	100.00%	90.56%	95.28%	8.23049E-144
GHNINEIG_00447	474611:475888:-	Macrolide export ATP-binding/permease protein MacB	WP_011369855	ABC transporter permease	Yes	100.00%	91.76%	96.24%	0
GHNINEIG_00448	475889:477184:-	ABC transporter permease YtrF	WP_011369856	ABC transporter permease	Yes	100.00%	89.79%	95.59%	0
GHNINEIG_00449	477189:477974:-	hypothetical protein	WP_011369857	outer membrane lipoprotein-sorting protein	Yes	99.23%	91.12%	94.98%	3.42396E-168
GHNINEIG_00450	478063:478338:-	hypothetical protein	WP_011369858	hypothetical protein	Yes	97.80%	94.38%	98.88%	8.72676E-48
GHNINEIG_00451	478441:479733:-	Phosphoribosylamine--glycine ligase	WP_011369859	phosphoribosylamine--glycine ligase	Yes	100.00%	96.05%	99.07%	0
GHNINEIG_00452	479778:481340:-	Bifunctional purine biosynthesis protein PurH	WP_011369860	bifunctional phosphoribosylaminoimidazolecarboxamide formyltransferase/inosine monophosphate cyclohydrolase	Yes	100.00%	97.88%	99.23%	0
GHNINEIG_00453	481402:481665:-	DNA-binding protein Fis	WP_011369861	Fis family transcriptional regulator	Yes	100.00%	98.85%	98.85%	1.3284E-56
GHNINEIG_00454	481662:482624:-	putative tRNA-dihydrouridine synthase	WP_011369862	tRNA dihydrouridine synthase DusB	Yes	100.00%	92.81%	96.56%	0
GHNINEIG_00455	482636:483520:-	Ribosomal protein L11 methyltransferase	WP_011369863	50S ribosomal protein L11 methyltransferase	Yes	98.64%	91.38%	96.55%	0
GHNINEIG_00456	483616:484965:-	Biotin carboxylase	WP_011369864	acetyl-CoA carboxylase biotin carboxylase subunit	Yes	100.00%	98.89%	99.55%	0
GHNINEIG_00457	484978:485442:-	Biotin carboxyl carrier protein of acetyl-CoA carboxylase	WP_011369865	acetyl-CoA carboxylase biotin carboxyl carrier protein subunit	Yes	100.00%	94.81%	96.75%	5.90056E-96
GHNINEIG_00458	485484:485918:-	3-dehydroquinate dehydratase 1	WP_011369866	3-dehydroquinate dehydratase	Yes	100.00%	99.31%	100.00%	5.12461E-100
GHNINEIG_00459	486196:488385:-	Thiol:disulfide interchange protein DsbD	WP_011369867	protein-disulfide reductase DsbD	Yes	100.00%	93.42%	96.71%	0
GHNINEIG_00460	488485:489069:+	hypothetical protein	WP_011369868	FxsA cytoplasmic membrane protein	Yes	100.00%	87.11%	92.78%	8.63742E-106
GHNINEIG_00461	489142:489972:-	hypothetical protein	WP_011369869	epimerase	Yes	100.00%	94.57%	96.74%	0
GHNINEIG_00462	490125:491501:-	47 kDa outer membrane protein	WP_011369870	aromatic hydrocarbon degradation protein	Yes	100.00%	91.05%	95.41%	0
GHNINEIG_00463	492019:492588:-	hypothetical protein	WP_011369871	DUF302 domain-containing protein	Yes	100.00%	98.94%	98.94%	9.57255E-135
GHNINEIG_00464	492805:493932:-	Erythronate-4-phosphate dehydrogenase	WP_011369872	erythronate-4-phosphate dehydrogenase	Yes	100.00%	91.73%	95.73%	0
GHNINEIG_00465	494065:494718:+	hypothetical protein	WP_011369873	hypothetical protein	Yes	100.00%	86.18%	92.17%	7.54181E-141
GHNINEIG_00466	495020:496432:+	hypothetical protein	WP_011369874	TolC family protein	Yes	100.00%	95.96%	98.72%	0
GHNINEIG_00467	496496:497617:+	Multidrug resistance protein MdtE	WP_011369875	efflux RND transporter periplasmic adaptor subunit	Yes	100.00%	96.25%	98.39%	0
GHNINEIG_00468	497617:500934:+	Multidrug resistance protein MdtB	WP_011369876	AcrB/AcrD/AcrF family protein	Yes	100.00%	98.10%	99.82%	0
GHNINEIG_00469	501007:502086:-	Zinc-binding GTPase YeiR	WP_011369877	GTP-binding protein	Yes	99.72%	76.26%	86.59%	0
GHNINEIG_00470	502108:503157:-	Response regulator PleD	WP_011369878	GGDEF domain-containing protein	Yes	100.00%	93.12%	96.85%	0
GHNINEIG_00471	503387:503953:+	hypothetical protein	WP_011369879	hypothetical protein	Yes	100.00%	95.21%	97.87%	5.16053E-131
GHNINEIG_00472	504017:504214:-	hypothetical protein	WP_011369880	DUF2892 domain-containing protein	Yes	100.00%	98.46%	100.00%	2.52871E-37
GHNINEIG_00473	504342:504725:+	Molybdenum-pterin-binding protein MopA	WP_011369881	ModE family transcriptional regulator	Yes	100.00%	93.70%	97.64%	1.90479E-82
GHNINEIG_00474	504969:505397:+	50S ribosomal protein L13	WP_011369882	50S ribosomal protein L13	Yes	100.00%	97.89%	97.89%	1.57837E-98
GHNINEIG_00475	505411:505803:+	30S ribosomal protein S9	WP_011369883	30S ribosomal protein S9	Yes	100.00%	96.15%	97.69%	2.19031E-85
GHNINEIG_00476	505967:508249:-	Ribonucleoside-diphosphate reductase 1 subunit alpha	WP_011369884	ribonucleoside-diphosphate reductase subunit alpha	Yes	100.00%	98.03%	99.34%	0
GHNINEIG_00477	508889:509926:+	Major outer membrane protein P.IA	WP_011369885	porin	Yes	100.00%	97.97%	98.55%	0
GHNINEIG_00478	510080:510562:+	hypothetical protein	WP_011369886	hypothetical protein	Yes	100.00%	96.25%	98.12%	4.64062E-111
GHNINEIG_00487	516729:517376:+	hypothetical protein	WP_011371461	hypothetical protein	No	98.14%	50.24%	66.82%	5.23937E-56
GHNINEIG_00489	518742:520490:+	hypothetical protein	WP_011369843	VWA domain-containing protein	No	92.78%	27.96%	51.30%	1.31203E-58
GHNINEIG_00497	527393:528400:+	hypothetical protein	WP_011369888	hypothetical protein	Yes	99.70%	87.43%	91.92%	0
GHNINEIG_00498	528397:529284:+	hypothetical protein	WP_011369889	prepilin-type cleavage/methylation domain-containing protein	Yes	100.00%	88.14%	93.90%	0
GHNINEIG_00499	529277:530653:+	hypothetical protein	WP_011369890	prepilin-type N-terminal cleavage/methylation domain-containing protein	Yes	100.00%	85.37%	91.92%	0
GHNINEIG_00500	530663:531262:+	KDP operon transcriptional regulatory protein KdpE	WP_011369891	Fis family transcriptional regulator	Yes	100.00%	86.93%	95.48%	3.83736E-125
GHNINEIG_00501	531262:532329:+	hypothetical protein	WP_011369892	sensor histidine kinase	Yes	100.00%	85.35%	92.39%	0
GHNINEIG_00502	532425:532988:+	hypothetical protein	WP_083756107	hypothetical protein	Yes	100.00%	90.37%	95.19%	4.45856E-107
GHNINEIG_00503	533164:534597:+	tRNA-2-methylthio-N(6)-dimethylallyladenosine synthase	WP_011369894	tRNA (N6-isopentenyl adenosine(37)-C2)-methylthiotransferase MiaB	Yes	100.00%	98.11%	99.58%	0
GHNINEIG_00504	534662:535630:+	PhoH-like protein	WP_011369895	PhoH family protein	Yes	100.00%	98.45%	99.69%	0
GHNINEIG_00505	535627:536109:+	Endoribonuclease YbeY	WP_011369896	endoribonuclease YbeY	Yes	100.00%	92.50%	97.50%	1.9266E-106
GHNINEIG_00506	536248:537207:+	Magnesium and cobalt efflux protein CorC	WP_011369897	cation transporter	Yes	96.87%	91.26%	95.15%	0
GHNINEIG_00507	537161:538741:+	Apolipoprotein N-acyltransferase	WP_011369898	apolipoprotein N-acyltransferase	Yes	92.21%	97.11%	98.35%	0
GHNINEIG_00508	538813:539262:-	hypothetical protein	WP_011369899	hypothetical protein	Yes	95.30%	97.18%	99.30%	3.12615E-92
GHNINEIG_00509	539276:541894:+	Leucine--tRNA ligase	WP_011369900	leucine--tRNA ligase	Yes	100.00%	98.05%	98.85%	0
GHNINEIG_00510	541921:542466:+	LPS-assembly lipoprotein LptE	WP_011369901	hypothetical protein	Yes	100.00%	94.48%	96.69%	3.76101E-119
GHNINEIG_00511	542487:543503:+	DNA polymerase III subunit delta	WP_011369902	DNA polymerase III subunit delta	Yes	100.00%	96.15%	98.52%	0
GHNINEIG_00512	543542:544810:+	Gamma-glutamyl phosphate reductase	WP_048810754	gamma-glutamyl-phosphate reductase	Yes	98.82%	97.84%	98.80%	0
GHNINEIG_00513	544836:545456:-	hypothetical protein	WP_011369904	molecular chaperone DnaJ	Yes	99.51%	90.24%	94.63%	4.3135E-135
GHNINEIG_00514	545496:546125:+	putative nicotinate-nucleotide adenylyltransferase	WP_011369905	nicotinate-nicotinamide nucleotide adenylyltransferase	Yes	100.00%	95.69%	98.09%	5.86554E-150
GHNINEIG_00515	546144:546506:+	Ribosomal silencing factor RsfS	WP_011369906	ribosome silencing factor	Yes	100.00%	98.33%	99.17%	1.57665E-81
GHNINEIG_00516	546569:547006:+	Ribosomal RNA large subunit methyltransferase H	WP_048810599	23S rRNA (pseudouridine(1915)-N(3))-methyltransferase RlmH	Yes	100.00%	96.55%	100.00%	1.29188E-99
GHNINEIG_00517	547152:547403:+	hypothetical protein	WP_011369908	GlsB/YeaQ/YmgE family stress response membrane protein	Yes	100.00%	95.18%	97.59%	2.20909E-41
GHNINEIG_00518	547553:548494:+	putative NTE family protein	WP_011369909	serine protease	Yes	100.00%	96.17%	97.44%	0
GHNINEIG_00519	548529:549536:+	Phospholipase A1	WP_011369910	phospholipase A(1)	Yes	100.00%	85.97%	92.54%	0
GHNINEIG_00520	549628:550572:+	hypothetical protein	WP_048810601	hypothetical protein	Yes	99.68%	80.19%	88.18%	0
GHNINEIG_00521	550598:550993:+	hypothetical protein	WP_048810602	hypothetical protein	Yes	93.13%	69.67%	86.89%	1.45645E-57
GHNINEIG_00522	551239:551502:+	30S ribosomal protein S20	WP_011369913	30S ribosomal protein S20	Yes	100.00%	100.00%	100.00%	1.60566E-52
GHNINEIG_00523	551699:553195:+	putative lipid II flippase MurJ	WP_083756108	murein biosynthesis integral membrane protein MurJ	Yes	100.00%	94.18%	96.39%	0
GHNINEIG_00524	553316:554281:+	Riboflavin biosynthesis protein RibF	WP_011369915	bifunctional riboflavin kinase/FAD synthetase	Yes	100.00%	95.33%	97.51%	0
GHNINEIG_00525	554318:557149:+	Isoleucine--tRNA ligase	WP_011369916	isoleucine--tRNA ligase	Yes	100.00%	97.67%	98.83%	0
GHNINEIG_00526	557188:557706:+	Lipoprotein signal peptidase	WP_011369917	lipoprotein signal peptidase	Yes	100.00%	93.02%	98.26%	6.33404E-114
GHNINEIG_00527	557703:558728:+	hypothetical protein	WP_011369918	hypothetical protein	Yes	99.71%	74.12%	83.82%	2.80894E-174
GHNINEIG_00529	558993:560192:-	Membrane-bound lytic murein transglycosylase B	WP_011369919	lytic murein transglycosylase	Yes	100.00%	91.98%	96.99%	0
GHNINEIG_00530	560424:562628:+	Ribosomal RNA large subunit methyltransferase K/L	WP_011369920	ribosomal RNA large subunit methyltransferase K/L	Yes	100.00%	97.28%	99.32%	0
GHNINEIG_00531	562692:564068:+	Diguanylate cyclase DosC	WP_011369921	sensor domain-containing diguanylate cyclase	Yes	99.78%	93.44%	96.50%	0
GHNINEIG_00532	564232:565614:+	Oxygen-independent coproporphyrinogen III oxidase	WP_011369922	oxygen-independent coproporphyrinogen III oxidase	Yes	100.00%	97.83%	99.35%	0
GHNINEIG_00533	565660:566970:-	3-deoxy-D-manno-octulosonic acid transferase	WP_011369923	3-deoxy-D-manno-octulosonic acid transferase	Yes	97.25%	94.58%	97.64%	0
GHNINEIG_00534	566986:567921:-	Arabinose 5-phosphate isomerase KpsF	WP_011369924	KpsF/GutQ family sugar-phosphate isomerase	Yes	100.00%	98.39%	99.36%	0
GHNINEIG_00535	567966:568622:-	Lipid A deacylase PagL	WP_011369925	acyloxyacyl hydrolase	Yes	100.00%	93.12%	96.79%	1.91293E-151
GHNINEIG_00536	568700:570142:+	Bifunctional protein HldE	WP_011369926	bifunctional heptose 7-phosphate kinase/heptose 1-phosphate adenyltransferase	Yes	100.00%	96.25%	98.75%	0
GHNINEIG_00537	570139:570696:+	Phosphoheptose isomerase 1	WP_011369927	SIS domain-containing protein	Yes	100.00%	93.51%	97.84%	6.21278E-126
GHNINEIG_00538	570755:571717:+	Glucokinase	WP_011369928	glucokinase	Yes	100.00%	93.12%	96.88%	0
GHNINEIG_00539	571794:573062:+	Glucose-1-phosphate adenylyltransferase	WP_011369929	glucose-1-phosphate adenylyltransferase	Yes	100.00%	98.10%	99.29%	0
GHNINEIG_00540	573112:574839:+	hypothetical protein	WP_011369930	glycoside hydrolase	Yes	100.00%	93.91%	97.74%	0
GHNINEIG_00541	574878:576242:+	4-alpha-glucanotransferase	WP_011369931	4-alpha-glucanotransferase	Yes	100.00%	91.41%	95.37%	0
GHNINEIG_00542	576239:578419:+	1,4-alpha-glucan branching enzyme GlgB	WP_011369932	glycogen-branching enzyme	Yes	100.00%	92.70%	96.42%	0
GHNINEIG_00543	578435:579910:+	Glycogen synthase	WP_011369933	glycogen synthase	Yes	100.00%	92.67%	96.13%	0
GHNINEIG_00544	579984:582482:+	Maltodextrin phosphorylase	WP_011369934	glycogen/starch/alpha-glucan phosphorylase	Yes	99.88%	97.11%	98.68%	0
GHNINEIG_00545	582681:583013:+	hypothetical protein	WP_011369935	DUF3392 domain-containing protein	Yes	100.00%	96.36%	99.09%	1.02267E-69
GHNINEIG_00546	583028:583492:+	Transcription elongation factor GreB	WP_011369936	transcription elongation factor GreB	Yes	100.00%	96.10%	98.70%	1.37753E-102
GHNINEIG_00547	583566:584165:+	hypothetical protein	WP_011369937	hypothetical protein	Yes	100.00%	94.97%	97.99%	5.6696E-138
GHNINEIG_00548	584239:584520:+	hypothetical protein	WP_011369938	hypothetical protein	Yes	100.00%	98.92%	100.00%	8.91221E-60
GHNINEIG_00549	584918:585448:+	L-2,4-diaminobutyric acid acetyltransferase	WP_011369939	diaminobutyrate acetyltransferase	Yes	100.00%	94.32%	97.16%	3.05056E-122
GHNINEIG_00550	585459:586718:+	Diaminobutyrate--2-oxoglutarate transaminase	WP_011369940	diaminobutyrate--2-oxoglutarate transaminase	Yes	99.76%	96.41%	98.80%	0
GHNINEIG_00551	586736:587131:+	L-ectoine synthase	WP_011369941	ectoine synthase	Yes	100.00%	98.47%	100.00%	1.37291E-91
GHNINEIG_00552	587232:588677:+	Aspartate kinase Ask_Ect	WP_011369942	aspartate kinase	Yes	100.00%	98.75%	100.00%	0
GHNINEIG_00553	588665:589546:+	Beta-barrel assembly-enhancing protease	WP_048810604	hypothetical protein	Yes	100.00%	94.54%	98.63%	0
GHNINEIG_00554	589797:590303:+	hypothetical protein	WP_011369944	thioredoxin	Yes	100.00%	94.64%	97.62%	1.57457E-109
GHNINEIG_00555	590313:591686:+	hypothetical protein	WP_011369945	TolC family protein	Yes	100.00%	86.21%	93.22%	0
GHNINEIG_00556	591709:592215:+	Multidrug resistance protein MdtA	WP_011369946	hypothetical protein	Yes	100.00%	88.10%	92.86%	2.20567E-103
GHNINEIG_00557	592228:592587:-	hypothetical protein	WP_011369947	membrane protein	Yes	98.32%	85.47%	94.02%	1.29199E-69
GHNINEIG_00558	592629:593738:-	N-ethylmaleimide reductase	WP_011369948	alkene reductase	Yes	98.64%	92.86%	95.88%	0
GHNINEIG_00561	596154:596753:-	hypothetical protein	WP_011369949	DUF2202 domain-containing protein	Yes	100.00%	92.96%	97.99%	4.9627E-121
GHNINEIG_00562	597473:599557:+	DNA polymerase III subunit tau	WP_011369950	DNA polymerase III subunit gamma/tau	Yes	100.00%	82.42%	87.46%	0
GHNINEIG_00563	599568:599897:+	Nucleoid-associated protein YbaB	WP_011369951	nucleoid-associated protein, YbaB/EbfC family	Yes	100.00%	98.17%	99.08%	2.09434E-69
GHNINEIG_00564	599919:600512:+	Recombination protein RecR	WP_011369952	recombination protein RecR	Yes	100.00%	95.94%	97.97%	1.09576E-137
GHNINEIG_00565	600587:601495:-	Ornithine carbamoyltransferase	WP_011369953	ornithine carbamoyltransferase	Yes	100.00%	97.02%	99.01%	0
GHNINEIG_00566	601528:602712:-	Acetylornithine aminotransferase	WP_011369954	aspartate aminotransferase family protein	Yes	100.00%	95.69%	99.24%	0
GHNINEIG_00567	602969:603895:+	Branched-chain-amino-acid aminotransferase	WP_011369955	branched-chain amino acid transaminase	Yes	99.68%	99.02%	99.02%	0
GHNINEIG_00568	603941:604132:+	hypothetical protein	WP_011369956	zinc-finger domain-containing protein	Yes	100.00%	93.65%	96.83%	1.7866E-37
GHNINEIG_00569	604282:605688:-	Glutamine synthetase	WP_011369957	type I glutamate--ammonia ligase	Yes	100.00%	98.29%	100.00%	0
GHNINEIG_00570	606221:608488:+	Phosphate transport system permease protein PstC 1	WP_011369958	phosphate ABC transporter permease	Yes	100.00%	95.76%	98.68%	0
GHNINEIG_00571	608500:610146:+	Phosphate transport system permease protein PstA	WP_011369959	phosphate ABC transporter, permease protein PstA	Yes	100.00%	96.35%	98.18%	0
GHNINEIG_00572	610203:611021:+	Phosphate import ATP-binding protein PstB	WP_011369960	phosphate ABC transporter ATP-binding protein	Yes	100.00%	100.00%	100.00%	0
GHNINEIG_00573	611065:611808:+	Phosphate-specific transport system accessory protein PhoU	WP_011369961	phosphate transport system regulatory protein PhoU	Yes	100.00%	96.36%	98.38%	1.68029E-170
GHNINEIG_00574	611815:612507:+	Phosphate regulon transcriptional regulatory protein PhoB	WP_011369962	phosphate regulon transcriptional regulatory protein PhoB	Yes	100.00%	99.57%	99.57%	4.95321E-169
GHNINEIG_00575	612523:613857:+	Phosphate regulon sensor protein PhoR	WP_011369963	phosphate regulon sensor histidine kinase PhoR	Yes	97.97%	94.48%	99.08%	0
GHNINEIG_00576	613890:615461:-	Sulfate permease CysP	WP_011369964	inorganic phosphate transporter	Yes	100.00%	97.13%	98.85%	0
GHNINEIG_00577	615707:616675:+	Phosphate-binding protein PstS	WP_011369965	phosphate-binding protein	Yes	100.00%	97.83%	98.76%	0
GHNINEIG_00578	616774:617025:-	Ferredoxin	WP_011369966	ferredoxin	Yes	100.00%	97.59%	100.00%	1.91034E-52
GHNINEIG_00579	617166:617996:+	hypothetical protein	WP_011369967	ion transporter	Yes	100.00%	96.01%	97.83%	0
GHNINEIG_00580	618068:618577:-	hypothetical protein	WP_011369968	hypothetical protein	Yes	100.00%	94.08%	96.45%	1.01481E-115
GHNINEIG_00581	618674:618979:+	DNA-binding transcriptional regulator BolA	WP_011369969	BolA family transcriptional regulator	Yes	100.00%	92.08%	94.06%	5.74182E-64
GHNINEIG_00582	618986:619624:-	Esterase TesA	WP_083756109	arylesterase	Yes	100.00%	86.79%	92.92%	1.11751E-130
GHNINEIG_00583	619676:620401:+	Lipoprotein-releasing system ATP-binding protein LolD	WP_083756110	ABC transporter	Yes	100.00%	91.70%	95.02%	7.30817E-157
GHNINEIG_00584	620398:622869:+	hypothetical protein	WP_011369972	ABC transporter permease	Yes	100.00%	89.91%	94.78%	0
GHNINEIG_00586	623157:625535:-	Methyl-accepting chemotaxis protein II	WP_011369974	methyl-accepting chemotaxis sensory transducer with Pas/Pac sensor	Yes	99.37%	89.58%	95.04%	0
GHNINEIG_00588	626828:627148:-	Aerotaxis receptor	WP_011369974	methyl-accepting chemotaxis sensory transducer with Pas/Pac sensor	No	98.11%	95.19%	98.08%	5.43508E-66
GHNINEIG_00589	627414:629957:+	hypothetical protein	WP_011369975	ATP-dependent helicase HrpB	Yes	100.00%	79.69%	89.61%	0
GHNINEIG_00590	629987:631270:-	hypothetical protein	WP_011369976	signal transduction protein	Yes	100.00%	94.15%	96.72%	0
GHNINEIG_00591	631497:631931:-	hypothetical protein	WP_011369977	DUF3010 domain-containing protein	Yes	100.00%	94.44%	96.53%	1.83903E-97
GHNINEIG_00592	632067:632264:+	hypothetical protein	WP_048810607	DUF3185 domain-containing protein	Yes	98.46%	82.81%	90.62%	2.05451E-28
GHNINEIG_00593	632307:632666:-	hypothetical protein	WP_011369978	DUF2062 domain-containing protein	Yes	98.32%	90.60%	95.73%	7.88182E-72
GHNINEIG_00595	634027:634485:+	Transcriptional regulator MraZ	WP_048810758	division/cell wall cluster transcriptional repressor MraZ	Yes	100.00%	98.68%	100.00%	5.65479E-105
GHNINEIG_00596	634487:635431:+	Ribosomal RNA small subunit methyltransferase H	WP_011369980	ribosomal RNA small subunit methyltransferase H	Yes	100.00%	98.73%	99.36%	0
GHNINEIG_00597	635532:636722:+	Cell division protein FtsZ	WP_011369981	cell division protein FtsZ	Yes	100.00%	97.47%	98.99%	0
GHNINEIG_00598	636779:637135:+	Cell division protein FtsL	WP_011369982	cell division protein FtsL -like protein	Yes	100.00%	94.07%	97.46%	9.90869E-67
GHNINEIG_00599	637107:638879:+	Peptidoglycan D,D-transpeptidase FtsI	WP_048810608	penicillin-binding protein 2	Yes	100.00%	96.27%	97.97%	0
GHNINEIG_00600	638876:640390:+	UDP-N-acetylmuramoyl-L-alanyl-D-glutamate--2,6-diaminopimelate ligase	WP_011369984	UDP-N-acetylmuramoyl-L-alanyl-D-glutamate--2,6-diaminopimelate ligase	Yes	99.01%	83.57%	90.58%	0
GHNINEIG_00601	640404:641825:+	UDP-N-acetylmuramoyl-tripeptide--D-alanyl-D-alanine ligase	WP_011369985	UDP-N-acetylmuramoyl-tripeptide--D-alanyl-D-alanine ligase	Yes	97.67%	91.56%	95.89%	0
GHNINEIG_00602	641831:642916:+	Phospho-N-acetylmuramoyl-pentapeptide-transferase	WP_011369986	phospho-N-acetylmuramoyl-pentapeptide-transferase	Yes	100.00%	99.17%	99.45%	0
GHNINEIG_00603	642988:644337:+	UDP-N-acetylmuramoylalanine--D-glutamate ligase	WP_011369987	UDP-N-acetylmuramoyl-L-alanine--D-glutamate ligase	Yes	100.00%	93.32%	95.99%	0
GHNINEIG_00604	644315:645508:+	putative peptidoglycan glycosyltransferase FtsW	WP_011369988	cell division protein FtsW	Yes	97.98%	95.12%	97.43%	0
GHNINEIG_00605	645505:646572:+	UDP-N-acetylglucosamine--N-acetylmuramyl-(pentapeptide) pyrophosphoryl-undecaprenol N-acetylglucosamine transferase	WP_011369989	undecaprenyldiphospho-muramoylpentapeptide beta-N- acetylglucosaminyltransferase	Yes	100.00%	91.27%	93.80%	0
GHNINEIG_00606	646598:647401:+	2-dehydro-3-deoxy-D-gluconate 5-dehydrogenase	WP_011369990	short-chain dehydrogenase	Yes	100.00%	91.39%	94.76%	0
GHNINEIG_00607	647669:649693:+	Methyl-accepting chemotaxis protein McpU	WP_011369991	methyl-accepting chemotaxis protein	Yes	100.00%	98.52%	99.26%	0
GHNINEIG_00608	649885:650685:+	Prolipoprotein diacylglyceryl transferase	WP_011369992	prolipoprotein diacylglyceryl transferase	Yes	100.00%	95.49%	97.37%	0
GHNINEIG_00609	650729:651562:+	Thymidylate synthase	WP_011369993	thymidylate synthase	Yes	100.00%	96.03%	98.19%	0
GHNINEIG_00610	651559:652086:+	Dihydrofolate reductase type 3	WP_011369994	type 3 dihydrofolate reductase	Yes	99.43%	86.78%	91.38%	6.20058E-111
GHNINEIG_00611	652248:654713:+	Methyl-accepting chemotaxis protein II	WP_083756111	chemotaxis protein	Yes	100.00%	95.01%	98.42%	0
GHNINEIG_00612	654796:655602:-	High-affinity zinc uptake system membrane protein ZnuB	WP_011369996	zinc transporter	Yes	100.00%	95.52%	97.76%	1.62787E-166
GHNINEIG_00613	655599:656375:-	Zinc import ATP-binding protein ZnuC	WP_011369997	zinc import ATP-binding protein ZnuC	Yes	100.00%	92.64%	97.29%	3.81013E-177
GHNINEIG_00614	656458:657363:+	High-affinity zinc uptake system protein ZnuA	WP_083756112	zinc ABC transporter substrate-binding protein	Yes	100.00%	84.05%	90.37%	0
GHNINEIG_00615	657360:658106:+	hypothetical protein	WP_011369999	hypothetical protein	Yes	100.00%	76.21%	87.90%	2.40048E-141
GHNINEIG_00616	658268:659758:+	FeS cluster assembly protein SufB	WP_011370000	Fe-S cluster assembly protein SufB	Yes	100.00%	99.40%	99.60%	0
GHNINEIG_00617	659828:660613:+	putative ATP-dependent transporter SufC	WP_011370001	Fe-S cluster assembly ATPase SufC	Yes	100.00%	96.17%	98.47%	0
GHNINEIG_00618	660622:661926:+	FeS cluster assembly protein SufD	WP_083756114	Fe-S cluster assembly protein SufD	Yes	88.25%	91.12%	96.61%	0
GHNINEIG_00619	661956:663170:+	Cysteine desulfurase SufS	WP_011370003	cysteine desulfurase	Yes	100.00%	97.03%	99.26%	0
GHNINEIG_00620	663240:663575:+	hypothetical protein	WP_011370004	hypothetical protein	Yes	100.00%	90.99%	94.59%	5.0621E-69
GHNINEIG_00621	663769:665154:+	UDP-N-acetylmuramate--L-alanine ligase	WP_011370005	UDP-N-acetylmuramate--L-alanine ligase	Yes	99.78%	97.83%	98.70%	0
GHNINEIG_00622	665184:666125:+	D-alanine--D-alanine ligase	WP_011370006	D-alanine--D-alanine ligase	Yes	100.00%	93.93%	96.17%	0
GHNINEIG_00623	666147:666833:+	Cell division protein FtsQ	WP_011370007	cell division protein FtsQ	Yes	100.00%	93.86%	95.61%	2.56151E-154
GHNINEIG_00624	666908:668161:+	Cell division protein FtsA	WP_011370008	cell division protein FtsA	Yes	100.00%	98.32%	99.52%	0
GHNINEIG_00625	668233:669153:+	UDP-3-O-acyl-N-acetylglucosamine deacetylase	WP_011370009	UDP-3-O-[3-hydroxymyristoyl] N-acetylglucosamine deacetylase	Yes	100.00%	97.39%	98.37%	0
GHNINEIG_00626	669486:672215:+	Protein translocase subunit SecA	WP_011370010	protein translocase subunit SecA	Yes	100.00%	96.92%	98.90%	0
GHNINEIG_00627	672326:673534:+	Arginine biosynthesis bifunctional protein ArgJ	WP_011370011	bifunctional ornithine acetyltransferase/N-acetylglutamate synthase	Yes	100.00%	95.27%	97.26%	0
GHNINEIG_00628	673594:674664:-	Histidinol-phosphate aminotransferase	WP_011370012	Histidinol-phosphate aminotransferase 1	Yes	99.72%	92.96%	97.18%	0
GHNINEIG_00629	674803:675753:+	8-oxo-dGTP diphosphatase	WP_011370013	hypothetical protein	Yes	100.00%	85.44%	92.41%	0
GHNINEIG_00630	675750:676154:-	hypothetical protein	WP_011370014	hypothetical protein	Yes	100.00%	94.78%	97.01%	1.9446E-90
GHNINEIG_00631	676251:676844:-	Dephospho-CoA kinase	WP_011370015	dephospho-CoA kinase	Yes	100.00%	89.85%	96.95%	1.70742E-125
GHNINEIG_00632	676990:678798:+	Asparagine synthetase [glutamine-hydrolyzing] 1	WP_011370016	N-acetylglutaminylglutamine amidotransferase	Yes	100.00%	95.85%	98.67%	0
GHNINEIG_00633	678926:679273:+	Glutaredoxin 4	WP_011370017	monothiol glutaredoxin, Grx4 family	Yes	100.00%	100.00%	100.00%	4.6295E-81
GHNINEIG_00634	679329:679952:-	Ribonuclease T	WP_011370018	ribonuclease T	Yes	100.00%	97.58%	99.03%	1.08418E-149
GHNINEIG_00635	679953:681239:-	Amino-acid acetyltransferase	WP_048810760	amino-acid N-acetyltransferase	Yes	100.00%	96.50%	97.90%	0
GHNINEIG_00636	681340:683193:+	Dihydroxy-acid dehydratase	WP_011370020	dihydroxy-acid dehydratase	Yes	100.00%	98.54%	99.51%	0
GHNINEIG_00637	683222:683623:+	hypothetical protein	WP_011370021	TerB family tellurite resistance protein	Yes	100.00%	98.50%	100.00%	4.9407E-91
GHNINEIG_00638	683863:684693:-	SoxAX cytochrome complex subunit A	WP_011370022	sulfur oxidation c-type cytochrome SoxA	Yes	100.00%	96.01%	98.55%	0
GHNINEIG_00639	684795:685106:-	hypothetical protein	WP_048810610	thiosulfate oxidation carrier complex protein SoxZ	Yes	100.00%	100.00%	100.00%	7.41065E-68
GHNINEIG_00640	685167:685634:-	hypothetical protein	WP_011370024	thiosulfate oxidation carrier protein SoxY	Yes	100.00%	98.71%	98.71%	2.50064E-105
GHNINEIG_00641	685679:686053:-	hypothetical protein	WP_011370025	sulfur oxidation c-type cytochrome SoxX	Yes	100.00%	98.39%	99.19%	3.75934E-85
GHNINEIG_00642	686234:687652:-	Beta-barrel assembly-enhancing protease	WP_011370026	peptidase M48 Ste24p	Yes	97.25%	93.90%	96.95%	0
GHNINEIG_00643	687734:687967:+	Sulfurtransferase TusA	WP_083756115	sulfurtransferase TusA family protein	Yes	100.00%	79.22%	90.91%	3.37802E-35
GHNINEIG_00644	688077:688955:+	UTP--glucose-1-phosphate uridylyltransferase	WP_011370028	UTP--glucose-1-phosphate uridylyltransferase	Yes	100.00%	99.32%	99.32%	0
GHNINEIG_00645	689011:690642:+	Glucose-6-phosphate isomerase	WP_011370029	glucose-6-phosphate isomerase	Yes	100.00%	97.42%	99.26%	0
GHNINEIG_00646	690639:691949:+	UDP-glucose 6-dehydrogenase	WP_011370030	UDP-glucose/GDP-mannose dehydrogenase family protein	Yes	100.00%	96.56%	99.08%	0
GHNINEIG_00647	692063:692887:+	Phosphatidylcholine synthase	WP_011370031	CDP-diacylglycerol--serine O-phosphatidyltransferase	Yes	100.00%	93.80%	97.45%	2.57577E-170
GHNINEIG_00648	692893:694437:+	2-isopropylmalate synthase	WP_011370032	2-isopropylmalate synthase	Yes	100.00%	98.05%	98.83%	0
GHNINEIG_00649	694474:695040:+	hypothetical protein	WP_048810612	hypothetical protein	Yes	90.96%	78.36%	84.80%	8.97223E-88
GHNINEIG_00650	695075:695530:+	Ribosomal-protein-alanine acetyltransferase	WP_011370034	ribosomal-protein-alanine N-acetyltransferase	Yes	100.00%	88.74%	95.36%	3.11218E-97
GHNINEIG_00651	695573:696373:-	Inositol-1-monophosphatase	WP_011370035	inositol monophosphatase	Yes	100.00%	98.87%	99.62%	0
GHNINEIG_00652	696438:697244:+	tRNA (cytidine/uridine-2'-O-)-methyltransferase TrmJ	WP_011370036	tRNA (cytosine(32)/uridine(32)-2'-O)-methyltransferase TrmJ	Yes	100.00%	97.76%	99.25%	0
GHNINEIG_00653	697283:698065:+	Serine acetyltransferase	WP_011370037	serine O-acetyltransferase	Yes	100.00%	98.85%	99.23%	0
GHNINEIG_00654	698224:698652:+	HTH-type transcriptional regulator IscR	WP_011370038	Rrf2 family transcriptional regulator	Yes	100.00%	100.00%	100.00%	7.06574E-100
GHNINEIG_00655	698686:699012:+	Iron-binding protein IscA	WP_011370039	iron-sulfur cluster assembly accessory protein	Yes	100.00%	97.22%	98.15%	1.77714E-70
GHNINEIG_00656	699167:699592:+	Nucleoside diphosphate kinase	WP_011370040	nucleoside-diphosphate kinase	Yes	99.29%	97.86%	99.29%	8.04296E-97
GHNINEIG_00657	699636:700748:+	Dual-specificity RNA methyltransferase RlmN	WP_011370041	dual-specificity RNA methyltransferase RlmN	Yes	100.00%	98.11%	99.19%	0
GHNINEIG_00658	700741:701154:+	Cytoskeleton protein RodZ	WP_083756116	helix-turn-helix domain-containing protein	Yes	89.05%	92.62%	95.08%	1.01441E-75
GHNINEIG_00659	701189:702469:+	Histidine--tRNA ligase	WP_011370043	histidine--tRNA ligase	Yes	100.00%	98.59%	99.53%	0
GHNINEIG_00660	702504:703145:+	hypothetical protein	WP_011370044	hypothetical protein	Yes	100.00%	96.71%	98.59%	1.37842E-150
GHNINEIG_00661	703154:704407:+	Outer membrane protein assembly factor BamB	WP_011370045	outer membrane protein assembly factor BamB	Yes	100.00%	93.29%	95.92%	0
GHNINEIG_00662	704404:705846:+	GTPase Der	WP_011370046	ribosome biogenesis GTPase Der	Yes	100.00%	99.38%	99.79%	0
GHNINEIG_00663	705913:708705:-	putative FAD-linked oxidoreductase	WP_011370047	FAD-binding oxidoreductase	Yes	100.00%	96.13%	97.85%	0
GHNINEIG_00664	708885:710114:-	D-3-phosphoglycerate dehydrogenase	WP_011370048	phosphoglycerate dehydrogenase	Yes	100.00%	98.29%	99.02%	0
GHNINEIG_00665	710290:710589:-	Cytochrome c-554(548)	WP_083756117	cytochrome C	Yes	100.00%	100.00%	100.00%	3.8586E-67
GHNINEIG_00666	710756:711064:-	Cytochrome c-554(547)	WP_011370050	cytochrome c	Yes	100.00%	97.06%	99.02%	1.12987E-63
GHNINEIG_00667	711373:711552:+	hypothetical protein	WP_048810613	hypothetical protein	Yes	100.00%	86.44%	94.92%	1.92947E-27
GHNINEIG_00668	711599:712621:-	Small ribosomal subunit biogenesis GTPase RsgA	WP_011370051	ribosome small subunit-dependent GTPase A	Yes	100.00%	95.29%	97.65%	0
GHNINEIG_00669	712651:712992:-	Putative pterin-4-alpha-carbinolamine dehydratase	WP_011370052	4a-hydroxytetrahydrobiopterin dehydratase	Yes	100.00%	96.46%	99.12%	1.0582E-77
GHNINEIG_00670	713064:714311:-	Protease HtpX	WP_011370053	peptidase M48	Yes	100.00%	95.90%	98.31%	0
GHNINEIG_00671	714523:715074:+	Oligoribonuclease	WP_011370054	oligoribonuclease	Yes	100.00%	94.54%	97.27%	2.68886E-130
GHNINEIG_00672	715294:716997:+	Acetolactate synthase isozyme 3 large subunit	WP_011370055	acetolactate synthase 3 large subunit	Yes	100.00%	98.94%	99.47%	0
GHNINEIG_00673	717009:717500:+	Acetolactate synthase isozyme 3 small subunit	WP_011370056	acetolactate synthase small subunit	Yes	100.00%	99.39%	99.39%	6.79216E-111
GHNINEIG_00674	717551:718567:+	Ketol-acid reductoisomerase (NADP(+))	WP_011370057	ketol-acid reductoisomerase	Yes	100.00%	99.41%	100.00%	0
GHNINEIG_00676	720296:722002:+	Type II secretion system protein D	WP_011370060	pilus (MSHA type) biogenesis protein MshL	Yes	100.00%	90.67%	94.89%	0
GHNINEIG_00678	722485:723558:+	hypothetical protein	WP_011370061	hypothetical protein	Yes	99.44%	71.55%	80.85%	6.25692E-171
GHNINEIG_00679	723555:725237:+	Type II secretion system protein E	WP_011370062	secretion system protein E	Yes	100.00%	96.07%	98.04%	0
GHNINEIG_00680	725260:726465:+	Type II secretion system protein F	WP_011370063	type II secretion system F family protein	Yes	100.00%	93.27%	96.26%	0
GHNINEIG_00681	726465:728054:+	hypothetical protein	WP_011370064	hypothetical protein	Yes	100.00%	82.23%	89.98%	0
GHNINEIG_00682	728051:728686:+	hypothetical protein	WP_011370065	hypothetical protein	Yes	99.53%	80.95%	90.00%	1.64332E-118
GHNINEIG_00683	728687:729172:+	hypothetical protein	WP_011370066	hypothetical protein	Yes	100.00%	72.67%	83.23%	1.43814E-79
GHNINEIG_00684	729229:730671:+	hypothetical protein	WP_011370067	DNA recombination protein RmuC	Yes	99.79%	94.57%	97.70%	0
GHNINEIG_00685	730883:731125:+	30S ribosomal protein S16	WP_011370068	30S ribosomal protein S16	Yes	100.00%	100.00%	100.00%	2.09502E-52
GHNINEIG_00686	731150:731692:+	Ribosome maturation factor RimM	WP_011370069	ribosome maturation factor RimM	Yes	100.00%	93.33%	98.33%	2.12614E-121
GHNINEIG_00687	731704:732417:+	tRNA (guanine-N(1)-)-methyltransferase	WP_048810762	tRNA (guanosine(37)-N1)-methyltransferase TrmD	Yes	100.00%	96.62%	98.31%	1.87253E-171
GHNINEIG_00688	732518:732865:+	50S ribosomal protein L19	WP_011370071	50S ribosomal protein L19	Yes	100.00%	100.00%	100.00%	1.76826E-76
GHNINEIG_00689	732968:733861:+	Tyrosine recombinase XerD	WP_011370072	site-specific tyrosine recombinase XerD	Yes	100.00%	96.97%	98.32%	0
GHNINEIG_00690	733952:734680:+	Thiol:disulfide interchange protein DsbC	WP_011370073	thiol:disulfide interchange protein DsbC	Yes	100.00%	88.84%	95.45%	8.20633E-163
GHNINEIG_00691	734754:735971:-	hypothetical protein	WP_011370074	hypothetical protein	Yes	100.00%	86.91%	91.11%	0
GHNINEIG_00692	735984:737072:-	hypothetical protein	WP_011370075	hypothetical protein	Yes	100.00%	74.03%	81.22%	4.56052E-153
GHNINEIG_00693	737177:737902:-	Ribosomal large subunit pseudouridine synthase A	WP_011370076	RluA family pseudouridine synthase	Yes	100.00%	86.31%	91.70%	1.18684E-151
GHNINEIG_00694	737942:738424:+	Low molecular weight protein-tyrosine-phosphatase YfkJ	WP_011370125	low molecular weight phosphotyrosine protein phosphatase	Yes	98.12%	95.54%	99.36%	1.09853E-109
GHNINEIG_00695	738510:740762:-	Ribonuclease E	WP_011370126	ribonuclease E/G	Yes	100.00%	93.60%	95.60%	0
GHNINEIG_00696	741435:742373:+	Ribosomal large subunit pseudouridine synthase C	WP_011370127	23S rRNA pseudouridine(955/2504/2580) synthase RluC	Yes	100.00%	95.83%	98.08%	0
GHNINEIG_00697	742366:743049:+	Phosphoglycolate phosphatase	WP_048810627	haloacid dehalogenase	Yes	100.00%	95.59%	98.24%	1.11387E-161
GHNINEIG_00698	743084:743686:-	Maf-like protein YceF	WP_011370129	Maf-like protein	Yes	100.00%	90.00%	95.50%	7.03844E-132
GHNINEIG_00699	743787:744320:+	Large ribosomal RNA subunit accumulation protein YceD	WP_011370130	hypothetical protein	Yes	100.00%	97.18%	98.31%	1.02809E-120
GHNINEIG_00700	744338:744511:+	50S ribosomal protein L32	WP_011370131	50S ribosomal protein L32	Yes	100.00%	98.25%	98.25%	1.04953E-32
GHNINEIG_00701	744605:745645:+	Phosphate acyltransferase	WP_011370132	phosphate acyltransferase	Yes	97.40%	98.81%	99.41%	0
GHNINEIG_00702	745693:746670:+	3-oxoacyl-[acyl-carrier-protein] synthase 3 protein 1	WP_011370133	ketoacyl-ACP synthase III	Yes	100.00%	99.38%	100.00%	0
GHNINEIG_00703	746757:747680:+	Malonyl CoA-acyl carrier protein transacylase	WP_011370134	[acyl-carrier-protein] S-malonyltransferase	Yes	100.00%	92.83%	99.02%	0
GHNINEIG_00704	747690:748430:+	3-oxoacyl-[acyl-carrier-protein] reductase FabG	WP_011370135	3-oxoacyl-ACP reductase FabG	Yes	100.00%	97.97%	100.00%	9.55293E-175
GHNINEIG_00705	748602:748838:+	Acyl carrier protein	WP_011370136	acyl carrier protein	Yes	100.00%	100.00%	100.00%	2.16699E-46
GHNINEIG_00706	749061:750299:+	3-oxoacyl-[acyl-carrier-protein] synthase 2	WP_011370137	beta-ketoacyl-[acyl-carrier-protein] synthase II	Yes	100.00%	98.54%	99.27%	0
GHNINEIG_00707	750353:751714:+	Aminodeoxychorismate synthase component 1	WP_011370138	hypothetical protein	Yes	100.00%	93.38%	96.91%	0
GHNINEIG_00708	751707:752594:+	Aminodeoxychorismate lyase	WP_011370139	aminodeoxychorismate lyase	Yes	99.66%	95.58%	97.96%	0
GHNINEIG_00709	752591:753601:+	Endolytic murein transglycosylase	WP_011370140	aminodeoxychorismate lyase	Yes	99.70%	95.22%	97.91%	0
GHNINEIG_00710	753625:754284:+	Thymidylate kinase	WP_011370141	dTMP kinase	Yes	100.00%	95.89%	99.09%	1.03847E-156
GHNINEIG_00711	754369:755346:+	DNA polymerase III subunit tau	WP_011370142	DNA-directed DNA polymerase	Yes	100.00%	95.38%	98.46%	0
GHNINEIG_00712	755294:756148:+	putative metal-dependent hydrolase YcfH	WP_011370143	TatD family deoxyribonuclease	Yes	90.49%	94.55%	98.05%	0
GHNINEIG_00713	756145:758010:+	Putative multidrug export ATP-binding/permease protein	WP_011370144	ABC transporter ATP-binding protein	Yes	100.00%	95.33%	97.58%	0
GHNINEIG_00715	760734:763013:+	putative copper-exporting P-type ATPase V	WP_011370145	heavy metal translocating P-type ATPase	Yes	100.00%	84.85%	91.96%	0
GHNINEIG_00719	763606:764460:+	Bifunctional protein FolD protein	WP_048810628	bifunctional 5,10-methylene-tetrahydrofolate dehydrogenase/5,10-methylene-tetrahydrofolate cyclohydrolase	Yes	100.00%	98.59%	98.59%	0
GHNINEIG_00720	764587:765258:-	hypothetical protein	WP_011370147	hypothetical protein	Yes	100.00%	95.96%	98.21%	1.12207E-156
GHNINEIG_00721	765679:766677:+	Peptide chain release factor RF2	WP_083756122	peptide chain release factor 2	Yes	100.00%	98.80%	100.00%	0
GHNINEIG_00722	766748:768262:+	Lysine--tRNA ligase, heat inducible	WP_011370149	lysine--tRNA ligase	Yes	100.00%	98.41%	99.21%	0
GHNINEIG_00723	768389:769453:-	tRNA-modifying protein YgfZ	WP_048810768	folate-binding protein	Yes	100.00%	92.66%	96.61%	0
GHNINEIG_00724	769621:770178:+	Chemotaxis protein CheW	WP_011370151	chemotaxis protein CheW	Yes	100.00%	98.38%	99.46%	1.14275E-128
GHNINEIG_00725	770217:771818:-	L-aspartate oxidase	WP_011370152	L-aspartate oxidase	Yes	100.00%	97.75%	99.06%	0
GHNINEIG_00726	771900:772403:+	hypothetical protein	WP_011370153	positive regulator of sigma(E), RseC/MucC	Yes	100.00%	89.82%	94.61%	1.08154E-104
GHNINEIG_00727	772413:773816:+	Periplasmic pH-dependent serine endoprotease DegQ	WP_011370154	serine peptidase	Yes	100.00%	95.72%	98.50%	0
GHNINEIG_00728	774025:775830:+	Elongation factor 4	WP_011370155	elongation factor 4	Yes	100.00%	97.50%	99.33%	0
GHNINEIG_00729	775845:776612:+	Signal peptidase I	WP_011370156	signal peptidase I	Yes	100.00%	98.43%	99.61%	0
GHNINEIG_00730	776614:777315:+	Ribonuclease 3	WP_011370157	ribonuclease III	Yes	100.00%	98.28%	99.57%	8.30759E-169
GHNINEIG_00731	777308:778252:+	GTPase Era	WP_011370158	GTPase Era	Yes	100.00%	95.54%	97.77%	0
GHNINEIG_00732	778287:779027:+	DNA repair protein RecO	WP_011370159	DNA repair protein RecO	Yes	100.00%	95.93%	98.37%	4.34166E-174
GHNINEIG_00733	779073:779819:+	Pyridoxine 5'-phosphate synthase	WP_011370160	pyridoxine 5'-phosphate synthase	Yes	100.00%	94.76%	97.58%	2.93096E-173
GHNINEIG_00734	779824:780207:+	Holo-[acyl-carrier-protein] synthase	WP_011370161	holo-[acyl-carrier-protein] synthase	Yes	100.00%	86.61%	92.13%	5.85428E-75
GHNINEIG_00735	780294:780740:+	Flagellar protein FliO	WP_011370162	flagellar biosynthetic protein FliO	Yes	100.00%	94.59%	95.95%	4.59842E-74
GHNINEIG_00736	780753:781511:+	Flagellar biosynthetic protein FliP	WP_011370163	flagellar biosynthetic protein FliP	Yes	100.00%	96.43%	98.81%	6.98768E-172
GHNINEIG_00737	781511:781780:+	hypothetical protein	WP_011370164	flagellar biosynthetic protein FliQ	Yes	100.00%	96.63%	98.88%	1.62524E-52
GHNINEIG_00738	781825:782601:+	hypothetical protein	WP_011370165	flagellar biosynthetic protein FliR	Yes	95.74%	94.74%	98.38%	1.2777E-162
GHNINEIG_00739	782643:783788:+	Flagellar biosynthetic protein FlhB	WP_011370166	flagellar biosynthesis protein FlhB	Yes	100.00%	97.38%	99.48%	0
GHNINEIG_00740	783802:785895:+	Flagellar biosynthesis protein FlhA	WP_011370167	flagellar biosynthesis protein FlhA	Yes	100.00%	98.71%	99.00%	0
GHNINEIG_00741	785896:787071:+	Flagellar biosynthesis protein FlhF	WP_011370168	flagellar biosynthesis protein FlhF	Yes	100.00%	95.65%	97.70%	0
GHNINEIG_00742	787061:787954:+	Flagellum site-determining protein YlxH	WP_011370169	MinD/ParA family protein	Yes	100.00%	98.99%	99.66%	0
GHNINEIG_00743	787973:788698:+	RNA polymerase sigma factor FliA	WP_011370170	RNA polymerase sigma factor FliA	Yes	100.00%	97.51%	99.17%	6.90576E-170
GHNINEIG_00744	788719:789132:+	Chemotaxis protein CheY	WP_011370171	response regulator	Yes	100.00%	100.00%	100.00%	3.6818E-96
GHNINEIG_00745	789263:789871:+	hypothetical protein	WP_011370172	chemotaxis protein CheZ	Yes	100.00%	96.53%	98.02%	7.95579E-137
GHNINEIG_00746	789998:791947:+	Chemotaxis protein CheA	WP_011370173	chemotaxis protein CheA	Yes	100.00%	95.99%	97.53%	0
GHNINEIG_00747	791962:792471:+	Chemotaxis protein CheW	WP_011370174	chemotaxis protein CheW	Yes	100.00%	98.82%	99.41%	1.55392E-116
GHNINEIG_00748	792533:792862:-	Flagellar biosynthetic protein FlhB	WP_011370175	flagellar protein FhlB	Yes	96.33%	91.43%	94.29%	2.38621E-58
GHNINEIG_00749	792916:793197:-	hypothetical protein	WP_011370176	STAS domain-containing protein	Yes	100.00%	97.85%	100.00%	3.71469E-59
GHNINEIG_00750	793228:793590:-	Chemotaxis protein CheY	WP_011370177	response regulator	Yes	100.00%	100.00%	100.00%	4.69964E-83
GHNINEIG_00751	793647:794177:-	Chemotaxis protein CheW	WP_011370178	chemotaxis protein CheW	Yes	100.00%	97.16%	98.86%	1.29323E-117
GHNINEIG_00752	794347:795378:-	hypothetical protein	WP_011370179	hypothetical protein	Yes	100.00%	93.00%	97.08%	0
GHNINEIG_00753	795498:796325:+	Chemotaxis protein methyltransferase	WP_011370180	chemotaxis protein CheR	Yes	100.00%	96.73%	99.27%	0
GHNINEIG_00754	796377:797507:+	Chemotaxis response regulator protein-glutamate methylesterase	WP_011370181	chemotaxis response regulator protein-glutamate methylesterase	Yes	100.00%	98.94%	99.73%	0
GHNINEIG_00755	797720:798940:+	Methyl-accepting chemotaxis protein 1	WP_011370182	methyl-accepting chemotaxis sensory transducer	Yes	100.00%	97.04%	98.52%	0
GHNINEIG_00756	799014:799289:-	hypothetical protein	WP_011370183	hypothetical protein	Yes	100.00%	94.51%	96.70%	1.53802E-56
GHNINEIG_00757	799360:799683:+	GTP cyclohydrolase 1 type 2	WP_011370184	NIF3 1	Yes	100.00%	88.79%	94.39%	4.99152E-67
GHNINEIG_00759	799861:800565:-	Peptidyl-prolyl cis-trans isomerase Mip	WP_011370185	peptidylprolyl isomerase, FKBP-type	Yes	100.00%	94.87%	98.29%	4.38756E-163
GHNINEIG_00760	800662:801621:-	Thioredoxin reductase	WP_011370186	thioredoxin-disulfide reductase	Yes	100.00%	99.37%	99.37%	0
GHNINEIG_00761	801902:804472:+	DNA translocase FtsK	WP_011370187	DNA translocase FtsK	Yes	96.14%	94.53%	96.60%	0
GHNINEIG_00762	804522:805175:+	Outer-membrane lipoprotein carrier protein	WP_011370188	outer membrane lipoprotein carrier protein LolA	Yes	100.00%	88.02%	95.39%	2.68961E-141
GHNINEIG_00763	805185:806546:+	Replication-associated recombination protein A	WP_011370189	replication-associated recombination protein A	Yes	100.00%	98.45%	99.12%	0
GHNINEIG_00764	806546:806944:+	Putative fluoride ion transporter CrcB	WP_011370190	fluoride efflux transporter CrcB	Yes	100.00%	97.73%	100.00%	6.36388E-87
GHNINEIG_00765	807018:808304:+	Serine--tRNA ligase	WP_011370191	serine--tRNA ligase	Yes	100.00%	98.13%	98.83%	0
GHNINEIG_00794	835135:835749:+ (isl.)	Thioredoxin-like protein	WP_011371016	thioredoxin	No	93.14%	26.84%	52.63%	6.71844E-16
GHNINEIG_00813	852589:853242:+ (isl.)	hypothetical protein	WP_011371461	hypothetical protein	No	99.08%	52.56%	69.77%	6.42705E-68
GHNINEIG_00814	853278:854039:+ (isl.)	hypothetical protein	WP_011370610	hypothetical protein	No	93.68%	67.93%	85.65%	3.42292E-119
GHNINEIG_00816	855098:856282:- (isl.)	hypothetical protein	WP_011369840	YeeE/YedE family protein	No	96.45%	35.00%	51.58%	1.29392E-50
GHNINEIG_00824	865922:866842:- (isl.)	hypothetical protein	WP_011371067	ATPase AAA	No	96.08%	33.33%	57.48%	2.08492E-51
GHNINEIG_00825	866857:868746:- (isl.)	Transposon Tn7 transposition protein TnsB	WP_048810692	hypothetical protein	No	92.85%	36.99%	57.53%	4.0849E-131
GHNINEIG_00826	868736:869449:- (isl.)	hypothetical protein	WP_011371069	heteromeric transposase endonuclease subunit TnsA	No	86.92%	31.07%	55.83%	1.66363E-26
GHNINEIG_00831	871671:872315:+ (isl.)	putative transcriptional regulatory protein pdtaR	WP_011370192	response regulator receiver/ANTAR domain-containing protein	Yes	100.00%	88.32%	93.93%	1.29519E-138
GHNINEIG_00832	872410:873639:+	Cyclic di-GMP phosphodiesterase CdpA	WP_011370193	EAL domain-containing protein	Yes	99.02%	91.11%	96.05%	0
GHNINEIG_00833	873790:874653:+	hypothetical protein	WP_011370194	hypothetical protein	Yes	100.00%	98.95%	99.30%	0
GHNINEIG_00834	874677:875486:+	Glucosyl-3-phosphoglycerate/mannosyl-3-phosphoglycerate phosphatase	WP_011370195	HAD family hydrolase YedP	Yes	100.00%	93.31%	96.65%	0
GHNINEIG_00835	875486:876697:+	Glucosyl-3-phosphoglycerate synthase	WP_011370196	glycosyl transferase	Yes	100.00%	98.01%	99.50%	0
GHNINEIG_00836	876728:878497:+	Sucrose phosphorylase	WP_011370197	alpha-amylase	Yes	100.00%	98.13%	99.15%	0
GHNINEIG_00837	878574:879743:+	Glycerate 2-kinase	WP_011370198	glycerate kinase	Yes	99.74%	89.43%	96.13%	0
GHNINEIG_00838	879928:882537:+	Cyclic di-GMP phosphodiesterase PdeB	WP_011370199	bifunctional diguanylate cyclase/phosphodiesterase	Yes	98.04%	94.95%	98.47%	0
GHNINEIG_00839	882647:884776:-	Methyl-accepting chemotaxis protein I	WP_011370200	methyl-accepting chemotaxis sensory transducer	Yes	99.58%	95.75%	98.02%	0
GHNINEIG_00840	885062:885313:+	hypothetical protein	WP_011370201	hypothetical protein	Yes	100.00%	93.98%	98.80%	8.35165E-51
GHNINEIG_00841	885361:886689:-	ATP-dependent RNA helicase RhlE	WP_011370202	RNA helicase	Yes	100.00%	95.93%	97.74%	0
GHNINEIG_00842	886906:887496:-	Protein YceI	WP_011370203	YceI family protein	Yes	100.00%	94.90%	97.45%	9.328E-136
GHNINEIG_00843	887544:888095:-	Cytochrome b561	WP_011370204	cytochrome b	Yes	100.00%	92.35%	96.17%	3.87423E-120
GHNINEIG_00844	888281:889144:-	Epimerase family protein	WP_011370205	TIGR01777 family protein	Yes	99.65%	88.46%	95.45%	0
GHNINEIG_00845	889175:890509:-	Peptide methionine sulfoxide reductase MsrA	WP_011370206	peptide-methionine (S)-S-oxide reductase	Yes	100.00%	93.92%	97.30%	0
GHNINEIG_00846	890614:891138:-	Putative peroxiredoxin bcp	WP_011370207	peroxiredoxin	Yes	100.00%	88.51%	94.83%	2.95782E-112
GHNINEIG_00847	891315:892823:+	putative diguanylate cyclase YdaM	WP_011370208	GGDEF domain-containing protein	Yes	100.00%	88.05%	95.02%	0
GHNINEIG_00848	892835:893272:-	HTH-type transcriptional repressor NsrR	WP_048810632	BadM/Rrf2 family transcriptional regulator	Yes	100.00%	86.90%	95.86%	1.36863E-90
GHNINEIG_00849	893360:893905:+	hypothetical protein	WP_011370210	hypothetical protein	Yes	98.34%	85.39%	90.45%	5.71691E-99
GHNINEIG_00851	895274:895711:+	HTH-type transcriptional repressor NsrR	WP_011370211	Rrf2 family transcriptional regulator	Yes	100.00%	90.34%	97.24%	7.13826E-93
GHNINEIG_00852	895825:896172:+	hypothetical protein	WP_011370212	DUF469 domain-containing protein	Yes	100.00%	93.91%	97.39%	3.33251E-73
GHNINEIG_00853	896196:896774:+	Elongation factor P-like protein	WP_011370213	elongation factor P-like protein YeiP	Yes	97.92%	97.34%	99.47%	2.97227E-132
GHNINEIG_00854	896799:897041:+	hypothetical protein	WP_083756123	hypothetical protein	Yes	100.00%	93.75%	96.25%	2.78863E-49
GHNINEIG_00855	897028:897729:-	hypothetical protein	WP_011370214	hypothetical protein	Yes	100.00%	98.28%	99.14%	4.34839E-169
GHNINEIG_00856	897744:898400:-	hypothetical protein	WP_011370215	hypothetical protein	Yes	100.00%	97.71%	99.08%	7.28337E-159
GHNINEIG_00857	898666:899919:+	D-alanyl-D-alanine carboxypeptidase DacB	WP_011370216	peptidase S13, D-Ala-D-Ala carboxypeptidase C	Yes	96.64%	85.61%	92.06%	0
GHNINEIG_00858	899934:900590:-	7-carboxy-7-deazaguanine synthase	WP_011370217	7-carboxy-7-deazaguanine synthase	Yes	100.00%	93.12%	95.87%	2.56882E-152
GHNINEIG_00859	900836:902260:+	3-isopropylmalate dehydratase large subunit	WP_011370218	3-isopropylmalate dehydratase large subunit	Yes	100.00%	98.73%	99.37%	0
GHNINEIG_00860	902263:902907:+	3-isopropylmalate dehydratase small subunit 1	WP_011370219	3-isopropylmalate dehydratase small subunit	Yes	100.00%	95.79%	99.07%	1.12783E-152
GHNINEIG_00861	902936:904009:+	3-isopropylmalate dehydrogenase	WP_011370220	3-isopropylmalate dehydrogenase	Yes	100.00%	98.32%	99.16%	0
GHNINEIG_00862	904093:905043:+	Murein DD-endopeptidase MepM	WP_011370221	M23 family peptidase	Yes	100.00%	97.78%	100.00%	0
GHNINEIG_00863	905476:906498:+	Aspartate-semialdehyde dehydrogenase 2	WP_011370223	aspartate-semialdehyde dehydrogenase	Yes	100.00%	98.24%	99.41%	0
GHNINEIG_00864	906504:907292:+	tRNA pseudouridine synthase A	WP_011370224	tRNA pseudouridine(38-40) synthase TruA	Yes	100.00%	92.37%	96.56%	0
GHNINEIG_00865	907306:907944:+	N-(5'-phosphoribosyl)anthranilate isomerase	WP_011370225	phosphoribosylanthranilate isomerase	Yes	100.00%	87.74%	93.40%	3.76407E-136
GHNINEIG_00866	907988:909193:+	Tryptophan synthase beta chain	WP_011370226	tryptophan synthase subunit beta	Yes	100.00%	98.25%	100.00%	0
GHNINEIG_00867	909195:910013:+	Tryptophan synthase alpha chain	WP_011370227	tryptophan synthase subunit alpha	Yes	100.00%	95.96%	97.43%	0
GHNINEIG_00868	910077:910931:+	Acetyl-coenzyme A carboxylase carboxyl transferase subunit beta	WP_011370228	acetyl-CoA carboxylase carboxyl transferase subunit beta	Yes	100.00%	98.24%	99.65%	0
GHNINEIG_00869	910956:912233:+	Dihydrofolate synthase/folylpolyglutamate synthase	WP_011370229	bifunctional tetrahydrofolate synthase/dihydrofolate synthase	Yes	100.00%	89.65%	96.24%	0
GHNINEIG_00870	912226:912840:+	hypothetical protein	WP_011370230	SPOR domain-containing protein	Yes	100.00%	81.86%	86.76%	3.69933E-117
GHNINEIG_00871	912872:914383:+	Amidophosphoribosyltransferase	WP_011370231	amidophosphoribosyltransferase	Yes	100.00%	98.21%	99.40%	0
GHNINEIG_00872	914373:915566:+	O-succinylhomoserine sulfhydrylase	WP_011370232	O-succinylhomoserine sulfhydrylase	Yes	100.00%	94.71%	97.73%	0
GHNINEIG_00873	915613:915918:-	RNA-binding protein	WP_011370233	ribosome assembly RNA-binding protein YhbY	Yes	100.00%	98.02%	99.01%	6.33815E-64
GHNINEIG_00874	916097:916717:+	Ribosomal RNA large subunit methyltransferase E	WP_011370234	ribosomal RNA large subunit methyltransferase E	Yes	100.00%	98.06%	99.03%	1.34017E-147
GHNINEIG_00875	916870:918825:+	ATP-dependent zinc metalloprotease FtsH	WP_011370235	ATP-dependent metalloprotease	Yes	100.00%	98.16%	99.39%	0
GHNINEIG_00876	918886:919713:+	Dihydropteroate synthase	WP_011370236	dihydropteroate synthase	Yes	100.00%	87.27%	95.64%	5.01994E-180
GHNINEIG_00877	919737:921071:+	Phosphoglucosamine mutase	WP_011370237	phosphoglucosamine mutase	Yes	100.00%	96.17%	97.75%	0
GHNINEIG_00878	921143:921904:+	Triosephosphate isomerase	WP_011370238	triose-phosphate isomerase	Yes	100.00%	94.47%	98.02%	6.36892E-177
GHNINEIG_00879	921906:922226:+	Protein-export membrane protein SecG	WP_011370239	preprotein translocase subunit SecG	Yes	100.00%	97.17%	98.11%	1.28756E-66
GHNINEIG_00881	922430:922786:+	NADH-quinone oxidoreductase subunit 7	WP_011370240	NADH-quinone oxidoreductase subunit A	Yes	100.00%	97.46%	99.15%	1.46238E-74
GHNINEIG_00882	922777:923253:+	NADH-quinone oxidoreductase subunit B	WP_011370241	NADH-quinone oxidoreductase subunit B	Yes	100.00%	100.00%	100.00%	2.72688E-114
GHNINEIG_00883	923278:923949:+	NADH-quinone oxidoreductase chain 5	WP_011370242	NADH-quinone oxidoreductase subunit C	Yes	100.00%	97.76%	99.10%	2.08437E-160
GHNINEIG_00884	923963:925216:+	NADH-quinone oxidoreductase subunit D	WP_011370243	NADH-quinone oxidoreductase subunit D	Yes	100.00%	98.80%	99.52%	0
GHNINEIG_00885	925213:925707:+	NADH-quinone oxidoreductase subunit 2	WP_011370244	NADH dehydrogenase subunit E	Yes	100.00%	98.17%	98.78%	5.20701E-117
GHNINEIG_00886	925712:926992:+	NADH-quinone oxidoreductase subunit F	WP_011370245	NADH-quinone oxidoreductase subunit F	Yes	100.00%	99.30%	99.53%	0
GHNINEIG_00887	927046:929148:+	NADH-quinone oxidoreductase chain 3	WP_011370246	NADH-quinone oxidoreductase subunit G	Yes	100.00%	94.71%	98.71%	0
GHNINEIG_00888	929168:930232:+	NADH-quinone oxidoreductase subunit H	WP_011370247	NADH-quinone oxidoreductase subunit H	Yes	100.00%	98.02%	99.15%	0
GHNINEIG_00889	930243:930734:+	NADH-quinone oxidoreductase subunit I	WP_011370248	NADH-quinone oxidoreductase subunit I	Yes	100.00%	98.77%	100.00%	3.05024E-116
GHNINEIG_00890	930768:931406:+	NADH-quinone oxidoreductase subunit J	WP_011370249	NADH:ubiquinone oxidoreductase subunit J	Yes	100.00%	97.64%	98.11%	1.23037E-143
GHNINEIG_00891	931406:931711:+	NADH-quinone oxidoreductase subunit 11	WP_011370250	NADH-quinone oxidoreductase subunit NuoK	Yes	100.00%	99.01%	99.01%	2.1327E-61
GHNINEIG_00892	931720:933696:+	NADH-quinone oxidoreductase subunit L	WP_011370251	NADH-quinone oxidoreductase subunit L	Yes	100.00%	99.09%	99.85%	0
GHNINEIG_00893	933730:935244:+	NADH-quinone oxidoreductase subunit M	WP_011370252	NADH-quinone oxidoreductase subunit M	Yes	100.00%	99.21%	99.60%	0
GHNINEIG_00894	935268:936704:+	NADH-quinone oxidoreductase subunit N	WP_011370253	NADH-quinone oxidoreductase subunit N	Yes	100.00%	98.12%	99.58%	0
GHNINEIG_00895	936772:937107:+	hypothetical protein	WP_011370254	DUF2818 domain-containing protein	Yes	100.00%	93.69%	95.50%	4.341E-69
GHNINEIG_00897	937420:937722:-	hypothetical protein	WP_011370260	DUF3175 domain-containing protein	Yes	88.00%	80.68%	87.50%	3.07859E-44
GHNINEIG_00898	938175:939590:+	Ribulose bisphosphate carboxylase large chain 2	WP_011370261	Ribulose bisphosphate carboxylase large chain 2	Yes	100.00%	99.79%	100.00%	0
GHNINEIG_00899	939636:939980:+	Ribulose bisphosphate carboxylase small chain 2	WP_011370262	ribulose bisphosphate carboxylase small subunit	Yes	100.00%	99.12%	100.00%	1.67164E-81
GHNINEIG_00900	940039:942027:+	hypothetical protein	WP_011370263	carboxysome structural peptide CsoS2	Yes	100.00%	92.45%	96.98%	0
GHNINEIG_00901	942055:943641:+	hypothetical protein	WP_011370264	carboxysome shell carbonic anhydrase	Yes	100.00%	94.89%	97.16%	0
GHNINEIG_00902	943656:943928:+	Ethanolamine utilization protein EutN	WP_011370265	carboxysome peptide A	Yes	100.00%	98.89%	100.00%	1.56852E-58
GHNINEIG_00903	943909:944163:+	Ethanolamine utilization protein EutN	WP_011370266	carboxysome peptide B	Yes	100.00%	96.43%	100.00%	8.01106E-52
GHNINEIG_00904	944202:944492:+	Carbon dioxide-concentrating mechanism protein CcmK	WP_011370267	BMC domain-containing protein	Yes	100.00%	100.00%	100.00%	5.06722E-61
GHNINEIG_00905	944519:944812:+	Carbon dioxide-concentrating mechanism protein CcmK	WP_011370268	BMC domain-containing protein	Yes	100.00%	100.00%	100.00%	2.07386E-61
GHNINEIG_00906	944839:945147:+	Carbon dioxide-concentrating mechanism protein CcmK	WP_011370269	BMC domain-containing protein	Yes	100.00%	98.04%	98.04%	1.39193E-63
GHNINEIG_00907	945207:945755:+	hypothetical protein	WP_011370270	rubrerythrin	Yes	100.00%	98.35%	99.45%	1.61951E-130
GHNINEIG_00908	945752:946027:+	Putative pterin-4-alpha-carbinolamine dehydratase	WP_011370271	4a-hydroxytetrahydrobiopterin dehydratase	Yes	100.00%	98.90%	100.00%	2.93224E-60
GHNINEIG_00909	946024:946386:+	hypothetical protein	WP_048810637	hypothetical protein	Yes	100.00%	81.67%	85.83%	1.14971E-53
GHNINEIG_00910	946760:947146:+	hypothetical protein	WP_011370272	hypothetical protein	Yes	100.00%	84.38%	94.53%	1.9839E-70
GHNINEIG_00911	947155:947766:+	dITP/XTP pyrophosphatase	WP_011370273	non-canonical purine NTP pyrophosphatase	Yes	100.00%	94.09%	98.03%	2.3693E-141
GHNINEIG_00912	947763:948380:+	hypothetical protein	WP_011370274	BMC domain-containing protein	Yes	100.00%	98.05%	99.51%	2.94772E-148
GHNINEIG_00913	948455:949411:+	HTH-type transcriptional activator CmpR	WP_011370275	LysR family transcriptional regulator	Yes	100.00%	95.60%	98.11%	0
GHNINEIG_00914	949822:951378:+	NADH-quinone oxidoreductase subunit L	WP_011370276	NADH dehydrogenase subunit L	Yes	100.00%	94.79%	97.68%	0
GHNINEIG_00915	951375:953843:+	hypothetical protein	WP_011370277	DUF2309 domain-containing protein	Yes	100.00%	95.26%	97.57%	0
GHNINEIG_00916	954008:954928:-	Histone deacetylase-like amidohydrolase	WP_011370278	histone deacetylase superfamily protein	Yes	99.67%	87.21%	93.44%	0
GHNINEIG_00917	955104:955946:+	hypothetical protein	WP_011370279	metal-dependent protein hydrolase	Yes	100.00%	97.50%	99.29%	0
GHNINEIG_00918	955972:956211:+	hypothetical protein	WP_011370280	BFD-like (2Fe-2S)-binding protein	Yes	100.00%	89.87%	94.94%	1.23931E-44
GHNINEIG_00919	956261:956881:-	LexA repressor	WP_011370281	prophage repressor	Yes	100.00%	99.03%	99.03%	1.35955E-145
GHNINEIG_00920	956980:958332:+	DNA polymerase IV 1	WP_011370282	DNA polymerase V subunit UmuC	Yes	100.00%	94.22%	96.22%	0
GHNINEIG_00921	958466:959659:+	hypothetical protein	WP_011370283	EAL domain-containing protein	Yes	100.00%	93.45%	97.48%	0
GHNINEIG_00922	959659:960657:+	putative diguanylate cyclase YcdT	WP_011370284	GGDEF domain-containing protein	Yes	100.00%	87.05%	93.07%	0
GHNINEIG_00923	960638:961108:-	hypothetical protein	WP_011370285	N-acetyltransferase	Yes	90.38%	76.60%	90.07%	1.34588E-79
GHNINEIG_00924	961151:961747:+	hypothetical protein	WP_011370286	DTW domain-containing protein	Yes	100.00%	91.41%	94.95%	5.8553E-131
GHNINEIG_00925	961930:963822:+	hypothetical protein	WP_011370287	DUF839 domain-containing protein	Yes	100.00%	98.10%	98.89%	0
GHNINEIG_00926	963944:965653:+	hypothetical protein	WP_048810776	hypothetical protein	Yes	100.00%	91.56%	94.90%	0
GHNINEIG_00927	965668:967335:-	DNA repair protein RecN	WP_011370289	DNA repair protein RecN	Yes	100.00%	94.77%	97.48%	0
GHNINEIG_00928	967378:968253:-	NAD kinase	WP_011370290	NAD kinase	Yes	100.00%	98.97%	99.66%	0
GHNINEIG_00929	968441:969469:+	Heat-inducible transcription repressor HrcA	WP_011370291	heat-inducible transcription repressor HrcA	Yes	100.00%	98.25%	99.42%	0
GHNINEIG_00930	969599:970159:+	Protein GrpE	WP_011370292	nucleotide exchange factor GrpE	Yes	100.00%	98.39%	99.46%	9.13857E-131
GHNINEIG_00931	970300:972216:+	Chaperone protein DnaK	WP_011370293	chaperone protein DnaK	Yes	100.00%	99.22%	100.00%	0
GHNINEIG_00932	972452:973615:+	Chaperone protein DnaJ	WP_011370294	chaperone protein DnaJ	Yes	100.00%	96.90%	98.97%	0
GHNINEIG_00933	973629:974429:+	4-hydroxy-tetrahydrodipicolinate reductase	WP_011370295	4-hydroxy-tetrahydrodipicolinate reductase	Yes	100.00%	97.37%	99.62%	0
GHNINEIG_00934	974567:974722:+	hypothetical protein	WP_011370296	DUF2986 domain-containing protein	Yes	98.04%	92.00%	94.00%	4.56682E-14
GHNINEIG_00935	974829:975344:+	hypothetical protein	WP_011370297	hypothetical protein	Yes	100.00%	91.81%	97.08%	1.10961E-113
GHNINEIG_00936	975381:975797:+	Peptidyl-tRNA hydrolase ArfB	WP_011370298	aminoacyl-tRNA hydrolase	Yes	100.00%	96.38%	97.10%	8.60077E-89
GHNINEIG_00937	975893:976117:-	hypothetical protein	WP_011370300	DUF2798 domain-containing protein	Yes	100.00%	93.24%	98.65%	7.16426E-44
GHNINEIG_00938	976495:977631:+	Carbamoyl-phosphate synthase small chain	WP_011370301	carbamoyl-phosphate synthase small subunit	Yes	100.00%	98.41%	98.94%	0
GHNINEIG_00939	977649:980861:+	Carbamoyl-phosphate synthase large chain	WP_011370302	carbamoyl-phosphate synthase large subunit	Yes	100.00%	98.41%	99.44%	0
GHNINEIG_00940	980899:981420:+	Transcription elongation factor GreA	WP_011370303	transcription elongation factor GreA	Yes	91.33%	97.47%	100.00%	2.82118E-107
GHNINEIG_00941	981452:981883:+	hypothetical protein	WP_011370304	DUF4149 domain-containing protein	Yes	100.00%	80.42%	87.41%	4.7623E-66
GHNINEIG_00942	982022:982384:+	hypothetical protein	WP_011370305	hypothetical protein	Yes	100.00%	98.33%	99.17%	1.47614E-81
GHNINEIG_00943	982472:983287:+	hypothetical protein	WP_011370306	DUF455 domain-containing protein	Yes	94.10%	93.73%	97.65%	1.96442E-180
GHNINEIG_00944	983312:983965:+	Ubiquinone/menaquinone biosynthesis C-methyltransferase UbiE	WP_011370307	class I SAM-dependent methyltransferase	Yes	100.00%	81.11%	88.94%	4.78341E-130
GHNINEIG_00945	983967:984863:+	Fructokinase	WP_011370308	fructokinase	Yes	100.00%	88.26%	95.30%	0
GHNINEIG_00946	984921:985253:+	Thioredoxin-like protein YtpP	WP_011370309	thioredoxin	Yes	100.00%	90.91%	97.27%	2.65766E-69
GHNINEIG_00947	985263:987506:-	putative NTE family protein	WP_048810639	hypothetical protein	Yes	100.00%	85.14%	91.70%	0
GHNINEIG_00948	987493:988341:-	putative oxidoreductase	WP_011370311	short-chain dehydrogenase/reductase	Yes	100.00%	89.36%	92.91%	0
GHNINEIG_00949	988582:989274:+	hypothetical protein	WP_011370312	DUF502 domain-containing protein	Yes	100.00%	96.52%	97.39%	2.20342E-158
GHNINEIG_00950	989366:991156:+	Aspartate--tRNA(Asp/Asn) ligase	WP_011370313	aspartate--tRNA ligase	Yes	100.00%	98.66%	99.50%	0
GHNINEIG_00951	991185:992261:+	Quinolinate synthase A	WP_011370314	quinolinate synthase NadA	Yes	100.00%	98.04%	99.16%	0
GHNINEIG_00952	992388:992906:+	Crossover junction endodeoxyribonuclease RuvC	WP_011370315	crossover junction endodeoxyribonuclease RuvC	Yes	100.00%	97.67%	99.42%	1.89099E-121
GHNINEIG_00953	992916:993518:+	Holliday junction ATP-dependent DNA helicase RuvA	WP_011370316	Holliday junction branch migration protein RuvA	Yes	100.00%	94.00%	96.50%	3.89226E-132
GHNINEIG_00954	993735:994757:+	Holliday junction ATP-dependent DNA helicase RuvB	WP_011370317	Holliday junction branch migration DNA helicase RuvB	Yes	100.00%	97.94%	99.41%	0
GHNINEIG_00955	994750:995439:+	Biopolymer transport protein ExbB	WP_011370318	protein TolQ	Yes	100.00%	96.07%	99.13%	3.15792E-162
GHNINEIG_00956	995450:995905:+	Biopolymer transport protein ExbD	WP_048810778	biopolymer transporter ExbD	Yes	99.34%	96.67%	97.33%	6.30697E-100
GHNINEIG_00957	995907:996932:+	hypothetical protein	WP_011370320	protein TolA	Yes	100.00%	95.01%	97.95%	0
GHNINEIG_00958	996966:998264:+	Dipeptidyl-peptidase 5	WP_011370321	protein TolB	Yes	100.00%	95.83%	98.38%	0
GHNINEIG_00959	998324:998941:+	Peptidoglycan-associated lipoprotein	WP_011370322	peptidoglycan-associated lipoprotein	Yes	100.00%	91.71%	96.10%	8.13578E-137
GHNINEIG_00960	998959:999768:+	Cell division coordinator CpoB	WP_011370323	tol-pal system protein YbgF	Yes	100.00%	83.27%	91.82%	3.17297E-162
GHNINEIG_00961	999768:1000466:+	7-cyano-7-deazaguanine synthase	WP_011370324	7-cyano-7-deazaguanine synthase	Yes	100.00%	94.40%	96.98%	1.80587E-162
GHNINEIG_00964	1000902:1001669:-	hypothetical protein	WP_011370325	hypothetical protein	Yes	100.00%	93.73%	97.65%	1.37065E-178
GHNINEIG_00965	1001856:1002119:+	hypothetical protein	WP_011370326	hypothetical protein	Yes	100.00%	98.85%	100.00%	1.13465E-54
GHNINEIG_00966	1002130:1002786:+	Iron-dependent repressor IdeR	WP_011370327	metal-dependent transcriptional regulator	Yes	100.00%	95.87%	98.17%	5.84077E-153
GHNINEIG_00967	1002814:1003896:+	Nitrogen regulation protein NR(II)	WP_011370328	two-component sensor histidine kinase	Yes	100.00%	99.17%	100.00%	0
GHNINEIG_00968	1003934:1005397:+	Nitrogen regulation protein NR(I)	WP_011370329	nitrogen regulation protein NR(I)	Yes	100.00%	97.33%	98.77%	0
GHNINEIG_00969	1005416:1006186:+	hypothetical protein	WP_011370330	hypothetical protein	Yes	88.67%	81.06%	89.43%	1.01982E-134
GHNINEIG_00970	1006219:1007007:-	hypothetical protein	WP_011370331	hypothetical protein	Yes	97.71%	85.55%	91.02%	7.75232E-159
GHNINEIG_00971	1006997:1007920:-	hypothetical protein	WP_011370332	hypothetical protein	Yes	100.00%	83.71%	91.21%	0
GHNINEIG_00972	1007910:1008740:-	hypothetical protein	WP_011370333	hypothetical protein	Yes	99.64%	93.82%	96.36%	0
GHNINEIG_00973	1008776:1009135:-	hypothetical protein	WP_011370334	hypothetical protein	Yes	100.00%	89.92%	94.12%	9.96517E-68
GHNINEIG_00974	1009359:1009697:-	Nitrogen regulatory protein P-II	WP_011370335	nitrogen regulatory protein P-II 1	Yes	100.00%	98.21%	98.21%	2.03506E-72
GHNINEIG_00975	1009803:1010699:-	Phosphatidylserine decarboxylase proenzyme	WP_011370336	phosphatidylserine decarboxylase	Yes	100.00%	97.32%	98.99%	0
GHNINEIG_00976	1010943:1012151:+	Argininosuccinate synthase	WP_011370337	argininosuccinate synthase	Yes	100.00%	98.01%	100.00%	0
GHNINEIG_00977	1012231:1012734:+	Phosphatidylglycerophosphatase A	WP_011370338	phosphatidylglycerophosphatase A	Yes	100.00%	90.42%	94.01%	1.49998E-92
GHNINEIG_00978	1012789:1013085:+	Thiosulfate sulfurtransferase PspE	WP_011370339	rhodanese-like domain-containing protein	Yes	100.00%	97.96%	98.98%	8.92092E-67
GHNINEIG_00979	1013210:1014472:+	Proton/glutamate-aspartate symporter	WP_011370340	dicarboxylate/amino acid:cation symporter	Yes	100.00%	98.81%	99.29%	0
GHNINEIG_00980	1014497:1014841:+	hypothetical protein	WP_011370341	hypothetical protein	Yes	99.12%	86.73%	88.50%	7.98185E-67
GHNINEIG_00982	1015826:1016563:-	UDP-2,3-diacylglucosamine hydrolase	WP_011370342	UDP-2,3-diacylglucosamine diphosphatase	Yes	100.00%	88.98%	93.47%	2.80099E-163
GHNINEIG_00983	1016635:1017141:-	Peptidyl-prolyl cis-trans isomerase B	WP_011370343	cyclophilin	Yes	100.00%	97.62%	100.00%	2.94713E-120
GHNINEIG_00984	1017229:1017804:-	Peptidyl-prolyl cis-trans isomerase cyp18	WP_011370344	peptidylprolyl isomerase	Yes	100.00%	94.76%	98.43%	6.33757E-132
GHNINEIG_00985	1018110:1019789:+	Glutamine--tRNA ligase	WP_011370345	glutamine--tRNA ligase	Yes	100.00%	96.78%	98.57%	0
GHNINEIG_00986	1019789:1021159:+	Cysteine--tRNA ligase	WP_011370346	cysteine--tRNA ligase	Yes	100.00%	96.27%	98.68%	0
GHNINEIG_00987	1021367:1023358:-	Soluble lytic murein transglycosylase	WP_011370347	lytic transglycosylase, catalytic	Yes	100.00%	92.01%	95.32%	0
GHNINEIG_00988	1023363:1025003:-	Membrane-bound lytic murein transglycosylase D	WP_011370348	lytic transglycosylase	Yes	100.00%	95.24%	98.35%	0
GHNINEIG_00989	1024996:1025802:-	Hydroxyacylglutathione hydrolase	WP_011370349	hydroxyacylglutathione hydrolase	Yes	100.00%	90.67%	94.03%	0
GHNINEIG_00990	1025860:1026645:+	hypothetical protein	WP_011370350	methyltransferase domain-containing protein	Yes	100.00%	92.72%	95.79%	0
GHNINEIG_00991	1026650:1027087:+	Ribonuclease HI	WP_011370351	ribonuclease H	Yes	100.00%	97.93%	99.31%	5.63521E-101
GHNINEIG_00992	1027092:1027673:-	hypothetical protein	WP_083756125	hypothetical protein	Yes	100.00%	93.78%	97.41%	1.01636E-132
GHNINEIG_00993	1027732:1028427:-	DNA polymerase III subunit epsilon	WP_011370353	DNA polymerase III subunit epsilon	Yes	100.00%	96.10%	98.70%	1.07338E-165
GHNINEIG_00994	1028521:1028946:+	FKBP-type peptidyl-prolyl cis-trans isomerase SlyD	WP_011370354	peptidylprolyl isomerase	Yes	100.00%	97.16%	100.00%	6.2361E-93
GHNINEIG_00995	1029023:1029712:-	putative metallo-hydrolase	WP_011370355	Zn-dependent hydrolase	Yes	100.00%	99.13%	100.00%	8.46071E-170
GHNINEIG_00996	1029928:1030671:-	hypothetical protein	WP_011370356	EEP domain-containing protein	Yes	99.60%	96.34%	98.78%	1.31021E-176
GHNINEIG_00997	1030689:1032095:-	Major cardiolipin synthase ClsA	WP_011370357	cardiolipin synthase	Yes	100.00%	95.30%	97.65%	0
GHNINEIG_00998	1032177:1033160:-	Zinc transport protein ZntB	WP_011370358	zinc transporter ZntB	Yes	100.00%	93.88%	96.94%	0
GHNINEIG_01003	1035005:1035514:+	hypothetical protein	WP_011370361	hypothetical protein	Yes	100.00%	69.23%	84.02%	3.70652E-70
GHNINEIG_01004	1035921:1036550:+	hypothetical protein	WP_011370362	hypothetical protein	Yes	99.52%	93.27%	97.12%	7.28971E-118
GHNINEIG_01005	1036626:1036940:-	hypothetical protein	WP_011370364	hypothetical protein	Yes	100.00%	93.27%	94.23%	3.7824E-64
GHNINEIG_01006	1037027:1039039:-	Copper-exporting P-type ATPase B	WP_011370365	copper-translocating P-type ATPase	Yes	100.00%	95.67%	98.06%	0
GHNINEIG_01007	1039244:1039957:+	23S rRNA pseudouridine(2604) synthase	WP_048810779	rRNA pseudouridine synthase	Yes	96.62%	90.39%	96.07%	2.07471E-154
GHNINEIG_01008	1039961:1040659:-	2-dehydro-3-deoxy-D-gluconate 5-dehydrogenase	WP_011370367	NAD(P)-dependent oxidoreductase	Yes	100.00%	93.53%	96.98%	4.64521E-161
GHNINEIG_01009	1040862:1042262:+	hypothetical protein	WP_011370368	serine protease	Yes	99.14%	88.96%	93.72%	0
GHNINEIG_01010	1042249:1042992:+	Modulator of FtsH protease HflK	WP_048810644	membrane protein	Yes	100.00%	98.38%	99.60%	4.40651E-177
GHNINEIG_01011	1043042:1044451:-	ATP-dependent RNA helicase DbpA	WP_011370370	ATP-dependent RNA helicase DbpA	Yes	100.00%	94.46%	97.01%	0
GHNINEIG_01012	1044606:1045058:-	hypothetical protein	WP_011370371	DUF302 domain-containing protein	Yes	100.00%	89.33%	92.67%	5.46547E-96
GHNINEIG_01013	1045358:1049344:+	hypothetical protein	WP_011370372	ATP-dependent RNA helicase HrpA	Yes	100.00%	94.95%	97.89%	0
GHNINEIG_01014	1049536:1049769:+	hypothetical protein	WP_011370373	YtxH domain-containing protein	Yes	100.00%	89.61%	93.51%	3.75915E-41
GHNINEIG_01016	1050500:1051444:-	D-cysteine desulfhydrase	WP_011370375	D-cysteine desulfhydrase, DcyD	Yes	99.68%	86.90%	93.93%	0
GHNINEIG_01017	1051551:1052768:+	Ammonia channel	WP_011370376	ammonium transporter	Yes	100.00%	98.27%	99.01%	0
GHNINEIG_01018	1052859:1055246:+	Lon protease	WP_011370377	ATP-dependent protease	Yes	99.87%	98.49%	99.62%	0
GHNINEIG_01019	1055250:1055783:-	hypothetical protein	WP_011370378	DUF2062 domain-containing protein	Yes	99.44%	94.89%	96.59%	1.05023E-119
GHNINEIG_01020	1055784:1058312:+	ComE operon protein 3	WP_011370379	DNA internalization-related competence protein ComEC/Rec2	Yes	99.76%	84.29%	91.31%	0
GHNINEIG_01021	1058344:1059351:+	Tetraacyldisaccharide 4'-kinase	WP_011370380	tetraacyldisaccharide 4'-kinase	Yes	100.00%	89.85%	95.22%	0
GHNINEIG_01022	1059393:1059596:+	hypothetical protein	WP_011370381	hypothetical protein	Yes	100.00%	92.54%	95.52%	1.71509E-37
GHNINEIG_01023	1059621:1060400:+	3-deoxy-manno-octulosonate cytidylyltransferase	WP_011370382	3-deoxy-manno-octulosonate cytidylyltransferase	Yes	100.00%	97.68%	98.84%	0
GHNINEIG_01024	1060401:1060610:+	hypothetical protein	WP_011370383	hypothetical protein	Yes	95.65%	93.94%	96.97%	4.22939E-37
GHNINEIG_01025	1060643:1061509:-	Vitamin B12-binding protein	WP_011370384	cobalamin-binding protein	Yes	98.96%	89.47%	93.33%	1.0008E-177
GHNINEIG_01026	1061513:1063357:-	Vitamin B12 transporter BtuB	WP_011370385	TonB-dependent receptor	Yes	100.00%	89.58%	94.30%	0
GHNINEIG_01027	1063814:1064329:-	hypothetical protein	WP_011370386	NADH dehydrogenase	Yes	100.00%	95.91%	98.83%	1.32529E-118
GHNINEIG_01028	1064394:1064606:-	hypothetical protein	WP_048810646	hypothetical protein	Yes	100.00%	92.86%	92.86%	2.30639E-40
GHNINEIG_01029	1064603:1065472:-	Thiosulfate sulfurtransferase	WP_011370387	sulfurtransferase	Yes	100.00%	94.46%	97.92%	0
GHNINEIG_01030	1065492:1065899:-	hypothetical protein	WP_048810783	DUF1841 domain-containing protein	Yes	100.00%	97.78%	99.26%	1.25038E-94
GHNINEIG_01031	1066201:1066746:+	Cytochrome b561	WP_011370389	cytochrome b	Yes	100.00%	95.58%	98.90%	5.55762E-122
GHNINEIG_01032	1066792:1068210:+	Signal transduction histidine-protein kinase BaeS	WP_011370390	two-component sensor histidine kinase	Yes	96.40%	93.41%	97.14%	0
GHNINEIG_01033	1068222:1068896:+	Transcriptional regulatory protein BaeR	WP_011370391	DNA-binding response regulator	Yes	100.00%	95.09%	96.88%	7.80911E-154
GHNINEIG_01034	1069558:1071132:+	Peptide chain release factor 3	WP_011370392	peptide chain release factor 3	Yes	100.00%	98.85%	99.43%	0
GHNINEIG_01035	1071738:1073099:-	Magnesium transporter MgtE	WP_011370393	magnesium transporter	Yes	100.00%	98.45%	99.78%	0
GHNINEIG_01036	1073266:1073601:-	Ribosome hibernation promoting factor	WP_011370394	ribosomal subunit interface protein	Yes	100.00%	100.00%	100.00%	5.67972E-75
GHNINEIG_01037	1073756:1074478:-	Lipopolysaccharide export system ATP-binding protein LptB	WP_011370395	LPS export ABC transporter ATP-binding protein	Yes	100.00%	97.50%	99.17%	6.1101E-171
GHNINEIG_01038	1074479:1075030:-	Lipopolysaccharide export system protein LptA	WP_011370396	lipopolysaccharide transport periplasmic protein LptA	Yes	100.00%	90.16%	93.99%	1.16998E-116
GHNINEIG_01039	1075073:1075657:-	Lipopolysaccharide export system protein LptC	WP_011370397	LPS export ABC transporter periplasmic protein LptC	Yes	98.97%	86.98%	95.83%	2.72409E-121
GHNINEIG_01040	1075746:1076288:-	3-deoxy-D-manno-octulosonate 8-phosphate phosphatase KdsC	WP_011370398	HAD family hydrolase	Yes	100.00%	97.78%	98.89%	2.08743E-124
GHNINEIG_01041	1076301:1077290:-	Inner membrane protein YrbG	WP_011370399	sodium:calcium antiporter	Yes	100.00%	96.35%	98.18%	0
GHNINEIG_01042	1077400:1078005:+	hypothetical protein	WP_011370400	hypothetical protein	Yes	100.00%	78.11%	90.05%	1.59756E-115
GHNINEIG_01043	1078102:1078899:+	putative phospholipid import ATP-binding protein MlaF	WP_011370401	phospholipid ABC transporter ATP-binding protein MlaF	Yes	100.00%	97.36%	99.25%	0
GHNINEIG_01044	1078896:1079681:+	putative phospholipid ABC transporter permease protein MlaE	WP_011370402	ABC transporter permease	Yes	100.00%	96.93%	98.85%	1.67207E-179
GHNINEIG_01045	1079728:1080204:+	putative phospholipid ABC transporter-binding protein MlaD	WP_011370403	outer membrane lipid asymmetry maintenance protein MlaD	Yes	100.00%	98.73%	98.73%	2.32313E-107
GHNINEIG_01046	1080201:1080845:+	putative phospholipid-binding protein MlaC	WP_011370404	toluene tolerance	Yes	100.00%	92.06%	95.79%	1.19476E-142
GHNINEIG_01047	1080849:1081151:+	hypothetical protein	WP_011370405	STAS domain-containing protein	Yes	99.00%	88.89%	95.96%	1.64782E-57
GHNINEIG_01048	1081231:1082157:+	Daunorubicin/doxorubicin resistance ATP-binding protein DrrA	WP_011370406	ABC transporter ATP-binding protein	Yes	100.00%	98.05%	99.68%	0
GHNINEIG_01049	1082159:1082926:+	Inner membrane transport permease YadH	WP_011370407	metal-dependent hydrolase	Yes	100.00%	98.82%	98.82%	4.19162E-179
GHNINEIG_01050	1082971:1083192:+	hypothetical protein	WP_011370408	BolA family transcriptional regulator	Yes	100.00%	97.26%	98.63%	2.12154E-45
GHNINEIG_01051	1083196:1084452:+	UDP-N-acetylglucosamine 1-carboxyvinyltransferase	WP_011370409	UDP-N-acetylglucosamine 1-carboxyvinyltransferase	Yes	100.00%	98.56%	99.76%	0
GHNINEIG_01052	1084528:1085154:+	ATP phosphoribosyltransferase	WP_011370410	ATP phosphoribosyltransferase	Yes	100.00%	98.08%	100.00%	4.58747E-146
GHNINEIG_01053	1085250:1086551:+	Histidinol dehydrogenase	WP_011370411	histidinol dehydrogenase	Yes	100.00%	98.15%	99.77%	0
GHNINEIG_01054	1086673:1087413:+	GTP cyclohydrolase 1 type 2	WP_011370412	Nif3-like dinuclear metal center hexameric protein	Yes	100.00%	93.09%	97.15%	2.04883E-169
GHNINEIG_01055	1087702:1088310:+	Ubiquinol-cytochrome c reductase iron-sulfur subunit	WP_011370413	ubiquinol-cytochrome c reductase iron-sulfur subunit	Yes	100.00%	99.01%	99.01%	7.19512E-146
GHNINEIG_01056	1088310:1089542:+	Cytochrome b	WP_011370414	cytochrome b	Yes	100.00%	99.02%	99.76%	0
GHNINEIG_01057	1089543:1090202:+	Cytochrome c1	WP_011370415	cytochrome c	Yes	100.00%	93.61%	97.26%	4.39034E-144
GHNINEIG_01058	1090257:1091630:+	DNA repair protein RadA	WP_011370416	DNA repair protein RadA	Yes	100.00%	98.69%	99.56%	0
GHNINEIG_01059	1091707:1092507:-	Inositol-1-monophosphatase	WP_011370417	inositol monophosphatase	Yes	100.00%	97.37%	97.74%	0
GHNINEIG_01060	1092521:1093720:-	Magnesium and cobalt efflux protein CorC	WP_011370418	membrane protein	Yes	100.00%	98.50%	99.75%	0
GHNINEIG_01061	1093906:1094715:-	Inner membrane protein YpjD	WP_011370419	cytochrome c biogenesis protein	Yes	100.00%	97.77%	99.63%	0
GHNINEIG_01062	1094932:1096311:+	Signal recognition particle protein	WP_011370420	signal recognition particle protein	Yes	100.00%	98.04%	99.56%	0
GHNINEIG_01063	1096360:1097016:-	Phosphoserine phosphatase SerB1	WP_011370421	HAD-IB family hydrolase	Yes	100.00%	94.50%	97.71%	7.18383E-154
GHNINEIG_01064	1097314:1097811:+	RNA pyrophosphohydrolase	WP_011370422	RNA pyrophosphohydrolase	Yes	100.00%	100.00%	100.00%	2.22484E-119
GHNINEIG_01065	1098239:1100899:+	Pyruvate dehydrogenase E1 component	WP_011370423	pyruvate dehydrogenase (acetyl-transferring), homodimeric type	Yes	100.00%	98.65%	99.89%	0
GHNINEIG_01066	1101016:1102338:+	Dihydrolipoyllysine-residue acetyltransferase component of pyruvate dehydrogenase complex	WP_011370424	dihydrolipoyllysine-residue acetyltransferase	Yes	100.00%	95.91%	97.27%	0
GHNINEIG_01067	1102351:1104117:+	Dihydrolipoyl dehydrogenase	WP_011370425	dihydrolipoyl dehydrogenase	Yes	100.00%	97.79%	99.15%	0
GHNINEIG_01074	1107742:1107951:+	hypothetical protein	WP_048810784	hypothetical protein	Yes	100.00%	95.65%	95.65%	1.38577E-40
GHNINEIG_01076	1108647:1109222:+	hypothetical protein	WP_011370429	hypothetical protein	Yes	100.00%	96.34%	99.48%	1.04447E-134
GHNINEIG_01077	1109450:1110535:+	hypothetical protein	WP_011370431	ADP-ribosylglycohydrolase family protein	Yes	100.00%	96.68%	98.34%	0
GHNINEIG_01078	1110697:1111302:+	p-benzoquinone reductase	WP_011370432	NAD(P)H:quinone oxidoreductase	Yes	100.00%	97.51%	99.50%	1.03538E-144
GHNINEIG_01079	1111460:1112350:-	hypothetical protein	WP_011370433	periplasmic ATP/GTP-binding protein	Yes	100.00%	96.96%	99.66%	0
GHNINEIG_01080	1112478:1112732:-	hypothetical protein	WP_011370434	hypothetical protein	Yes	100.00%	89.29%	92.86%	1.19632E-46
GHNINEIG_01082	1114940:1115380:+	hypothetical protein	WP_011370438	hypothetical protein	Yes	100.00%	84.93%	90.41%	4.97849E-82
GHNINEIG_01083	1115534:1115833:+	hypothetical protein	WP_011370439	hypothetical protein	Yes	100.00%	85.86%	94.95%	3.99825E-59
GHNINEIG_01084	1116119:1116751:+	Sporulation initiation inhibitor protein Soj	WP_011370440	cobyrinic acid a,c-diamide synthase	Yes	100.00%	97.14%	98.57%	1.82206E-147
GHNINEIG_01085	1116748:1116984:+	hypothetical protein	WP_011370441	hypothetical protein	Yes	100.00%	82.05%	89.74%	1.28569E-34
GHNINEIG_01086	1117198:1118283:+	Flavin-dependent monooxygenase, oxygenase subunit HsaA	WP_011370442	acyl-CoA dehydrogenase	Yes	99.17%	77.37%	86.03%	0
GHNINEIG_01087	1118386:1119309:+	putative diguanylate cyclase AdrA	WP_011370443	GGDEF domain-containing protein	Yes	97.72%	88.00%	94.67%	0
GHNINEIG_01088	1119737:1120393:+	Oxygen-insensitive NAD(P)H nitroreductase	WP_011370446	oxygen-insensitive NAD(P)H-dependent nitroreductase NfsB	Yes	100.00%	92.66%	98.62%	4.07819E-151
GHNINEIG_01089	1120438:1121049:-	hypothetical protein	WP_011370447	DUF938 domain-containing protein	Yes	100.00%	86.70%	92.61%	2.99401E-129
GHNINEIG_01090	1121177:1121791:+	FKBP-type 22 kDa peptidyl-prolyl cis-trans isomerase	WP_011370448	peptidyl-prolyl cis-trans isomerase	Yes	100.00%	96.57%	98.53%	1.66217E-143
GHNINEIG_01091	1121879:1122169:-	hypothetical protein	WP_011370449	hypothetical protein	Yes	96.88%	84.95%	92.47%	2.56339E-52
GHNINEIG_01092	1122336:1122773:+	hypothetical protein	WP_048810647	hypothetical protein	Yes	97.93%	85.92%	89.44%	1.36042E-85
GHNINEIG_01093	1122787:1123020:-	hypothetical protein	WP_011370451	DUF2789 domain-containing protein	Yes	100.00%	96.10%	98.70%	8.79291E-46
GHNINEIG_01094	1123137:1123769:-	Endonuclease III	WP_011370452	endonuclease III	Yes	100.00%	99.05%	100.00%	2.06113E-152
GHNINEIG_01095	1123781:1124512:-	Electron transport complex subunit RnfE	WP_011370453	electron transport complex subunit RsxE	Yes	100.00%	98.35%	99.59%	1.95444E-171
GHNINEIG_01096	1124505:1125158:-	Electron transport complex subunit RsxG	WP_011370454	electron transport complex subunit RsxG	Yes	100.00%	91.71%	95.85%	7.78003E-143
GHNINEIG_01097	1125161:1126192:-	Electron transport complex subunit RsxD	WP_011370455	electron transporter RnfG	Yes	100.00%	97.96%	99.71%	0
GHNINEIG_01098	1126265:1128352:-	Electron transport complex subunit RsxC	WP_011370456	electron transport complex subunit RsxC	Yes	100.00%	87.34%	94.53%	0
GHNINEIG_01099	1128364:1128936:-	Electron transport complex subunit RsxB	WP_011370457	electron transport complex subunit RsxB	Yes	100.00%	98.95%	99.47%	8.99216E-133
GHNINEIG_01100	1128933:1129511:-	Electron transport complex subunit RsxA	WP_011370458	electron transport complex subunit RsxA	Yes	100.00%	100.00%	100.00%	8.32058E-133
GHNINEIG_01101	1129544:1131586:-	Methionine--tRNA ligase	WP_011370459	methionine--tRNA ligase	Yes	100.00%	97.79%	99.56%	0
GHNINEIG_01102	1131955:1132257:+	STAS-domain containing protein	WP_011370460	anti-sigma factor antagonist	Yes	100.00%	94.00%	96.00%	2.00469E-61
GHNINEIG_01103	1132275:1133978:+	Alkaline phosphatase synthesis transcriptional regulatory protein PhoP	WP_011370461	response regulator receiver domain-containing protein	Yes	100.00%	88.54%	95.06%	0
GHNINEIG_01104	1133947:1135227:+	Sensor histidine kinase CitA	WP_083756126	hypothetical protein	Yes	100.00%	83.57%	89.91%	0
GHNINEIG_01105	1135233:1136816:+	Sensor histidine kinase TodS	WP_011370463	PAS domain-containing sensor histidine kinase	Yes	99.81%	82.89%	89.73%	0
GHNINEIG_01106	1136819:1137943:-	Iron-sulfur cluster carrier protein	WP_011370464	iron-sulfur cluster carrier protein ApbC	Yes	100.00%	91.98%	96.79%	0
GHNINEIG_01107	1138057:1138680:-	dCTP deaminase	WP_011370465	dCTP deaminase	Yes	100.00%	99.52%	99.52%	2.02281E-150
GHNINEIG_01108	1138677:1139423:-	hypothetical protein	WP_011370466	DUF3108 domain-containing protein	Yes	96.77%	92.92%	96.67%	1.11594E-166
GHNINEIG_01109	1139428:1140072:-	Phosphoribosylglycinamide formyltransferase	WP_011370467	phosphoribosylglycinamide formyltransferase	Yes	100.00%	93.46%	97.66%	2.73339E-147
GHNINEIG_01110	1140170:1141213:-	Phosphoribosylformylglycinamidine cyclo-ligase	WP_011370468	phosphoribosylformylglycinamidine cyclo-ligase	Yes	100.00%	97.69%	99.42%	0
GHNINEIG_01111	1141435:1142484:+	hypothetical protein	WP_011370469	DUF2066 domain-containing protein	Yes	100.00%	92.84%	96.85%	0
GHNINEIG_01112	1142538:1143251:+	DnaA regulatory inactivator Hda	WP_011370470	DnaA regulatory inactivator Hda	Yes	100.00%	96.62%	97.89%	3.95716E-167
GHNINEIG_01113	1143327:1143830:+	Thiol-disulfide oxidoreductase ResA	WP_011370471	TlpA family protein disulfide reductase	Yes	100.00%	94.01%	97.01%	6.14868E-115
GHNINEIG_01114	1143912:1144193:+	hypothetical protein	WP_011370472	hypothetical protein	Yes	98.92%	95.65%	100.00%	6.41094E-60
GHNINEIG_01115	1144202:1145023:+	hypothetical protein	WP_011370473	PilZ domain-containing protein	Yes	100.00%	99.27%	100.00%	0
GHNINEIG_01116	1145029:1145925:+	hypothetical protein	WP_011370474	hypothetical protein	Yes	100.00%	83.89%	92.62%	0
GHNINEIG_01117	1145932:1146780:-	Ribosomal RNA large subunit methyltransferase J	WP_011370475	23S rRNA (adenine(2030)-N(6))-methyltransferase RlmJ	Yes	100.00%	92.91%	96.81%	0
GHNINEIG_01118	1146813:1147760:-	Ribosome biogenesis GTPase A	WP_011370476	ribosome biogenesis GTPase YlqF	Yes	100.00%	96.19%	97.14%	0
GHNINEIG_01119	1147840:1148079:-	hypothetical protein	WP_011370477	hypothetical protein	Yes	100.00%	92.41%	96.20%	6.41264E-45
GHNINEIG_01120	1148312:1148632:+	hypothetical protein	WP_011370478	hypothetical protein	Yes	100.00%	83.96%	86.79%	4.277E-60
GHNINEIG_01121	1148760:1148966:-	Cold shock-like protein CspE	WP_011370479	cold-shock protein	Yes	100.00%	98.53%	100.00%	4.16787E-41
GHNINEIG_01122	1149648:1150223:+	hypothetical protein	WP_011370481	hypothetical protein	Yes	98.95%	88.36%	92.59%	7.38042E-121
GHNINEIG_01123	1150244:1151182:+	Inner membrane protein YedI	WP_011370483	DUF808 domain-containing protein	Yes	99.68%	79.10%	89.71%	1.09593E-163
GHNINEIG_01124	1151320:1151886:+	hypothetical protein	WP_011370484	GGDEF domain-containing protein	No	96.28%	72.93%	83.98%	2.18429E-88
GHNINEIG_01126	1153194:1154333:+	putative diguanylate cyclase YcdT	WP_011370484	GGDEF domain-containing protein	Yes	100.00%	84.43%	91.82%	0
GHNINEIG_01127	1154460:1156415:+	hypothetical protein	WP_048810651	hypothetical protein	Yes	86.64%	93.79%	96.99%	0
GHNINEIG_01128	1156494:1157255:+	hypothetical protein	WP_011370486	universal stress protein	Yes	100.00%	86.96%	94.47%	6.10746E-151
GHNINEIG_01129	1157258:1159936:+	Calcium-transporting ATPase 1	WP_011370487	ATPase	Yes	100.00%	90.92%	96.08%	0
GHNINEIG_01130	1159933:1160937:-	Inner membrane transport protein YbaT	WP_011370488	APC family permease	Yes	100.00%	92.22%	95.21%	0
GHNINEIG_01131	1160946:1161215:-	Inner membrane transport protein YbaT	WP_011370488	APC family permease	No	100.00%	95.51%	98.88%	3.93451E-40
GHNINEIG_01132	1161342:1162604:+	hypothetical protein	WP_011370489	membrane protein	Yes	100.00%	86.19%	94.52%	0
GHNINEIG_01133	1162675:1163601:-	hypothetical protein	WP_011370490	EamA family transporter	Yes	100.00%	93.18%	95.45%	0
GHNINEIG_01134	1163730:1165784:+	Protein-L-isoaspartate O-methyltransferase	WP_011370491	protein-L-isoaspartate(D-aspartate) O-methyltransferase	Yes	97.51%	92.35%	95.65%	0
GHNINEIG_01135	1165830:1166378:+	hypothetical protein	WP_011370492	DUF2058 domain-containing protein	Yes	100.00%	91.21%	95.05%	1.09666E-85
GHNINEIG_01136	1166711:1166938:-	hypothetical protein	WP_011370496	hypothetical protein	Yes	100.00%	93.33%	97.33%	2.07373E-42
GHNINEIG_01137	1167310:1169028:-	Proline--tRNA ligase	WP_011370497	proline--tRNA ligase	Yes	99.65%	97.02%	99.12%	0
GHNINEIG_01138	1169129:1169755:-	hypothetical protein	WP_011370498	hemolysin D	Yes	100.00%	89.42%	96.15%	3.43551E-130
GHNINEIG_01139	1169920:1170603:-	hypothetical protein	WP_011370499	DUF1275 domain-containing protein	Yes	98.68%	81.25%	87.05%	1.18206E-124
GHNINEIG_01140	1170701:1171246:-	hypothetical protein	WP_011370500	hypothetical protein	Yes	100.00%	92.27%	98.34%	1.5465E-119
GHNINEIG_01141	1171745:1173103:+	Deoxyguanosinetriphosphate triphosphohydrolase-like protein	WP_011370501	dGTPase	Yes	100.00%	96.68%	98.67%	0
GHNINEIG_01142	1173100:1175385:-	Phytochrome-like protein cph2	WP_011370502	GGDEF-domain containing protein	Yes	100.00%	86.86%	93.69%	0
GHNINEIG_01143	1175502:1176713:-	Epoxyqueuosine reductase	WP_011370503	tRNA epoxyqueuosine(34) reductase QueG	Yes	100.00%	91.32%	95.29%	0
GHNINEIG_01144	1176785:1177336:+	tRNA threonylcarbamoyladenosine biosynthesis protein TsaE	WP_011370504	tRNA (adenosine(37)-N6)-threonylcarbamoyltransferase complex ATPase subunit type 1 TsaE	Yes	100.00%	86.34%	93.44%	1.23426E-113
GHNINEIG_01145	1177372:1178892:+	N-acetylmuramoyl-L-alanine amidase AmiC	WP_011370505	N-acetylmuramoyl-L-alanine amidase	Yes	100.00%	93.48%	95.26%	0
GHNINEIG_01146	1179094:1180971:+	DNA mismatch repair protein MutL	WP_011370506	DNA mismatch repair endonuclease MutL	Yes	100.00%	93.44%	96.16%	0
GHNINEIG_01147	1180972:1181946:+	tRNA dimethylallyltransferase	WP_011370507	tRNA (adenosine(37)-N6)-dimethylallyltransferase MiaA	Yes	100.00%	94.75%	97.22%	0
GHNINEIG_01148	1182110:1182379:+	RNA-binding protein Hfq	WP_048810788	RNA chaperone Hfq	Yes	94.38%	97.62%	100.00%	1.42382E-53
GHNINEIG_01149	1182582:1183892:+	GTPase HflX	WP_011370509	GTPase HflX	Yes	100.00%	96.79%	97.94%	0
GHNINEIG_01150	1183965:1184948:+	Putative aliphatic sulfonates-binding protein	WP_011370510	ABC-type nitrate/sulfonate/bicarbonate transport systems periplasmic components-like	Yes	100.00%	90.52%	94.50%	0
GHNINEIG_01151	1184941:1186998:+	putative signaling protein	WP_011370511	GGDEF domain-containing protein	Yes	97.37%	90.10%	94.75%	0
GHNINEIG_01152	1187129:1188346:+	Modulator of FtsH protease HflK	WP_011370512	protease modulator HflK	Yes	100.00%	98.02%	98.77%	0
GHNINEIG_01153	1188348:1189202:+	Modulator of FtsH protease HflC	WP_011370513	protease modulator HflC	Yes	100.00%	99.30%	100.00%	0
GHNINEIG_01154	1189320:1189508:+	hypothetical protein	WP_011370514	DUF2065 domain-containing protein	Yes	100.00%	95.16%	100.00%	1.5959E-33
GHNINEIG_01155	1189519:1190688:+	ATP phosphoribosyltransferase regulatory subunit	WP_011370515	ATP phosphoribosyltransferase regulatory subunit	Yes	100.00%	94.34%	97.69%	0
GHNINEIG_01156	1190712:1192034:+	Adenylosuccinate synthetase	WP_011370516	adenylosuccinate synthetase	Yes	100.00%	96.14%	98.18%	0
GHNINEIG_01157	1192125:1192481:-	Chemotaxis protein CheY	WP_011370517	response regulator	Yes	100.00%	92.37%	96.61%	2.91996E-74
GHNINEIG_01158	1192611:1194527:+	Peptidyl-prolyl cis-trans isomerase D	WP_011370518	PpiC-type peptidyl-prolyl cis-trans isomerase	Yes	100.00%	93.73%	97.81%	0
GHNINEIG_01159	1194638:1194916:-	hypothetical protein	WP_011370519	DUF861 domain-containing protein	Yes	100.00%	95.65%	97.83%	1.32436E-60
GHNINEIG_01160	1194946:1195632:-	High frequency lysogenization protein HflD	WP_011370520	lysogenization protein HflD	Yes	100.00%	95.18%	98.68%	4.25186E-161
GHNINEIG_01161	1195642:1196781:-	tRNA-specific 2-thiouridylase MnmA	WP_011370521	tRNA 2-thiouridine(34) synthase MnmA	Yes	100.00%	97.10%	98.68%	0
GHNINEIG_01162	1196794:1197351:-	Ribosomal large subunit pseudouridine synthase E	WP_011370522	rRNA large subunit pseudouridine synthase E	Yes	100.00%	96.76%	98.92%	1.48439E-129
GHNINEIG_01163	1197456:1199675:+	Isocitrate dehydrogenase [NADP]	WP_011370523	isocitrate dehydrogenase (NADP(+))	Yes	100.00%	97.02%	98.65%	0
GHNINEIG_01168	1202890:1203153:+	hypothetical protein	WP_011370525	GIY-YIG nuclease family protein	Yes	100.00%	94.25%	97.70%	9.41432E-55
GHNINEIG_01169	1203200:1203919:-	putative transcriptional regulatory protein	WP_011370526	transcriptional regulator	Yes	100.00%	98.74%	99.58%	8.54325E-174
GHNINEIG_01170	1204199:1205002:+	hypothetical protein	WP_011370527	hypothetical protein	Yes	100.00%	91.39%	95.13%	0
GHNINEIG_01171	1205002:1206519:+	hypothetical protein	WP_011370528	gonadoliberin III	Yes	99.80%	95.83%	98.02%	0
GHNINEIG_01172	1206519:1207463:+	Ribosomal protein S6--L-glutamate ligase	WP_011370529	alpha-L-glutamate ligase-like protein	Yes	100.00%	93.63%	97.77%	0
GHNINEIG_01173	1207607:1208965:+	Response regulator PleD	WP_011370530	diguanylate cyclase response regulator	Yes	100.00%	93.14%	96.90%	0
GHNINEIG_01174	1209031:1209600:-	hypothetical protein	WP_011370531	PhnA protein	Yes	100.00%	93.65%	97.35%	7.74137E-131
GHNINEIG_01175	1209914:1210708:+	Curved DNA-binding protein	WP_011370532	molecular chaperone DnaJ	Yes	100.00%	95.08%	97.73%	0
GHNINEIG_01176	1210744:1211058:+	ATP-dependent Clp protease adapter protein ClpS	WP_011370533	ATP-dependent Clp protease adaptor ClpS	Yes	100.00%	99.04%	99.04%	4.27216E-71
GHNINEIG_01177	1211059:1213305:+	ATP-dependent Clp protease ATP-binding subunit ClpA	WP_011370534	ATP-dependent Clp protease ATP-binding subunit ClpA	Yes	100.00%	98.66%	99.47%	0
GHNINEIG_01178	1213396:1213614:-	Translation initiation factor IF-1	WP_011370535	translation initiation factor IF-1	Yes	100.00%	100.00%	100.00%	1.27387E-45
GHNINEIG_01179	1213718:1214488:-	Leucyl/phenylalanyl-tRNA--protein transferase	WP_011370536	leucyl/phenylalanyl-tRNA--protein transferase	Yes	100.00%	89.84%	93.36%	1.30762E-170
GHNINEIG_01180	1214644:1218120:+	DNA polymerase III subunit alpha	WP_011370537	DNA polymerase III subunit alpha	Yes	100.00%	98.36%	99.40%	0
GHNINEIG_01181	1218312:1220273:+	Acetyl-coenzyme A synthetase	WP_011370538	acetate--CoA ligase	Yes	100.00%	98.93%	100.00%	0
GHNINEIG_01182	1220455:1220760:+	Inner membrane protein YjcH	WP_011370539	DUF485 domain-containing protein	Yes	100.00%	97.03%	100.00%	1.1062E-64
GHNINEIG_01183	1220760:1222418:+	Cation/acetate symporter ActP	WP_011370540	cation acetate symporter	Yes	100.00%	98.55%	99.46%	0
GHNINEIG_01184	1222503:1224350:+	hypothetical protein	WP_011370541	signal transduction protein	Yes	100.00%	93.66%	97.56%	0
GHNINEIG_01185	1224364:1224987:+	DNA polymerase III PolC-type	WP_011370542	3'-5' exonuclease	Yes	100.00%	92.27%	97.10%	7.81539E-142
GHNINEIG_01186	1225136:1225591:+	Ribosome maturation factor RimP	WP_011370543	ribosome maturation factor	Yes	100.00%	99.34%	100.00%	3.28346E-108
GHNINEIG_01187	1225660:1227147:+	Transcription termination/antitermination protein NusA	WP_011370544	transcription termination/antitermination protein NusA	Yes	100.00%	99.39%	100.00%	0
GHNINEIG_01188	1227167:1229623:+	Translation initiation factor IF-2	WP_011370545	translation initiation factor IF-2	Yes	100.00%	97.56%	98.90%	0
GHNINEIG_01189	1229740:1230105:+	Ribosome-binding factor A	WP_011370546	ribosome-binding factor A	Yes	100.00%	99.17%	100.00%	3.3362E-83
GHNINEIG_01190	1230137:1231048:+	tRNA pseudouridine synthase B	WP_011370547	tRNA pseudouridine synthase B	Yes	97.36%	93.56%	96.61%	0
GHNINEIG_01191	1231060:1231887:+	Ubiquinone biosynthesis O-methyltransferase	WP_011370548	hypothetical protein	Yes	100.00%	85.82%	89.82%	3.79286E-176
GHNINEIG_01192	1231911:1232402:+	Cyclic AMP receptor protein	WP_011370549	cyclic nucleotide-binding domain-containing protein	Yes	100.00%	98.16%	100.00%	2.47611E-116
GHNINEIG_01193	1232525:1232791:+	30S ribosomal protein S15	WP_011370550	30S ribosomal protein S15	Yes	100.00%	100.00%	100.00%	1.55358E-57
GHNINEIG_01194	1233073:1235157:+	Polyribonucleotide nucleotidyltransferase	WP_011370551	polyribonucleotide nucleotidyltransferase	Yes	100.00%	97.69%	99.42%	0
GHNINEIG_01195	1235260:1238172:+	hypothetical protein	WP_011370552	peptidase M16	Yes	100.00%	97.84%	98.87%	0
GHNINEIG_01196	1238169:1238651:+	hypothetical protein	WP_011370553	hypothetical protein	Yes	96.88%	78.06%	89.03%	3.2442E-81
GHNINEIG_01197	1238704:1239873:-	putative ribosomal oxygenase	WP_011370554	cupin domain-containing protein	Yes	100.00%	96.66%	98.71%	0
GHNINEIG_01198	1240017:1241093:+	Cobalt-zinc-cadmium resistance protein CzcB	WP_048810792	hypothetical protein	Yes	100.00%	94.41%	98.60%	0
GHNINEIG_01199	1241095:1243050:+	putative ABC transporter ATP-binding protein YbhF	WP_011370556	ABC transporter ATP-binding protein	Yes	100.00%	90.48%	96.01%	0
GHNINEIG_01200	1243063:1244217:+	Ribosome-associated ATPase	WP_011370557	ABC transporter permease	Yes	100.00%	98.18%	99.48%	0
GHNINEIG_01201	1244214:1245359:+	Inner membrane transport permease YhhJ	WP_011370558	ABC transporter permease	Yes	100.00%	98.69%	99.21%	0
GHNINEIG_01202	1245433:1246830:-	Adenylosuccinate lyase	WP_011370559	adenylosuccinate lyase	Yes	100.00%	98.71%	99.57%	0
GHNINEIG_01203	1246997:1247413:+	hypothetical protein	WP_011370560	hypothetical protein	Yes	99.28%	86.13%	91.97%	1.13016E-73
GHNINEIG_01204	1247458:1247880:-	hypothetical protein	WP_011370561	dual specificity protein phosphatase	Yes	99.29%	86.33%	94.24%	3.09802E-87
GHNINEIG_01205	1247963:1249147:-	hypothetical protein	WP_011370562	N-acetyltransferase	Yes	100.00%	89.59%	95.94%	0
GHNINEIG_01206	1249349:1250626:+	Divalent metal cation transporter MntH	WP_011370563	divalent metal cation transporter	Yes	100.00%	93.65%	96.94%	0
GHNINEIG_01207	1250832:1253408:+	Aconitate hydratase B	WP_011370564	aconitate hydratase B	Yes	100.00%	98.25%	99.30%	0
GHNINEIG_01208	1253570:1255168:-	Response regulator PleD	WP_011370565	GGDEF domain-containing protein	Yes	100.00%	88.35%	93.98%	0
GHNINEIG_01209	1255262:1256200:-	Putative signal peptide peptidase SppA	WP_011370566	S49 family peptidase	Yes	100.00%	97.12%	98.72%	0
GHNINEIG_01210	1256280:1258121:+	UvrABC system protein C	WP_011370567	UvrABC system protein C	Yes	100.00%	96.41%	98.04%	0
GHNINEIG_01211	1258210:1258797:+	CDP-diacylglycerol--glycerol-3-phosphate 3-phosphatidyltransferase	WP_011370568	CDP-diacylglycerol--glycerol-3-phosphate 3-phosphatidyltransferase	Yes	100.00%	99.49%	99.49%	1.81927E-136
GHNINEIG_01215	1259518:1259889:+	hypothetical protein	WP_011370569	hypothetical protein	Yes	100.00%	91.06%	95.12%	1.28424E-51
GHNINEIG_01219	1261681:1262943:+	hypothetical protein	WP_011370571	hypothetical protein	Yes	100.00%	80.24%	86.67%	0
GHNINEIG_01220	1263055:1263552:+	hypothetical protein	WP_011370572	exosortase/archaeosortase family protein	Yes	100.00%	78.79%	91.52%	5.30826E-80
GHNINEIG_01221	1263632:1268032:+	putative signaling protein	WP_011370573	diguanylate cyclase/phosphodiesterase	Yes	100.00%	88.27%	94.47%	0
GHNINEIG_01222	1268098:1268685:+	putative transcriptional regulatory protein pdtaR	WP_011370574	response regulator	Yes	100.00%	97.95%	99.49%	3.1146E-136
GHNINEIG_01223	1268693:1269841:+	Bicarbonate transport ATP-binding protein CmpC	WP_011370575	nitrate transporter	Yes	100.00%	89.79%	95.55%	0
GHNINEIG_01224	1270124:1271509:+	Nitrate transport protein NrtA	WP_011370576	nitrate ABC transporter substrate-binding protein	Yes	100.00%	97.83%	98.70%	0
GHNINEIG_01225	1271566:1272564:+	Bicarbonate transport system permease protein CmpB	WP_011370577	ABC transporter permease	Yes	100.00%	96.69%	99.10%	0
GHNINEIG_01226	1272584:1273378:+	Bicarbonate transport ATP-binding protein CmpD	WP_011370578	ABC transporter ATP-binding protein	Yes	100.00%	99.24%	99.62%	0
GHNINEIG_01227	1273394:1274605:+	Nitrite reductase [NAD(P)H]	WP_011370579	NAD(P)/FAD-dependent oxidoreductase	Yes	100.00%	93.05%	96.28%	0
GHNINEIG_01228	1274642:1277182:+	Nitrite reductase [NAD(P)H]	WP_011370580	nitrite reductase large subunit	Yes	100.00%	97.16%	98.70%	0
GHNINEIG_01229	1277193:1277573:+	Nitrite reductase (NADH) small subunit	WP_011370581	nitrite reductase (NAD(P)H) small subunit	Yes	84.13%	94.34%	98.11%	5.08856E-68
GHNINEIG_01230	1277574:1280297:+	Nitrate reductase	WP_011370582	nitrate reductase	Yes	100.00%	93.16%	96.91%	0
GHNINEIG_01231	1280307:1281728:+	Siroheme synthase	WP_011370583	siroheme synthase	Yes	100.00%	95.98%	98.94%	0
GHNINEIG_01232	1281725:1282708:+	Anthranilate phosphoribosyltransferase	WP_011370584	glycosyl transferase	Yes	100.00%	91.13%	95.11%	0
GHNINEIG_01233	1282702:1283907:+	Molybdopterin molybdenumtransferase	WP_011370585	molybdopterin molybdenumtransferase MoeA	Yes	100.00%	82.54%	91.27%	0
GHNINEIG_01234	1283907:1284527:+	Molybdenum cofactor guanylyltransferase	WP_011370586	molybdenum cofactor guanylyltransferase	Yes	100.00%	78.16%	87.38%	1.45113E-115
GHNINEIG_01235	1284684:1285373:+	Septum site-determining protein MinC	WP_011370587	septum site-determining protein MinC	Yes	100.00%	95.63%	98.25%	1.77356E-156
GHNINEIG_01236	1285486:1286298:+	Septum site-determining protein MinD	WP_011370588	septum site-determining protein MinD	Yes	100.00%	97.78%	98.89%	0
GHNINEIG_01237	1286302:1286556:+	Cell division topological specificity factor	WP_011370589	cell division topological specificity factor	Yes	100.00%	100.00%	100.00%	1.76008E-52
GHNINEIG_01238	1286652:1287272:-	hypothetical protein	WP_011370590	hypothetical protein	Yes	100.00%	93.20%	96.60%	7.913E-137
GHNINEIG_01239	1287279:1290758:-	Transcription-repair-coupling factor	WP_011370591	transcription-repair coupling factor	Yes	100.00%	97.07%	98.96%	0
GHNINEIG_01240	1290855:1292066:+	hypothetical protein	WP_048810656	hypothetical protein	Yes	95.04%	88.25%	92.69%	0
GHNINEIG_01241	1292266:1293573:+	Sulfide-quinone reductase	WP_011370593	FAD-dependent pyridine nucleotide-disulfide oxidoreductase	Yes	100.00%	98.39%	99.54%	0
GHNINEIG_01242	1293742:1294368:+	hypothetical protein	WP_011370594	membrane protein	Yes	100.00%	99.52%	99.52%	1.32293E-141
GHNINEIG_01243	1294388:1295638:+	Lipoprotein-releasing system transmembrane protein LolE	WP_011370595	lipoprotein-releasing system transmembrane subunit LolC	Yes	100.00%	97.84%	99.28%	0
GHNINEIG_01244	1295631:1296323:+	Lipoprotein-releasing system ATP-binding protein LolD	WP_011370596	lipoprotein-releasing system ATP-binding protein LolD	Yes	99.57%	96.94%	97.82%	8.39771E-161
GHNINEIG_01245	1296354:1298291:+	putative ABC transporter ATP-binding protein YheS	WP_011370597	ABC transporter	Yes	100.00%	94.88%	97.52%	0
GHNINEIG_01246	1298345:1298554:-	Inner membrane protein YgaP	WP_011370598	DUF2892 domain-containing protein	Yes	100.00%	97.10%	98.55%	7.7421E-41
GHNINEIG_01247	1298810:1300120:+	Trigger factor	WP_011370599	trigger factor	Yes	100.00%	98.17%	99.08%	0
GHNINEIG_01248	1300321:1300923:+	ATP-dependent Clp protease proteolytic subunit	WP_011370600	ATP-dependent Clp protease proteolytic subunit	Yes	100.00%	99.50%	100.00%	1.1385E-146
GHNINEIG_01249	1300946:1302196:+	ATP-dependent Clp protease ATP-binding subunit ClpX	WP_011370601	ATP-dependent Clp protease ATP-binding subunit ClpX	Yes	100.00%	99.52%	99.76%	0
GHNINEIG_01250	1302342:1304789:+	Lon protease	WP_011370602	Lon protease 1	Yes	100.00%	98.28%	99.14%	0
GHNINEIG_01251	1304905:1305177:+	DNA-binding protein HU	WP_011370603	HU family DNA-binding protein	Yes	100.00%	100.00%	100.00%	4.8938E-56
GHNINEIG_01256	1305944:1306720:-	Enoyl-[acyl-carrier-protein] reductase [NADH] FabI	WP_011370604	enoyl-ACP reductase	Yes	100.00%	97.29%	99.22%	0
GHNINEIG_01257	1306886:1309051:+	Heme-binding protein A	WP_011370605	peptide ABC transporter substrate-binding protein	Yes	98.34%	92.52%	96.76%	0
GHNINEIG_01258	1309051:1310028:+	Dipeptide transport system permease protein DppB	WP_011370606	ABC transporter permease	Yes	100.00%	98.15%	99.38%	0
GHNINEIG_01259	1310028:1311401:+	Dipeptide transport system permease protein DppC	WP_011370607	ABC transporter permease	Yes	100.00%	94.31%	97.59%	0
GHNINEIG_01260	1311412:1313055:+	Glutathione import ATP-binding protein GsiA	WP_011370608	ABC transporter ATP-binding protein	Yes	100.00%	94.52%	98.35%	0
GHNINEIG_01261	1313112:1315526:-	Phosphoenolpyruvate synthase	WP_011370609	phosphoenolpyruvate synthase	Yes	99.88%	95.64%	98.13%	0
GHNINEIG_01262	1315684:1316421:+	hypothetical protein	WP_011370610	hypothetical protein	Yes	100.00%	94.69%	97.55%	4.74417E-173
GHNINEIG_01263	1316504:1317202:-	putative oxidoreductase YciK	WP_011370611	short-chain dehydrogenase	Yes	100.00%	92.67%	96.12%	9.94812E-157
GHNINEIG_01264	1317199:1317858:-	Phosphoglycolate phosphatase	WP_011370612	haloacid dehalogenase	Yes	100.00%	96.35%	97.72%	5.0254E-158
GHNINEIG_01265	1317886:1318611:-	Ubiquinone biosynthesis O-methyltransferase	WP_011370613	bifunctional 3-demethylubiquinone 3-O-methyltransferase/2-octaprenyl-6-hydroxy phenol methylase	Yes	100.00%	93.78%	96.68%	1.97976E-169
GHNINEIG_01266	1318890:1321505:+	DNA gyrase subunit A	WP_011370614	DNA gyrase subunit A	Yes	100.00%	97.59%	98.74%	0
GHNINEIG_01267	1321645:1322709:+	Phosphoserine aminotransferase	WP_011370615	3-phosphoserine/phosphohydroxythreonine transaminase	Yes	100.00%	98.59%	100.00%	0
GHNINEIG_01268	1322751:1323854:+	P-protein	WP_011370616	chorismate mutase	Yes	100.00%	95.37%	98.37%	0
GHNINEIG_01269	1323885:1325006:+	Histidinol-phosphate aminotransferase	WP_011370617	Histidinol-phosphate aminotransferase 2	Yes	100.00%	94.10%	97.59%	0
GHNINEIG_01270	1325036:1325896:+	Prephenate dehydrogenase	WP_011370618	prephenate dehydrogenase/arogenate dehydrogenase family protein	Yes	100.00%	94.06%	96.85%	0
GHNINEIG_01271	1325939:1327276:+	3-phosphoshikimate 1-carboxyvinyltransferase	WP_011370619	3-phosphoshikimate 1-carboxyvinyltransferase	Yes	100.00%	96.18%	97.98%	0
GHNINEIG_01272	1327287:1327952:+	Cytidylate kinase	WP_011370620	(d)CMP kinase	Yes	100.00%	96.83%	99.10%	3.01575E-155
GHNINEIG_01273	1328159:1329832:+	30S ribosomal protein S1	WP_011370621	30S ribosomal protein S1	Yes	100.00%	99.64%	99.82%	0
GHNINEIG_01274	1329966:1330271:+	Integration host factor subunit beta	WP_048810657	integration host factor subunit beta	Yes	100.00%	100.00%	100.00%	1.07549E-66
GHNINEIG_01275	1330304:1330678:+	Lipopolysaccharide assembly protein A	WP_011370623	DUF1049 domain-containing protein	Yes	100.00%	95.97%	97.58%	8.50488E-79
GHNINEIG_01276	1330757:1331473:+	Orotidine 5'-phosphate decarboxylase	WP_011370624	orotidine-5'-phosphate decarboxylase	Yes	99.16%	94.07%	98.31%	1.13236E-162
GHNINEIG_01277	1331451:1333010:-	Globin-coupled histidine kinase	WP_011370625	periplasmic sensor signal transduction histidine kinase	Yes	100.00%	96.53%	98.27%	0
GHNINEIG_01278	1333056:1333757:-	Transcriptional regulatory protein CreB	WP_011370626	two component transcriptional regulator	Yes	100.00%	96.57%	97.85%	1.36927E-164
GHNINEIG_01279	1333804:1334736:-	hypothetical protein	WP_011370627	dioxygenase	Yes	100.00%	97.10%	98.39%	0
GHNINEIG_01280	1334761:1336257:-	RNA polymerase sigma-54 factor	WP_011370628	RNA polymerase factor sigma-54	Yes	100.00%	95.78%	98.80%	0
GHNINEIG_01281	1336428:1336880:+	hypothetical protein	WP_011370629	hypothetical protein	Yes	100.00%	94.67%	98.67%	5.4022E-102
GHNINEIG_01282	1336901:1337005:-	hypothetical protein	WP_011370629	hypothetical protein	No	100.00%	94.67%	98.67%	5.4022E-102
GHNINEIG_01283	1337254:1337607:-	Arsenate reductase	WP_011370630	arsenate reductase (glutaredoxin)	Yes	100.00%	87.18%	94.87%	1.90563E-70
GHNINEIG_01284	1337626:1337862:-	hypothetical protein	WP_011370631	exodeoxyribonuclease VII small subunit	Yes	100.00%	96.15%	97.44%	3.63097E-46
GHNINEIG_01285	1337877:1339445:-	Exodeoxyribonuclease 7 large subunit	WP_011370632	exodeoxyribonuclease VII large subunit	Yes	100.00%	96.36%	98.08%	0
GHNINEIG_01286	1339442:1340515:-	tRNA-dihydrouridine(20/20a) synthase	WP_011370633	tRNA dihydrouridine(20/20a) synthase DusA	Yes	100.00%	95.52%	98.04%	0
GHNINEIG_01287	1340679:1342514:+	K(+)/H(+) antiporter NhaP2	WP_011370634	sodium:proton antiporter	Yes	98.36%	96.34%	98.67%	0
GHNINEIG_01288	1342607:1344757:+	GTP pyrophosphokinase	WP_011370635	bifunctional (p)ppGpp synthetase/guanosine-3',5'-bis(diphosphate) 3'-pyrophosphohydrolase	Yes	100.00%	97.21%	98.46%	0
GHNINEIG_01289	1344808:1345515:-	6-phosphogluconolactonase	WP_011370636	6-phosphogluconolactonase	Yes	95.74%	92.00%	96.00%	2.67455E-154
GHNINEIG_01290	1345515:1346999:-	Glucose-6-phosphate 1-dehydrogenase	WP_011370637	glucose-6-phosphate dehydrogenase	Yes	100.00%	98.38%	98.99%	0
GHNINEIG_01291	1347002:1348450:-	6-phosphogluconate dehydrogenase, decarboxylating	WP_011370638	phosphogluconate dehydrogenase (NADP(+)-dependent, decarboxylating)	Yes	100.00%	97.10%	98.55%	0
GHNINEIG_01296	1349379:1350791:-	Glutamate--tRNA ligase	WP_011370639	glutamate--tRNA ligase	Yes	100.00%	98.30%	99.36%	0
GHNINEIG_01297	1351118:1352923:+	hypothetical protein	WP_011370640	peptidase M61	Yes	100.00%	94.18%	97.00%	0
GHNINEIG_01298	1352908:1353153:+	Protein SlyX	WP_011370641	SlyX family protein	Yes	100.00%	88.89%	95.06%	4.46012E-45
GHNINEIG_01299	1353221:1354153:-	Pantothenate precursors transporter PanS	WP_011370642	sodium transporter	Yes	97.74%	93.73%	98.02%	0
GHNINEIG_01301	1354993:1355289:-	hypothetical protein	WP_011370643	DUF1840 domain-containing protein	Yes	100.00%	84.69%	93.88%	2.40224E-54
GHNINEIG_01302	1355502:1356368:+	Right origin-binding protein	WP_011370647	AraC family transcriptional regulator	Yes	100.00%	85.07%	92.71%	0
GHNINEIG_01305	1358683:1359345:-	hypothetical protein	WP_011370648	cupin	Yes	100.00%	94.55%	96.36%	1.06796E-152
GHNINEIG_01306	1359438:1359908:-	DNA protection during starvation protein 2	WP_011370649	DNA starvation/stationary phase protection protein	Yes	100.00%	96.15%	98.72%	2.5758E-106
GHNINEIG_01307	1360029:1360733:-	hypothetical protein	WP_048810798	hypothetical protein	Yes	99.57%	96.57%	100.00%	7.90705E-163
GHNINEIG_01308	1360829:1361779:-	Ribosomal large subunit pseudouridine synthase B	WP_011370651	rRNA pseudouridine synthase	Yes	100.00%	97.47%	99.37%	0
GHNINEIG_01309	1361776:1362444:-	hypothetical protein	WP_011370652	site-2 protease family protein	Yes	100.00%	96.40%	97.75%	1.44122E-149
GHNINEIG_01310	1362508:1363131:-	Threonylcarbamoyl-AMP synthase	WP_011370653	threonylcarbamoyl-AMP synthase	Yes	100.00%	98.55%	100.00%	1.55728E-149
GHNINEIG_01311	1363258:1364103:-	3',5'-nucleoside bisphosphate phosphatase	WP_011370654	PHP domain-containing protein	Yes	100.00%	95.37%	98.22%	0
GHNINEIG_01312	1364291:1364935:+	Intracellular septation protein	WP_011370655	intracellular septation protein A	Yes	100.00%	93.93%	98.13%	1.5662E-145
GHNINEIG_01313	1364964:1365263:+	hypothetical protein	WP_011370656	hypothetical protein	Yes	100.00%	92.93%	100.00%	1.08834E-61
GHNINEIG_01314	1365320:1365781:+	LexA repressor	WP_011370657	repressor LexA	Yes	100.00%	98.69%	99.35%	3.05457E-105
GHNINEIG_01315	1365824:1366333:+	putative L-asparaginase periplasmic	WP_011370658	asparaginase	Yes	100.00%	91.12%	95.86%	4.12364E-110
GHNINEIG_01316	1366414:1367319:+	putative cystine transporter YijE	WP_011370659	EamA/RhaT family transporter	Yes	100.00%	95.35%	98.34%	0
GHNINEIG_01317	1367350:1367652:+	hypothetical protein	WP_011370660	DUF3817 domain-containing protein	Yes	98.00%	93.88%	94.90%	1.58339E-59
GHNINEIG_01318	1367672:1368217:-	hypothetical protein	WP_011370661	DUF615 domain-containing protein	Yes	100.00%	97.24%	98.90%	2.85217E-127
GHNINEIG_01319	1368288:1370306:-	DNA ligase	WP_011370662	DNA ligase (NAD(+)) LigA	Yes	100.00%	93.75%	98.21%	0
GHNINEIG_01320	1370313:1371221:-	Cell division protein ZipA	WP_011370663	cell division protein-like protein	Yes	100.00%	89.07%	94.04%	0
GHNINEIG_01321	1371370:1372680:+	Xylulose kinase	WP_011370664	carbohydrate kinase	Yes	99.54%	85.25%	92.40%	0
GHNINEIG_01322	1372748:1373509:-	Phosphorylated carbohydrates phosphatase	WP_048810659	phosphatase	Yes	99.60%	96.83%	98.81%	0
GHNINEIG_01323	1373694:1374122:+	RNA polymerase-binding transcription factor DksA	WP_011370666	RNA polymerase-binding protein DksA	Yes	100.00%	98.59%	100.00%	9.71409E-100
GHNINEIG_01324	1374222:1375790:+	hypothetical protein	WP_011370667	hypothetical protein	Yes	100.00%	94.06%	96.74%	0
GHNINEIG_01325	1375820:1376401:+	hypothetical protein	WP_011370668	hypothetical protein	Yes	100.00%	94.30%	97.93%	7.94698E-134
GHNINEIG_01326	1376449:1376670:+	hypothetical protein	WP_011370669	hypothetical protein	Yes	100.00%	98.63%	100.00%	6.29374E-45
GHNINEIG_01327	1376691:1377290:-	hypothetical protein	WP_011370670	hypothetical protein	Yes	99.50%	86.36%	91.92%	1.09984E-124
GHNINEIG_01328	1377305:1379098:+	Single-stranded-DNA-specific exonuclease RecJ	WP_011370671	phosphoesterase, RecJ-like	Yes	100.00%	96.15%	97.49%	0
GHNINEIG_01329	1379165:1380640:-	Threonine synthase	WP_011370672	threonine synthase	Yes	100.00%	97.56%	99.19%	0
GHNINEIG_01330	1380729:1381781:-	hypothetical protein	WP_011370673	hypothetical protein	Yes	100.00%	89.71%	92.86%	0
GHNINEIG_01331	1381851:1383167:-	Homoserine dehydrogenase	WP_011370674	homoserine dehydrogenase	Yes	100.00%	92.01%	96.12%	0
GHNINEIG_01332	1383182:1384372:-	Glutamate-pyruvate aminotransferase AlaC	WP_011370675	alanine transaminase	Yes	100.00%	98.74%	99.75%	0
GHNINEIG_01333	1384687:1385079:+	hypothetical protein	WP_011370676	hypothetical protein	Yes	93.85%	92.62%	96.72%	2.94169E-80
GHNINEIG_01334	1385101:1385820:-	Murein hydrolase activator NlpD	WP_011370677	peptidase M23B	Yes	100.00%	89.54%	94.98%	1.29631E-152
GHNINEIG_01335	1385840:1386418:-	hypothetical protein	WP_011370678	DedA family protein	Yes	100.00%	96.88%	98.44%	2.94786E-130
GHNINEIG_01336	1386446:1387144:-	Protein-L-isoaspartate O-methyltransferase	WP_011370679	protein-L-isoaspartate(D-aspartate) O-methyltransferase	Yes	100.00%	96.12%	99.14%	5.88966E-164
GHNINEIG_01337	1387141:1387896:-	5'/3'-nucleotidase SurE	WP_011370680	5'-nucleotidase SurE	Yes	100.00%	97.61%	98.80%	0
GHNINEIG_01338	1387954:1388493:+	putative DNA endonuclease SmrA	WP_011370681	Smr protein/MutS2-like	Yes	100.00%	93.85%	97.21%	7.8523E-121
GHNINEIG_01339	1388534:1388869:-	Cell division protein FtsB	WP_011370682	septum formation initiator	Yes	100.00%	91.89%	95.50%	2.91338E-66
GHNINEIG_01340	1388884:1390164:-	Enolase	WP_011370683	enolase	Yes	100.00%	99.06%	100.00%	0
GHNINEIG_01341	1390320:1391153:-	2-dehydro-3-deoxyphosphooctonate aldolase	WP_011370684	2-dehydro-3-deoxyphosphooctonate aldolase	Yes	100.00%	98.92%	99.28%	0
GHNINEIG_01342	1391169:1392800:-	CTP synthase	WP_011370685	CTP synthetase	Yes	100.00%	97.42%	98.90%	0
GHNINEIG_01343	1392939:1394201:-	tRNA(Ile)-lysidine synthase	WP_011370686	tRNA(Ile)-lysidine synthetase	Yes	100.00%	83.10%	90.00%	0
GHNINEIG_01344	1394222:1395178:-	Acetyl-coenzyme A carboxylase carboxyl transferase subunit alpha	WP_011370687	acetyl-CoA carboxylase carboxyl transferase subunit alpha	Yes	100.00%	99.69%	99.69%	0
GHNINEIG_01345	1395333:1397087:-	Ribosomal protein S12 methylthiotransferase accessory factor YcaO	WP_011370688	hypothetical protein	Yes	100.00%	91.95%	96.92%	0
GHNINEIG_01346	1397396:1397686:+	Green heme protein	WP_011370689	hypothetical protein	Yes	100.00%	94.79%	98.96%	4.85012E-61
GHNINEIG_01347	1397700:1398512:-	hypothetical protein	WP_011370690	hypothetical protein	Yes	100.00%	92.59%	98.15%	0
GHNINEIG_01348	1398750:1399421:-	tRNA threonylcarbamoyladenosine biosynthesis protein TsaB	WP_011370691	tRNA (adenosine(37)-N6)-threonylcarbamoyltransferase complex dimerization subunit type 1 TsaB	Yes	100.00%	90.58%	96.41%	1.20898E-149
GHNINEIG_01349	1399418:1401328:-	putative ATP-dependent helicase DinG	WP_011370692	ATP-dependent DNA helicase	Yes	100.00%	96.86%	98.90%	0
GHNINEIG_01350	1401554:1401679:+	50S ribosomal protein L36 2	WP_011370693	50S ribosomal protein L36	Yes	100.00%	100.00%	100.00%	8.73994E-21
GHNINEIG_01351	1401752:1402729:-	Chemotaxis protein CheV	WP_011370694	chemotaxis protein CheV	Yes	100.00%	95.38%	97.85%	0
GHNINEIG_01352	1402876:1403490:-	Ribonuclease HII	WP_011370695	ribonuclease HII	Yes	98.04%	86.00%	94.00%	4.29199E-125
GHNINEIG_01353	1403498:1404679:-	Lipid-A-disaccharide synthase	WP_083756152	lipid-A-disaccharide synthase	Yes	98.73%	90.98%	94.59%	0
GHNINEIG_01354	1404663:1405433:-	Acyl-[acyl-carrier-protein]--UDP-N-acetylglucosamine O-acyltransferase	WP_011370697	acyl-ACP--UDP-N-acetylglucosamine O-acyltransferase	Yes	100.00%	97.66%	98.44%	0
GHNINEIG_01355	1405464:1405901:-	3-hydroxyacyl-[acyl-carrier-protein] dehydratase FabZ	WP_048810800	beta-hydroxyacyl-ACP dehydratase	Yes	100.00%	99.31%	100.00%	8.65532E-105
GHNINEIG_01356	1405903:1406946:-	UDP-3-O-acylglucosamine N-acyltransferase	WP_011370699	UDP-3-O-(3-hydroxymyristoyl)glucosamine N-acyltransferase	Yes	100.00%	94.52%	97.69%	0
GHNINEIG_01357	1406964:1407497:-	Chaperone protein Skp	WP_011370700	molecular chaperone Skp	Yes	100.00%	96.05%	97.74%	1.72359E-115
GHNINEIG_01358	1407610:1409901:-	Outer membrane protein assembly factor BamA	WP_011370701	outer membrane protein assembly factor BamA	Yes	100.00%	96.46%	98.69%	0
GHNINEIG_01359	1409894:1411264:-	Regulator of sigma-E protease RseP	WP_011370702	RIP metalloprotease RseP	Yes	100.00%	91.23%	96.27%	0
GHNINEIG_01360	1411264:1412073:-	Phosphatidate cytidylyltransferase	WP_011370703	phosphatidate cytidylyltransferase	Yes	99.63%	85.82%	92.16%	2.98041E-146
GHNINEIG_01361	1412067:1412801:-	Ditrans,polycis-undecaprenyl-diphosphate synthase ((2E,6E)-farnesyl-diphosphate specific)	WP_011370704	isoprenyl transferase	Yes	100.00%	92.21%	97.13%	7.87534E-171
GHNINEIG_01362	1412919:1413476:-	Ribosome-recycling factor	WP_011370705	ribosome-recycling factor	Yes	100.00%	98.92%	100.00%	5.11056E-131
GHNINEIG_01363	1413516:1414226:-	Uridylate kinase	WP_011370706	UMP kinase	Yes	100.00%	98.31%	98.73%	9.10688E-167
GHNINEIG_01364	1414443:1415327:-	Elongation factor Ts	WP_011370707	elongation factor Ts	Yes	100.00%	98.64%	100.00%	0
GHNINEIG_01365	1415419:1416153:-	30S ribosomal protein S2	WP_048810661	30S ribosomal protein S2	Yes	100.00%	99.59%	100.00%	1.63941E-179
GHNINEIG_01366	1416355:1417161:+	Methionine aminopeptidase	WP_011370709	type I methionyl aminopeptidase	Yes	100.00%	98.51%	99.63%	0
GHNINEIG_01367	1417189:1419855:+	Bifunctional uridylyltransferase/uridylyl-removing enzyme	WP_011370710	bifunctional uridylyltransferase/uridylyl-removing protein	Yes	100.00%	98.42%	99.21%	0
GHNINEIG_01368	1419866:1420237:-	hypothetical protein	WP_011370711	glyoxalase	Yes	100.00%	91.06%	96.75%	2.18639E-79
GHNINEIG_01369	1420322:1421149:+	2,3,4,5-tetrahydropyridine-2,6-dicarboxylate N-succinyltransferase	WP_011370712	2,3,4,5-tetrahydropyridine-2,6-dicarboxylate N-succinyltransferase	Yes	100.00%	98.91%	99.27%	0
GHNINEIG_01370	1421225:1421569:+	Regulatory protein MgsR	WP_011370713	arsenate reductase	Yes	100.00%	88.60%	94.74%	5.23668E-69
GHNINEIG_01371	1421604:1422740:+	Succinyl-diaminopimelate desuccinylase	WP_011370714	succinyl-diaminopimelate desuccinylase	Yes	99.74%	95.23%	98.14%	0
GHNINEIG_01372	1422741:1422950:+	hypothetical protein	WP_048810662	hypothetical protein	Yes	100.00%	98.55%	100.00%	1.76458E-40
GHNINEIG_01373	1422983:1423471:+	hypothetical protein	WP_011370715	cyclic nucleotide-binding domain-containing protein	Yes	100.00%	96.30%	98.77%	6.29672E-111
GHNINEIG_01374	1423545:1424900:-	hypothetical protein	WP_011370716	sodium-dependent transporter	Yes	100.00%	96.23%	98.89%	0
GHNINEIG_01375	1424952:1425983:+	UDP-N-acetylenolpyruvoylglucosamine reductase	WP_011370717	UDP-N-acetylmuramate dehydrogenase	Yes	100.00%	95.34%	97.96%	0
GHNINEIG_01376	1426017:1427309:-	Low conductance mechanosensitive channel YnaI	WP_011370718	mechanosensitive ion channel family protein	Yes	90.70%	93.33%	98.46%	0
GHNINEIG_01377	1427306:1428379:-	Beta-hexosaminidase	WP_048810801	beta-N-acetylhexosaminidase	Yes	97.76%	95.99%	97.99%	0
GHNINEIG_01378	1428656:1431376:+	Phytochrome-like protein cph2	WP_052273642	GGDEF-domain containing protein	Yes	99.56%	90.69%	95.79%	0
GHNINEIG_01379	1431409:1432227:-	Glutathione transport system permease protein GsiD	WP_011370721	ABC transporter permease	Yes	100.00%	96.32%	98.53%	0
GHNINEIG_01380	1432238:1433161:-	Glutathione transport system permease protein GsiC	WP_011370722	ABC transporter permease	Yes	100.00%	97.39%	99.02%	0
GHNINEIG_01381	1433158:1433643:-	putative L,D-transpeptidase YbiS	WP_011370723	L,D-transpeptidase	Yes	100.00%	90.06%	96.89%	5.79336E-104
GHNINEIG_01382	1433812:1434369:-	hypothetical protein	WP_011370724	TetR/AcrR family transcriptional regulator	Yes	99.46%	89.67%	95.65%	4.93408E-120
GHNINEIG_01383	1434518:1435120:-	Inner membrane protein YjdF	WP_011370725	DUF2238 domain-containing protein	Yes	99.00%	86.87%	93.94%	3.71639E-122
GHNINEIG_01384	1435138:1436649:-	Periplasmic dipeptide transport protein	WP_011370726	ABC transporter substrate-binding protein	Yes	100.00%	95.23%	98.41%	0
GHNINEIG_01385	1436704:1438095:-	Outer membrane protein TolC	WP_011370727	Type I secretion outer membrane protein, TolC	Yes	96.33%	96.41%	99.55%	0
GHNINEIG_01386	1438079:1438579:-	Inorganic triphosphatase	WP_011370728	CYTH domain-containing protein	Yes	100.00%	98.19%	98.80%	1.8166E-116
GHNINEIG_01387	1438626:1439534:-	Cysteine synthase B	WP_011370729	cysteine synthase CysM	Yes	100.00%	96.03%	99.01%	0
GHNINEIG_01388	1439557:1440456:-	1,4-dihydroxy-2-naphthoate octaprenyltransferase	WP_083756127	prenyltransferase	Yes	100.00%	93.31%	96.99%	0
GHNINEIG_01389	1440461:1441315:-	hypothetical protein	WP_048810663	hypothetical protein	Yes	96.83%	87.64%	92.73%	2.68651E-179
GHNINEIG_01390	1441340:1442005:-	Stringent starvation protein A	WP_011370732	glutathione S-transferase family protein	Yes	100.00%	95.02%	97.74%	1.90499E-154
GHNINEIG_01391	1442205:1442756:-	hypothetical protein	WP_011370733	hypothetical protein	Yes	100.00%	85.79%	92.35%	2.28322E-112
GHNINEIG_01392	1442902:1443159:-	putative ferredoxin-like protein YfhL	WP_011370734	ferredoxin	Yes	100.00%	95.29%	98.82%	7.46229E-52
GHNINEIG_01393	1443166:1444650:-	putative protease YhbU	WP_011370735	U32 family peptidase	Yes	100.00%	98.38%	99.60%	0
GHNINEIG_01394	1444700:1445206:-	hypothetical protein	WP_011370736	DNA-deoxyinosine glycosylase	Yes	100.00%	94.05%	97.02%	7.32199E-115
GHNINEIG_01395	1445277:1446638:-	Ribosomal protein S12 methylthiotransferase RimO	WP_011370737	30S ribosomal protein S12 methylthiotransferase RimO	Yes	100.00%	97.79%	99.56%	0
GHNINEIG_01396	1446907:1448049:+	hypothetical protein	WP_011370738	porin	Yes	100.00%	91.84%	94.74%	0
GHNINEIG_01397	1448049:1448597:+	Electron transport complex subunit RsxG	WP_011370739	FMN-binding domain-containing protein	Yes	100.00%	92.31%	97.25%	1.04935E-112
GHNINEIG_01398	1448612:1449373:+	hypothetical protein	WP_011370740	PepSY-associated TM helix	Yes	100.00%	78.66%	88.93%	8.5384E-145
GHNINEIG_01406	1454452:1454895:-	hypothetical protein	WP_011370745	hypothetical protein	Yes	99.32%	95.21%	97.95%	4.33699E-99
GHNINEIG_01407	1455064:1455825:-	hypothetical protein	WP_011370746	transporter	Yes	100.00%	86.56%	92.49%	9.2452E-164
GHNINEIG_01408	1455982:1457046:-	hypothetical protein	WP_011370747	exo-alpha-sialidase	Yes	100.00%	88.14%	94.63%	0
GHNINEIG_01409	1457075:1457497:-	hypothetical protein	WP_083756128	hypothetical protein	Yes	100.00%	98.57%	100.00%	9.45985E-94
GHNINEIG_01410	1457570:1458052:+	FKBP-type peptidyl-prolyl cis-trans isomerase SlyD	WP_011370749	peptidyl-prolyl cis-trans isomerase	Yes	100.00%	100.00%	100.00%	2.50458E-112
GHNINEIG_01411	1458182:1458622:-	hypothetical protein	WP_011370750	YcgN family cysteine cluster protein	Yes	100.00%	95.21%	98.63%	1.11381E-99
GHNINEIG_01412	1458639:1459349:-	Ribosomal large subunit pseudouridine synthase A	WP_011370751	TIGR01621 family pseudouridine synthase	Yes	100.00%	86.44%	94.07%	1.89394E-154
GHNINEIG_01413	1459590:1460048:+	hypothetical protein	WP_011370752	hypothetical protein	Yes	100.00%	94.74%	98.68%	4.22266E-103
GHNINEIG_01414	1460119:1461135:-	hypothetical protein	WP_048810665	protein translocase subunit SecF	Yes	98.82%	97.60%	99.40%	0
GHNINEIG_01415	1461151:1463028:-	hypothetical protein	WP_011370754	protein translocase subunit SecD	Yes	100.00%	96.64%	98.56%	0
GHNINEIG_01416	1463160:1463495:-	hypothetical protein	WP_011370755	preprotein translocase subunit YajC	Yes	100.00%	100.00%	100.00%	9.36267E-73
GHNINEIG_01417	1463592:1464716:-	Queuine tRNA-ribosyltransferase	WP_011370756	tRNA guanosine(34) transglycosylase Tgt	Yes	98.93%	98.38%	100.00%	0
GHNINEIG_01418	1464716:1465771:-	S-adenosylmethionine:tRNA ribosyltransferase-isomerase	WP_011370757	tRNA preQ1(34) S-adenosylmethionine ribosyltransferase-isomerase QueA	Yes	100.00%	95.16%	98.58%	0
GHNINEIG_01419	1465908:1466474:+	hypothetical protein	WP_011370758	DUF3087 domain-containing protein	Yes	93.09%	95.43%	98.29%	1.05465E-120
GHNINEIG_01420	1466537:1466929:-	hypothetical protein	WP_011370759	STAS/SEC14 domain-containing protein	Yes	100.00%	95.38%	97.69%	1.74344E-84
GHNINEIG_01421	1467213:1469279:+	Glycine betaine transporter	WP_011370760	BCCT family transporter	Yes	99.56%	92.85%	97.66%	0
GHNINEIG_01427	1474021:1475169:-	Cell division protein DamX	WP_011370777	SPOR domain-containing protein	Yes	100.00%	93.98%	96.60%	0
GHNINEIG_01428	1475309:1475494:+	hypothetical protein	WP_048810668	hypothetical protein	Yes	100.00%	80.33%	91.80%	1.63637E-28
GHNINEIG_01429	1475521:1475901:-	hypothetical protein	WP_011370778	hypothetical protein	Yes	100.00%	90.48%	94.44%	8.47502E-83
GHNINEIG_01430	1475901:1477286:-	Multidrug resistance protein NorM	WP_011370779	MATE family efflux transporter	Yes	100.00%	95.88%	97.83%	0
GHNINEIG_01431	1477287:1477700:-	hypothetical protein	WP_011370780	hypothetical protein	Yes	100.00%	87.59%	94.89%	3.14662E-82
GHNINEIG_01432	1477705:1478313:-	ADP-ribose pyrophosphatase	WP_011370781	nucleoside diphosphate pyrophosphatase	Yes	99.50%	96.52%	98.01%	1.35419E-141
GHNINEIG_01433	1478317:1479387:-	Alanine racemase, catabolic	WP_011370782	alanine racemase	Yes	100.00%	91.85%	96.07%	0
GHNINEIG_01434	1479463:1480884:-	Replicative DNA helicase	WP_011370783	replicative DNA helicase	Yes	100.00%	97.46%	99.37%	0
GHNINEIG_01435	1481178:1481630:-	50S ribosomal protein L9	WP_011370784	50S ribosomal protein L9	Yes	100.00%	99.33%	99.33%	1.69147E-101
GHNINEIG_01436	1481669:1482553:-	hypothetical protein	WP_011370785	DUF2232 domain-containing protein	Yes	100.00%	96.26%	98.30%	0
GHNINEIG_01437	1482589:1482816:-	30S ribosomal protein S18	WP_011370786	30S ribosomal protein S18	Yes	100.00%	100.00%	100.00%	8.2647E-48
GHNINEIG_01438	1482816:1483160:-	30S ribosomal protein S6	WP_011370787	30S ribosomal protein S6	Yes	100.00%	99.12%	100.00%	1.87722E-79
GHNINEIG_01439	1483416:1483931:-	Flavodoxin 1	WP_011370788	flavodoxin FldA	Yes	100.00%	97.66%	99.42%	6.63832E-119
GHNINEIG_01440	1484390:1484959:-	1,6-anhydro-N-acetylmuramyl-L-alanine amidase AmpD	WP_011370789	1,6-anhydro-N-acetylmuramyl-L-alanine amidase AmpD	Yes	98.94%	95.19%	98.93%	3.74587E-132
GHNINEIG_01441	1485015:1485866:+	Nicotinate-nucleotide pyrophosphorylase [carboxylating]	WP_011370790	nicotinate-nucleotide diphosphorylase (carboxylating)	Yes	100.00%	92.58%	98.23%	0
GHNINEIG_01442	1485871:1487853:+	Glutathione-regulated potassium-efflux system protein KefC	WP_011370791	potassium efflux system protein	Yes	100.00%	96.21%	98.48%	0
GHNINEIG_01443	1487874:1488644:-	Laccase domain protein YfiH	WP_048810670	hypothetical protein	Yes	99.22%	82.68%	89.76%	4.21789E-157
GHNINEIG_01444	1488622:1489680:-	Ribosomal large subunit pseudouridine synthase D	WP_011370793	23S rRNA pseudouridine(1911/1915/1917) synthase RluD	Yes	100.00%	94.32%	96.59%	0
GHNINEIG_01445	1489791:1490561:+	Outer membrane protein assembly factor BamD	WP_011370794	outer membrane protein assembly factor BamD	Yes	100.00%	95.70%	97.27%	8.47157E-178
GHNINEIG_01446	1490629:1492266:-	Glutamine-dependent NAD(+) synthetase	WP_011370795	NAD+ synthase	Yes	99.82%	95.22%	98.16%	0
GHNINEIG_01447	1492313:1493194:-	Succinate--CoA ligase [ADP-forming] subunit alpha	WP_011370796	succinate--CoA ligase subunit alpha	Yes	100.00%	97.61%	98.29%	0
GHNINEIG_01448	1493191:1494363:-	Succinate--CoA ligase [ADP-forming] subunit beta	WP_011370797	succinyl-CoA ligase subunit beta	Yes	100.00%	96.41%	98.72%	0
GHNINEIG_01449	1494487:1494753:+	hypothetical protein	WP_011370798	hypothetical protein	Yes	100.00%	80.68%	88.64%	5.93839E-34
GHNINEIG_01450	1494750:1495196:-	FKBP-type 16 kDa peptidyl-prolyl cis-trans isomerase	WP_011370799	peptidylprolyl isomerase, FKBP-type	Yes	100.00%	95.27%	99.32%	4.79902E-97
GHNINEIG_01451	1495241:1496476:-	putative diguanylate cyclase YcdT	WP_011370800	GGDEF domain-containing protein	Yes	99.51%	96.33%	97.80%	0
GHNINEIG_01452	1496514:1496852:-	hypothetical protein	WP_048810671	hypothetical protein	Yes	92.86%	92.31%	96.15%	1.92189E-67
GHNINEIG_01453	1496889:1497185:-	hypothetical protein	WP_011370802	DUF5052 domain-containing protein	Yes	100.00%	95.92%	100.00%	1.30447E-64
GHNINEIG_01454	1497314:1497928:-	Cob(I)yrinic acid a,c-diamide adenosyltransferase	WP_011370803	cob(I)yrinic acid a,c-diamide adenosyltransferase	Yes	100.00%	91.18%	95.10%	4.08297E-136
GHNINEIG_01455	1498138:1499262:+	Sulfide-quinone reductase	WP_011370804	NAD(P)/FAD-dependent oxidoreductase	Yes	100.00%	97.06%	99.20%	0
GHNINEIG_01456	1499328:1500026:-	Oxygen regulatory protein NreC	WP_011370805	DNA-binding response regulator	Yes	100.00%	96.98%	99.14%	8.51322E-159
GHNINEIG_01457	1500099:1502027:-	Autoinducer 2 sensor kinase/phosphatase LuxQ	WP_011370806	hybrid sensor histidine kinase/response regulator	Yes	100.00%	90.19%	95.02%	0
GHNINEIG_01458	1502149:1503543:+	Fumarate hydratase class II	WP_011370807	class II fumarate hydratase	Yes	100.00%	97.41%	98.71%	0
GHNINEIG_01459	1503587:1503958:+	Putative thioredoxin 2	WP_011370808	thioredoxin	Yes	100.00%	99.19%	100.00%	1.98226E-83
GHNINEIG_01460	1504104:1504739:-	Magnesium transporter MgtE	WP_011370809	CBS domain-containing protein	Yes	100.00%	91.00%	95.73%	1.92545E-138
GHNINEIG_01461	1504951:1505553:+	putative peroxiredoxin	WP_011370810	peroxidase	Yes	100.00%	100.00%	100.00%	4.54644E-145
GHNINEIG_01462	1505684:1506559:+	Farnesyl diphosphate synthase	WP_011370811	polyprenyl synthetase	Yes	100.00%	89.69%	93.47%	1.45249E-179
GHNINEIG_01463	1506653:1507030:+	6-carboxy-5,6,7,8-tetrahydropterin synthase	WP_011370812	6-carboxytetrahydropterin synthase QueD	Yes	100.00%	96.80%	99.20%	1.46736E-87
GHNINEIG_01464	1507122:1507412:+	STAS-domain containing protein	WP_011370813	anti-sigma factor antagonist	Yes	100.00%	97.92%	98.96%	1.81926E-62
GHNINEIG_01465	1507422:1508207:+	Type 4 prepilin-like proteins leader peptide-processing enzyme	WP_011370814	prepilin peptidase	Yes	100.00%	91.57%	95.79%	7.47917E-170
GHNINEIG_01466	1508228:1508521:-	hypothetical protein	WP_011370815	DUF3579 domain-containing protein	Yes	100.00%	100.00%	100.00%	2.37087E-67
GHNINEIG_01467	1508779:1509846:+	Phospho-2-dehydro-3-deoxyheptonate aldolase, Phe-sensitive	WP_048810672	3-deoxy-7-phosphoheptulonate synthase	Yes	100.00%	98.87%	100.00%	0
GHNINEIG_01468	1509978:1512494:+	Methyl-accepting chemotaxis protein II	WP_011370817	methyl-accepting chemotaxis sensory transducer	Yes	100.00%	94.87%	97.49%	0
GHNINEIG_01469	1512496:1513464:-	Thiamine-monophosphate kinase	WP_011370818	thiamine-phosphate kinase	Yes	100.00%	85.09%	93.48%	0
GHNINEIG_01470	1513550:1514035:-	N utilization substance protein B	WP_011370819	N utilization substance protein B	Yes	100.00%	97.52%	98.76%	1.42966E-112
GHNINEIG_01471	1514051:1514512:-	6,7-dimethyl-8-ribityllumazine synthase	WP_011370820	6,7-dimethyl-8-ribityllumazine synthase	Yes	100.00%	99.35%	99.35%	6.45618E-104
GHNINEIG_01472	1514571:1515689:-	Riboflavin biosynthesis protein RibBA	WP_011370821	bifunctional 3,4-dihydroxy-2-butanone-4-phosphate synthase/GTP cyclohydrolase II	Yes	100.00%	98.66%	99.19%	0
GHNINEIG_01473	1515708:1516373:-	Riboflavin synthase	WP_011370822	riboflavin synthase	Yes	100.00%	95.48%	96.83%	1.13748E-154
GHNINEIG_01474	1516373:1517548:-	Riboflavin biosynthesis protein RibD	WP_011370823	riboflavin biosynthesis protein RibD	Yes	100.00%	92.07%	96.16%	0
GHNINEIG_01475	1517548:1518012:-	Transcriptional repressor NrdR	WP_011370824	transcriptional repressor NrdR	Yes	100.00%	100.00%	100.00%	1.82507E-109
GHNINEIG_01476	1518033:1519304:-	Serine hydroxymethyltransferase	WP_011370825	serine hydroxymethyltransferase	Yes	100.00%	98.35%	99.53%	0
GHNINEIG_01477	1519554:1521224:+	Energy-dependent translational throttle protein EttA	WP_011370826	energy-dependent translational throttle protein EttA	Yes	100.00%	99.28%	99.82%	0
GHNINEIG_01478	1521262:1522179:+	Response regulator PleD	WP_011370827	sensor domain-containing diguanylate cyclase	Yes	100.00%	97.05%	99.02%	0
GHNINEIG_01479	1522250:1522663:-	Ferric uptake regulation protein	WP_011370828	ferric iron uptake transcriptional regulator	Yes	100.00%	98.54%	99.27%	4.9459E-92
GHNINEIG_01480	1522739:1523092:+	Outer membrane protein assembly factor BamE	WP_011370829	outer membrane protein assembly factor BamE	Yes	100.00%	96.58%	100.00%	2.19628E-79
GHNINEIG_01481	1523089:1523367:-	Persistence and stress-resistance antitoxin PasI	WP_011370830	RnfH family protein	Yes	100.00%	91.30%	95.65%	3.84365E-53
GHNINEIG_01482	1523367:1523798:-	Ribosome association toxin RatA	WP_011370831	ubiquinone-binding protein	Yes	100.00%	98.60%	99.30%	3.00441E-99
GHNINEIG_01483	1523833:1524309:+	SsrA-binding protein	WP_011370832	SsrA-binding protein	Yes	100.00%	96.84%	99.37%	1.33652E-109
GHNINEIG_01485	1524967:1526157:+	Prophage integrase IntS	WP_011370833	phage integrase	Yes	100.00%	100.00%	100.00%	0
GHNINEIG_01486	1526330:1526443:+	hypothetical protein	WP_011370833	phage integrase	No	100.00%	100.00%	100.00%	0
GHNINEIG_01488	1528084:1528347:- (isl.)	hypothetical protein	WP_048810673	hypothetical protein	Yes	97.70%	98.82%	98.82%	2.34535E-52
GHNINEIG_01489	1529877:1530683:- (isl.)	hypothetical protein	WP_011370834	sulfite exporter TauE/SafE family protein	Yes	100.00%	99.25%	99.25%	6.45249E-180
GHNINEIG_01490	1530698:1532293:- (isl.)	Putative gamma-glutamyltransferase YwrD	WP_011370835	gamma-glutamyltransferase family protein	Yes	100.00%	97.55%	98.87%	0
GHNINEIG_01491	1532296:1533621:- (isl.)	C4-dicarboxylate TRAP transporter large permease protein DctM	WP_011370836	C4-dicarboxylate ABC transporter	Yes	100.00%	98.64%	99.32%	0
GHNINEIG_01492	1533625:1534131:- (isl.)	hypothetical protein	WP_011370837	C4-dicarboxylate ABC transporter permease	Yes	100.00%	91.67%	94.05%	8.44974E-108
GHNINEIG_01493	1534139:1535242:- (isl.)	Monocarboxylate 2-oxoacid-binding periplasmic protein	WP_011370838	C4-dicarboxylate ABC transporter	Yes	100.00%	98.64%	99.73%	0
GHNINEIG_01494	1535277:1536380:- (isl.)	hypothetical protein	WP_011370839	hypothetical protein	Yes	100.00%	99.46%	99.73%	0
GHNINEIG_01495	1536743:1537186:+ (isl.)	Leucine-responsive regulatory protein	WP_011370840	Lrp/AsnC family transcriptional regulator	Yes	100.00%	98.64%	99.32%	5.71742E-103
GHNINEIG_01505	1547815:1548279:-	hypothetical protein	WP_048810675	hypothetical protein	Yes	100.00%	94.81%	95.45%	1.16209E-99
GHNINEIG_01506	1548478:1548687:-	hypothetical protein	WP_048810676	hypothetical protein	Yes	100.00%	100.00%	100.00%	4.78714E-43
GHNINEIG_01508	1549311:1550552:+	hypothetical protein	WP_011371278	TolC family protein	Yes	92.25%	40.94%	60.63%	4.81745E-91
GHNINEIG_01509	1550549:1551850:+	Cobalt-zinc-cadmium resistance protein CzcB	WP_011370848	efflux RND transporter periplasmic adaptor subunit	Yes	100.00%	100.00%	100.00%	0
GHNINEIG_01510	1551866:1555063:+	Cobalt-zinc-cadmium resistance protein CzcA	WP_011371277	CusA/CzcA family heavy metal efflux RND transporter	Yes	99.81%	71.40%	86.45%	0
GHNINEIG_01511	1555216:1556106:+	Cadmium, cobalt and zinc/H(+)-K(+) antiporter	WP_011370850	cation transporter	Yes	100.00%	100.00%	100.00%	0
GHNINEIG_01512	1556688:1557113:-	hypothetical protein	WP_048810678	hypothetical protein	Yes	100.00%	100.00%	100.00%	3.75304E-99
GHNINEIG_01513	1557431:1557625:+	hypothetical protein	WP_011370851	AlpA family phage regulatory protein	Yes	100.00%	100.00%	100.00%	1.42333E-37
GHNINEIG_01514	1557788:1557997:-	hypothetical protein	WP_048810679	hypothetical protein	Yes	100.00%	88.41%	97.10%	1.23747E-20
GHNINEIG_01515	1558066:1558527:-	Flagellar motor switch protein FliN	WP_011370852	flagellar motor switch protein FliN	Yes	100.00%	98.69%	99.35%	2.18723E-102
GHNINEIG_01516	1558520:1559539:-	Flagellar motor switch protein FliM	WP_011370853	flagellar motor switch protein FliM	Yes	100.00%	98.82%	100.00%	0
GHNINEIG_01517	1559561:1560154:-	Flagellar protein LafL	WP_011370854	flagellar basal body protein FliL	Yes	100.00%	97.46%	99.49%	1.03372E-139
GHNINEIG_01518	1560193:1561083:-	Motility protein B	WP_011370855	motility protein MotB	Yes	100.00%	98.65%	99.32%	0
GHNINEIG_01519	1561117:1561968:-	Motility protein A	WP_083756132	flagellar motor stator protein MotA	Yes	95.05%	96.28%	98.88%	1.29245E-180
GHNINEIG_01520	1562017:1563009:-	Methyl-accepting chemotaxis protein CtpL	WP_011370857	methyl-accepting chemotaxis sensory transducer	Yes	100.00%	89.09%	94.85%	0
GHNINEIG_01521	1563029:1564960:-	Flagellar hook-length control protein	WP_011370858	flagellar hook-length control protein FliK	Yes	100.00%	72.94%	81.34%	0
GHNINEIG_01522	1565040:1565489:-	Flagellar FliJ protein	WP_011370859	flagellar export protein FliJ	Yes	99.33%	88.51%	95.95%	3.23295E-89
GHNINEIG_01523	1565517:1566857:-	Flagellum-specific ATP synthase	WP_011370860	flagellum-specific ATP synthase FliI	Yes	100.00%	97.98%	99.33%	0
GHNINEIG_01524	1566871:1567701:-	hypothetical protein	WP_011370861	flagellar assembly protein FliH	Yes	100.00%	92.39%	95.65%	9.70298E-176
GHNINEIG_01525	1567702:1568721:-	Flagellar motor switch protein FliG	WP_011370862	flagellar motor switch protein FliG	Yes	100.00%	97.94%	99.12%	0
GHNINEIG_01526	1568723:1570408:-	Flagellar M-ring protein	WP_011370863	flagellar basal body M-ring protein FliF	Yes	100.00%	99.11%	99.64%	0
GHNINEIG_01528	1571008:1572387:-	Transcriptional regulatory protein ZraR	WP_011370865	sigma-54-dependent Fis family transcriptional regulator	Yes	100.00%	95.86%	97.39%	0
GHNINEIG_01529	1572384:1573556:-	Sporulation kinase E	WP_011370866	PAS domain-containing sensor histidine kinase	Yes	100.00%	97.95%	99.23%	0
GHNINEIG_01530	1573572:1574681:-	Nitrogen assimilation regulatory protein	WP_011370867	sigma-54-dependent Fis family transcriptional regulator	Yes	100.00%	94.04%	96.75%	0
GHNINEIG_01531	1574768:1575055:-	hypothetical protein	WP_011370868	hypothetical protein	Yes	100.00%	83.16%	89.47%	1.51988E-46
GHNINEIG_01532	1575057:1575491:-	Flagellar protein FliS	WP_011370869	flagellar export chaperone FliS	Yes	100.00%	93.06%	97.22%	4.47376E-97
GHNINEIG_01533	1575517:1577862:-	B-type flagellar hook-associated protein 2	WP_011370870	flagellar hook-associated 2-like protein	Yes	99.23%	95.87%	98.71%	0
GHNINEIG_01534	1578038:1578481:-	hypothetical protein	WP_011370871	hypothetical protein	Yes	100.00%	86.39%	92.52%	1.40235E-85
GHNINEIG_01535	1578508:1578921:-	hypothetical protein	WP_011370872	flagellar protein FlaG protein	Yes	100.00%	81.02%	91.97%	9.41518E-73
GHNINEIG_01536	1578956:1579819:-	Flagellin	WP_011370873	flagellin	Yes	100.00%	98.61%	100.00%	0
GHNINEIG_01537	1579977:1580840:-	Flagellin	WP_011370874	flagellin	Yes	100.00%	97.56%	99.65%	0
GHNINEIG_01538	1581124:1583562:-	hypothetical protein	WP_011370875	DUF115 domain-containing protein	Yes	100.00%	96.06%	98.52%	0
GHNINEIG_01539	1583584:1584306:-	N-acylneuraminate cytidylyltransferase	WP_011370876	acylneuraminate cytidylyltransferase family protein	Yes	100.00%	95.42%	97.50%	3.85948E-170
GHNINEIG_01540	1584341:1585414:-	UTP--glucose-1-phosphate uridylyltransferase	WP_011370877	alcohol dehydrogenase	Yes	99.16%	97.46%	98.87%	0
GHNINEIG_01541	1585411:1586649:-	GDP/UDP-N,N'-diacetylbacillosamine 2-epimerase (hydrolyzing)	WP_083756133	UDP-N-acetylglucosamine 2-epimerase (hydrolyzing)	Yes	100.00%	90.05%	94.66%	0
GHNINEIG_01542	1586627:1587631:-	N,N'-diacetyllegionaminic acid synthase	WP_011370879	N-acetylneuraminate synthase	Yes	99.40%	93.98%	96.39%	0
GHNINEIG_01543	1587628:1588803:-	hypothetical protein	WP_011370880	DUF2920 domain-containing protein	Yes	100.00%	97.44%	98.72%	0
GHNINEIG_01544	1588906:1589562:-	Putative acetyltransferase EpsM	WP_011370881	hexapeptide repeat-containing transferase	Yes	100.00%	95.41%	96.79%	1.5458E-146
GHNINEIG_01545	1589559:1590758:-	GDP-perosamine synthase	WP_011370882	aminotransferase DegT	Yes	100.00%	93.48%	96.74%	0
GHNINEIG_01546	1590751:1591752:-	dTDP-glucose 4,6-dehydratase	WP_011370883	NAD-dependent dehydratase	Yes	100.00%	98.50%	99.40%	0
GHNINEIG_01547	1591787:1593028:-	Membrane-bound lytic murein transglycosylase C	WP_011370884	DUF3393 domain-containing protein	Yes	100.00%	91.53%	93.46%	0
GHNINEIG_01548	1593161:1594186:-	Flagellar hook-associated protein 3	WP_011370885	flagellar hook-associated protein 3	Yes	100.00%	97.65%	98.83%	0
GHNINEIG_01549	1594208:1596100:-	Flagellar hook-associated protein 1	WP_011370886	flagellar hook-associated protein FlgK	Yes	100.00%	93.02%	97.62%	0
GHNINEIG_01550	1596142:1596609:-	Peptidoglycan hydrolase FlgJ	WP_011370887	flagellar biosynthesis	Yes	100.00%	96.77%	99.35%	1.66949E-104
GHNINEIG_01551	1596620:1597720:-	Flagellar P-ring protein	WP_011370888	flagellar P-ring protein	Yes	100.00%	99.73%	100.00%	0
GHNINEIG_01552	1598028:1598780:-	Flagellar L-ring protein	WP_011370889	flagellar L-ring protein	Yes	100.00%	98.00%	99.20%	1.13154E-180
GHNINEIG_01553	1598826:1599617:-	Flagellar basal-body rod protein FlgG	WP_011370890	flagellar basal-body rod protein FlgG	Yes	100.00%	99.24%	100.00%	0
GHNINEIG_01554	1599634:1600371:-	Flagellar basal-body rod protein FlgF	WP_011370891	flagellar basal body rod protein FlgF	Yes	100.00%	97.14%	98.78%	1.0997E-175
GHNINEIG_01555	1600688:1602307:-	Flagellar hook protein FlgE	WP_011370892	flagellar hook protein FlgE	Yes	100.00%	97.59%	98.52%	0
GHNINEIG_01556	1602376:1603059:-	Basal-body rod modification protein FlgD	WP_011370893	flagellar hook capping protein	Yes	100.00%	94.71%	97.80%	1.79553E-147
GHNINEIG_01557	1603071:1603481:-	Flagellar basal-body rod protein FlgC	WP_011370894	flagellar basal body rod protein FlgC	Yes	100.00%	97.79%	97.79%	1.72757E-92
GHNINEIG_01558	1603484:1603885:-	Flagellar basal body rod protein FlgB	WP_011370895	flagellar basal body rod protein FlgB	Yes	100.00%	96.24%	97.74%	4.31996E-92
GHNINEIG_01559	1604314:1605615:-	hypothetical protein	WP_011370896	hypothetical protein	Yes	99.77%	90.51%	95.37%	0
GHNINEIG_01560	1605675:1606649:-	Chemotaxis protein CheV	WP_011370897	chemotaxis protein CheV	Yes	100.00%	97.84%	98.77%	0
GHNINEIG_01561	1606816:1607553:+	hypothetical protein	WP_011370898	flagella basal body P-ring formation protein FlgA	Yes	100.00%	93.06%	96.73%	5.20019E-155
GHNINEIG_01562	1607668:1607973:+	hypothetical protein	WP_011370899	flagellar biosynthesis anti-sigma factor FlgM	Yes	100.00%	88.12%	94.06%	4.51703E-55
GHNINEIG_01563	1607998:1608486:+	hypothetical protein	WP_011370900	flagellar protein FlgN	Yes	100.00%	89.51%	97.53%	9.607E-101
GHNINEIG_01564	1608616:1609191:+	hypothetical protein	WP_011370901	PilZ domain-containing protein	Yes	99.48%	96.32%	99.47%	1.95706E-131
GHNINEIG_01565	1609449:1609742:-	hypothetical protein	WP_011370902	hypothetical protein	Yes	100.00%	85.57%	95.88%	1.03908E-53
GHNINEIG_01566	1609786:1610418:-	hypothetical protein	WP_011370903	hypothetical protein	Yes	100.00%	77.14%	85.71%	3.35401E-106
GHNINEIG_01567	1610434:1610691:-	hypothetical protein	WP_048810680	hypothetical protein	Yes	100.00%	57.65%	75.29%	2.88976E-29
GHNINEIG_01569	1612191:1613639:-	Penicillin-binding protein activator LpoA	WP_048810681	hypothetical protein	Yes	97.10%	84.19%	91.03%	0
GHNINEIG_01570	1613636:1616293:-	Aminopeptidase N	WP_011370906	aminopeptidase N	Yes	99.89%	91.86%	96.38%	0
GHNINEIG_01571	1616483:1617046:-	Peptidoglycan-associated lipoprotein	WP_011370907	peptidoglycan-associated lipoprotein	Yes	100.00%	95.72%	98.40%	2.98754E-123
GHNINEIG_01572	1617232:1617954:-	Fumarate and nitrate reduction regulatory protein	WP_011370908	Crp/Fnr family transcriptional regulator	Yes	100.00%	95.83%	98.33%	2.48146E-172
GHNINEIG_01573	1618493:1619698:+	Sulfofructose kinase	WP_011370909	carbohydrate kinase	Yes	100.00%	94.26%	97.26%	0
GHNINEIG_01574	1619793:1620527:-	23S rRNA (guanosine-2'-O-)-methyltransferase RlmB	WP_011370910	23S rRNA (guanosine(2251)-2'-O)-methyltransferase RlmB	Yes	99.59%	97.94%	99.59%	3.11686E-175
GHNINEIG_01575	1620524:1622980:-	Ribonuclease R	WP_011370911	ribonuclease R	Yes	100.00%	96.58%	98.17%	0
GHNINEIG_01576	1623236:1624645:-	Dihydrolipoyl dehydrogenase	WP_011370912	dihydrolipoyl dehydrogenase	Yes	99.36%	90.77%	95.71%	0
GHNINEIG_01577	1624905:1626407:+	Membrane-bound lytic murein transglycosylase F	WP_011370913	lytic transglycosylase F	Yes	100.00%	97.20%	98.80%	0
GHNINEIG_01578	1626385:1627821:-	tRNA sulfurtransferase	WP_011370914	tRNA 4-thiouridine(8) synthase ThiI	Yes	100.00%	93.10%	97.91%	0
GHNINEIG_01579	1627916:1628755:-	hypothetical protein	WP_011370915	HDOD domain-containing protein	Yes	100.00%	100.00%	100.00%	0
GHNINEIG_01580	1629094:1630065:+	Fructose-1,6-bisphosphatase class 1	WP_048810682	fructose-bisphosphatase class I	Yes	100.00%	99.38%	99.69%	0
GHNINEIG_01581	1630154:1630687:+	Inorganic pyrophosphatase	WP_011370917	inorganic diphosphatase	Yes	100.00%	100.00%	100.00%	3.34576E-125
GHNINEIG_01582	1630774:1633509:-	Bifunctional glutamine synthetase adenylyltransferase/adenylyl-removing enzyme	WP_011370918	bifunctional glutamate--ammonia ligase]-adenylyl-L-tyrosine phosphorylase/[glutamate--ammonia-ligase] adenylyltransferase	Yes	100.00%	93.52%	98.02%	0
GHNINEIG_01583	1633584:1634333:-	hypothetical protein	WP_011370919	hypothetical protein	Yes	100.00%	95.58%	97.19%	5.19876E-174
GHNINEIG_01584	1634533:1634871:+	Nitrogen regulatory protein P-II	WP_011370335	nitrogen regulatory protein P-II 1	Yes	100.00%	72.32%	85.71%	2.15641E-52
GHNINEIG_01585	1634922:1636166:+	Ammonia channel	WP_011370921	ammonium transporter	Yes	100.00%	99.28%	99.76%	0
GHNINEIG_01586	1636250:1636678:-	hypothetical protein	WP_011370922	hypothetical protein	Yes	100.00%	96.48%	97.89%	1.60691E-95
GHNINEIG_01587	1636799:1637593:+	Flagellin	WP_011370923	flagellin-like protein	Yes	100.00%	94.70%	97.35%	5.3716E-174
GHNINEIG_01588	1637905:1640679:+	Valine--tRNA ligase	WP_011370924	valine--tRNA ligase	Yes	100.00%	97.40%	98.59%	0
GHNINEIG_01589	1640657:1641373:+	hypothetical protein	WP_011370925	SH3 domain-containing protein	Yes	94.12%	98.66%	99.55%	1.98932E-161
GHNINEIG_01595	1647721:1651572:-	hypothetical protein	WP_011370926	DUF3971 domain-containing protein	Yes	100.00%	92.67%	96.26%	0
GHNINEIG_01596	1651573:1653045:-	Ribonuclease G	WP_011370927	Rne/Rng family ribonuclease	Yes	100.00%	99.18%	99.59%	0
GHNINEIG_01597	1653051:1653629:-	Maf-like protein YhdE	WP_011370928	Maf-like protein	Yes	100.00%	96.35%	97.92%	1.27215E-134
GHNINEIG_01598	1653744:1654136:+	hypothetical protein	WP_011370929	hypothetical protein	Yes	100.00%	96.92%	96.92%	3.47702E-89
GHNINEIG_01599	1654151:1655161:-	UDP-N-acetylglucosamine 4-epimerase	WP_011370930	NAD-dependent epimerase	Yes	100.00%	94.64%	97.62%	0
GHNINEIG_01600	1655161:1656366:-	UDP-glucose 6-dehydrogenase	WP_011370931	nucleotide sugar dehydrogenase	Yes	97.26%	98.21%	99.49%	0
GHNINEIG_01604	1659624:1660583:-	hypothetical protein	WP_011370933	glycosyltransferase family 2 protein	No	90.91%	36.90%	56.90%	6.03215E-48
GHNINEIG_01607	1662688:1663608:-	hypothetical protein	WP_011370933	glycosyltransferase family 2 protein	Yes	99.02%	96.04%	97.36%	0
GHNINEIG_01608	1663605:1664693:-	hypothetical protein	WP_011370934	hypothetical protein	Yes	100.00%	96.69%	98.62%	0
GHNINEIG_01609	1664686:1665831:-	hypothetical protein	WP_011370935	capsule polysaccharide biosynthesis	Yes	100.00%	96.06%	97.11%	0
GHNINEIG_01610	1665821:1666708:-	hypothetical protein	WP_011370936	DUF535 domain-containing protein	Yes	100.00%	98.31%	98.98%	0
GHNINEIG_01611	1666705:1667748:-	Lipopolysaccharide heptosyltransferase 1	WP_011370937	lipopolysaccharide heptosyltransferase I	Yes	100.00%	89.05%	92.22%	0
GHNINEIG_01612	1667751:1668719:-	ADP-L-glycero-D-manno-heptose-6-epimerase	WP_011370938	ADP-L-glycero-D-mannoheptose-6-epimerase	Yes	100.00%	97.52%	99.69%	0
GHNINEIG_01613	1668819:1669481:+	hypothetical protein	WP_011370939	protein-tyrosine-phosphatase	Yes	100.00%	94.09%	97.27%	6.01022E-156
GHNINEIG_01614	1669483:1671228:+	Lipid A export ATP-binding/permease protein MsbA	WP_011370940	lipid A export ATP-binding/permease protein MsbA	Yes	99.83%	97.59%	99.14%	0
GHNINEIG_01615	1671215:1672153:+	Lipid A biosynthesis palmitoleoyltransferase	WP_011370941	lipid A biosynthesis acyltransferase	Yes	100.00%	91.99%	97.12%	0
GHNINEIG_01616	1672275:1675064:+	Phosphoenolpyruvate carboxylase	WP_011370942	phosphoenolpyruvate carboxylase	Yes	100.00%	98.82%	99.68%	0
GHNINEIG_01617	1675196:1675585:+	Aspartate 1-decarboxylase	WP_011370943	aspartate 1-decarboxylase	Yes	100.00%	96.12%	98.45%	1.1401E-88
GHNINEIG_01618	1675656:1676402:-	Motility protein B	WP_011370944	OmpA/MotB protein	Yes	100.00%	92.74%	97.58%	7.06526E-171
GHNINEIG_01619	1676402:1677169:-	Chemotaxis protein PomA	WP_011370945	MotA/TolQ/ExbB proton channel	Yes	100.00%	95.29%	97.65%	2.51138E-176
GHNINEIG_01620	1677270:1678121:-	Pantothenate synthetase	WP_011370946	pantoate--beta-alanine ligase	Yes	100.00%	77.74%	92.93%	1.17949E-172
GHNINEIG_01621	1678125:1678913:-	3-methyl-2-oxobutanoate hydroxymethyltransferase	WP_011370947	3-methyl-2-oxobutanoate hydroxymethyltransferase	Yes	99.62%	93.87%	97.32%	2.008E-179
GHNINEIG_01622	1678910:1679422:-	2-amino-4-hydroxy-6-hydroxymethyldihydropteridine pyrophosphokinase	WP_011370948	2-amino-4-hydroxy-6-hydroxymethyldihydropteridine diphosphokinase	Yes	100.00%	87.06%	94.71%	6.0119E-106
GHNINEIG_01623	1679432:1680886:-	Poly(A) polymerase I	WP_011370949	polynucleotide adenylyltransferase PcnB	Yes	100.00%	97.73%	99.17%	0
GHNINEIG_01624	1681208:1681792:+	Thiosulfate sulfurtransferase GlpE	WP_011370950	rhodanese-like protein	Yes	100.00%	95.36%	97.42%	1.96509E-136
GHNINEIG_01625	1681983:1682987:+	Tryptophan--tRNA ligase	WP_011370951	tryptophan--tRNA ligase	Yes	100.00%	97.60%	99.40%	0
GHNINEIG_01626	1683271:1684476:+	Multidrug resistance protein MexA	WP_011370952	efflux RND transporter periplasmic adaptor subunit	Yes	100.00%	91.27%	96.26%	0
GHNINEIG_01627	1684479:1687619:+	Multidrug efflux pump subunit AcrB	WP_011370953	multidrug efflux RND transporter permease subunit	Yes	100.00%	98.66%	99.52%	0
GHNINEIG_01628	1687948:1689525:-	Bicarbonate transporter BicA	WP_011370954	SulP family inorganic anion transporter	Yes	100.00%	96.95%	99.24%	0
GHNINEIG_01630	1689869:1690183:-	hypothetical protein	WP_011370955	hypothetical protein	Yes	100.00%	94.23%	97.12%	1.02967E-66
GHNINEIG_01631	1690269:1690718:-	hypothetical protein	WP_011370956	DUF2721 domain-containing protein	Yes	100.00%	90.60%	96.64%	3.29933E-91
GHNINEIG_01633	1691783:1692178:-	Lactoylglutathione lyase	WP_011370957	lactoylglutathione lyase	Yes	99.24%	95.38%	97.69%	1.10406E-86
GHNINEIG_01635	1693588:1694766:-	putative 3-phenylpropionic acid transporter	WP_011370958	MFS transporter	Yes	98.21%	92.99%	97.40%	0
GHNINEIG_01636	1694862:1695962:-	Chorismate synthase	WP_011370959	chorismate synthase	Yes	99.73%	98.90%	100.00%	0
GHNINEIG_01637	1696072:1696494:+	hypothetical protein	WP_011370960	4-hydroxybenzoyl-CoA thioesterase	Yes	100.00%	97.14%	100.00%	1.38776E-98
GHNINEIG_01638	1696499:1696885:-	hypothetical protein	WP_048810683	hypothetical protein	Yes	100.00%	90.62%	97.66%	8.79269E-84
GHNINEIG_01639	1697046:1698086:-	General stress protein 69	WP_011370962	NADP(H)-dependent aldo-keto reductase	Yes	100.00%	97.69%	98.84%	0
GHNINEIG_01640	1698149:1699336:-	Cystathionine beta-lyase PatB	WP_011370963	pyridoxal phosphate-dependent aminotransferase	Yes	100.00%	86.58%	93.92%	0
GHNINEIG_01641	1699337:1701349:-	Hercynine oxygenase	WP_011370964	SAM-dependent methyltransferase	Yes	100.00%	92.69%	96.87%	0
GHNINEIG_01642	1701508:1704315:-	hypothetical protein	WP_011370965	DUF748 domain-containing protein	Yes	100.00%	82.57%	91.34%	0
GHNINEIG_01643	1704468:1705415:-	Carbonic anhydrase	WP_011370966	carbonate dehydratase	Yes	100.00%	93.33%	96.83%	0
GHNINEIG_01644	1705532:1706464:-	50S ribosomal protein L3 glutamine methyltransferase	WP_011370967	50S ribosomal protein L3 N(5)-glutamine methyltransferase	Yes	100.00%	96.13%	98.39%	0
GHNINEIG_01645	1706502:1707047:-	Molybdopterin adenylyltransferase	WP_011370968	molybdopterin adenylyltransferase	Yes	100.00%	97.24%	97.79%	2.73478E-126
GHNINEIG_01646	1707246:1709885:+	Lon protease 2	WP_011370969	endopeptidase La	Yes	97.16%	97.42%	98.71%	0
GHNINEIG_01648	1710510:1712420:-	Trifunctional nucleotide phosphoesterase protein YfkN	WP_011370970	5'-nucleotidase	Yes	100.00%	99.69%	100.00%	0
GHNINEIG_01649	1712649:1716527:-	Phosphoribosylformylglycinamidine synthase	WP_011370971	phosphoribosylformylglycinamidine synthase	Yes	100.00%	96.52%	98.45%	0
GHNINEIG_01650	1716601:1717794:-	Outer membrane protein assembly factor BamC	WP_011370972	hypothetical protein	Yes	100.00%	91.69%	94.96%	0
GHNINEIG_01651	1717799:1718659:-	4-hydroxy-tetrahydrodipicolinate synthase	WP_048810684	4-hydroxy-tetrahydrodipicolinate synthase	Yes	100.00%	98.25%	99.30%	0
GHNINEIG_01652	1718853:1719335:+	Putative peroxiredoxin bcp	WP_011370974	peroxiredoxin	Yes	100.00%	91.25%	96.25%	1.53007E-106
GHNINEIG_01653	1719378:1720787:+	PhoH-like protein	WP_011370975	phosphate starvation protein PhoH	Yes	100.00%	99.15%	99.79%	0
GHNINEIG_01654	1720933:1721889:-	HTH-type transcriptional regulator CysL	WP_011370976	LysR family transcriptional regulator	Yes	100.00%	99.69%	100.00%	0
GHNINEIG_01655	1722031:1723017:-	pH-gated potassium channel KcsA	WP_011370977	Ion transport protein	Yes	100.00%	91.77%	95.43%	0
GHNINEIG_01656	1723014:1724261:-	2-octaprenyl-3-methyl-6-methoxy-1,4-benzoquinol hydroxylase	WP_011370978	UbiH/UbiF/VisC/COQ6 family ubiquinone biosynthesis hydroxylase	Yes	100.00%	85.54%	92.77%	0
GHNINEIG_01657	1724258:1725433:-	2-octaprenyl-6-methoxyphenol hydroxylase	WP_011370979	UbiH/UbiF/VisC/COQ6 family ubiquinone biosynthesis hydroxylase	Yes	100.00%	89.51%	94.63%	0
GHNINEIG_01658	1725445:1726776:-	Xaa-Pro aminopeptidase	WP_011370980	Xaa-Pro aminopeptidase	Yes	100.00%	87.58%	94.36%	0
GHNINEIG_01659	1726779:1727348:-	hypothetical protein	WP_011370981	YecA family protein	Yes	100.00%	95.77%	97.35%	1.37459E-129
GHNINEIG_01660	1727642:1727911:+	Cell division protein ZapA	WP_011370982	cell division protein ZapA	Yes	100.00%	98.88%	100.00%	1.49651E-57
GHNINEIG_01661	1728295:1728873:+	5-formyltetrahydrofolate cyclo-ligase	WP_011370983	5-formyltetrahydrofolate cyclo-ligase	Yes	100.00%	93.23%	98.44%	6.59715E-134
GHNINEIG_01662	1728929:1730452:-	L-threonine dehydratase biosynthetic IlvA	WP_011370984	threonine ammonia-lyase, biosynthetic	Yes	100.00%	98.82%	99.01%	0
GHNINEIG_01663	1730807:1731334:+	hypothetical protein	WP_011370985	TonB-dependent receptor	Yes	90.86%	93.71%	95.60%	2.12983E-92
GHNINEIG_01664	1731357:1732901:+	Vitamin B12 transporter BtuB	WP_011370985	TonB-dependent receptor	No	100.00%	94.16%	97.28%	0
GHNINEIG_01665	1732980:1733606:+	Thiol-disulfide oxidoreductase ResA	WP_011370986	SCO family protein	Yes	100.00%	86.54%	94.71%	1.47183E-134
GHNINEIG_01666	1733623:1734111:+	hypothetical protein	WP_011370987	copper chaperone PCu(A)C	Yes	100.00%	90.12%	94.44%	1.76424E-96
GHNINEIG_01667	1734243:1734740:+	hypothetical protein	WP_011370988	hypothetical protein	Yes	100.00%	93.33%	97.58%	1.39808E-103
GHNINEIG_01668	1734912:1735574:+	Ribose-5-phosphate isomerase A	WP_011370989	ribose-5-phosphate isomerase	Yes	100.00%	98.18%	98.64%	1.20495E-152
GHNINEIG_01669	1735649:1736152:+	Thiol-disulfide oxidoreductase ResA	WP_011370990	TlpA family protein disulfide reductase	Yes	100.00%	95.81%	98.20%	1.75667E-102
GHNINEIG_01670	1736226:1737506:+	Glutamate-1-semialdehyde 2,1-aminomutase	WP_011370991	aspartate aminotransferase family protein	Yes	100.00%	94.84%	98.36%	0
GHNINEIG_01671	1737557:1738102:+	Elongation factor P hydroxylase	WP_011370992	transporting ATPase	Yes	98.90%	86.03%	90.50%	1.95553E-112
GHNINEIG_01672	1738287:1738511:+	hypothetical protein	WP_011371000	hypothetical protein	Yes	100.00%	91.89%	98.65%	2.03381E-43
GHNINEIG_01673	1738692:1739711:-	Diguanylate cyclase VdcA	WP_011371001	GGDEF domain-containing protein	Yes	100.00%	97.35%	99.12%	0
GHNINEIG_01674	1739780:1741156:-	UDP-N-acetylmuramate--L-alanyl-gamma-D-glutamyl-meso-2,6-diaminoheptandioate ligase	WP_011371002	UDP-N-acetylmuramate:L-alanyl-gamma-D-glutamyl-meso-diaminopimelate ligase	Yes	100.00%	94.10%	97.38%	0
GHNINEIG_01675	1741261:1742454:+	Ribonuclease D	WP_048810687	ribonuclease D	Yes	100.00%	92.95%	96.22%	0
GHNINEIG_01676	1742549:1743823:+	Pyrophosphate--fructose 6-phosphate 1-phosphotransferase	WP_011371004	6-phosphofructokinase	Yes	100.00%	95.28%	97.64%	0
GHNINEIG_01677	1743993:1744832:+	Small-conductance mechanosensitive channel	WP_011371005	mechanosensitive ion channel protein	Yes	100.00%	95.34%	98.21%	0
GHNINEIG_01678	1744856:1745584:+	hypothetical protein	WP_011371006	DUF481 domain-containing protein	Yes	100.00%	95.45%	97.52%	5.69064E-167
GHNINEIG_01681	1746743:1746955:-	Carbon storage regulator	WP_011371009	Carbon storage regulator homolog	Yes	100.00%	85.71%	92.86%	8.65042E-33
GHNINEIG_01682	1747120:1748346:-	Aspartate kinase	WP_011371010	aspartate kinase	Yes	100.00%	98.04%	99.75%	0
GHNINEIG_01683	1748587:1751181:-	Alanine--tRNA ligase	WP_011371011	alanine--tRNA ligase	Yes	100.00%	98.50%	99.42%	0
GHNINEIG_01684	1751304:1751780:-	Regulatory protein RecX	WP_011371012	regulatory protein RecX	Yes	100.00%	93.04%	95.57%	5.73511E-105
GHNINEIG_01685	1751817:1752857:-	Protein RecA	WP_011371013	DNA recombination/repair protein RecA	Yes	100.00%	98.27%	99.42%	0
GHNINEIG_01686	1753090:1753590:-	Nicotinamide-nucleotide amidohydrolase PncC	WP_011371014	CinA family protein	Yes	100.00%	98.80%	100.00%	6.77951E-116
GHNINEIG_01687	1753809:1756397:+	DNA mismatch repair protein MutS	WP_011371015	DNA mismatch repair protein MutS	Yes	100.00%	96.17%	97.56%	0
GHNINEIG_01688	1756425:1757288:+	Thioredoxin 1	WP_011371016	thioredoxin	Yes	100.00%	96.86%	98.95%	0
GHNINEIG_01689	1757296:1758150:+	hypothetical protein	WP_011371017	hypothetical protein	Yes	100.00%	94.72%	98.94%	0
GHNINEIG_01690	1758423:1759475:+	Glutathione synthetase	WP_011371018	glutathione synthase	Yes	100.00%	98.86%	100.00%	0
GHNINEIG_01691	1759550:1759828:+	Peptidyl-prolyl cis-trans isomerase C	WP_011371019	peptidyl-prolyl cis-trans isomerase	Yes	100.00%	93.48%	98.91%	1.6575E-60
GHNINEIG_01692	1759846:1760226:-	Diacylglycerol kinase	WP_011371020	diacylglycerol kinase	Yes	100.00%	98.41%	99.21%	5.95005E-84
GHNINEIG_01693	1760257:1761096:-	UDP-2,3-diacylglucosamine hydrolase	WP_011371021	UDP-2,3-diacylglucosamine diphosphatase	Yes	100.00%	97.49%	97.85%	0
GHNINEIG_01694	1761301:1762374:+	GDP-mannose-dependent alpha-mannosyltransferase	WP_011371022	glycosyltransferase family 1 protein	Yes	100.00%	85.43%	91.60%	0
GHNINEIG_01695	1762440:1762763:+	hypothetical protein	WP_011371023	hypothetical protein	Yes	100.00%	97.20%	99.07%	8.55595E-70
GHNINEIG_01696	1762898:1764043:+	GDP-mannose-dependent alpha-mannosyltransferase	WP_011371024	glycosyltransferase family 1 protein	Yes	99.74%	89.74%	95.26%	0
GHNINEIG_01697	1764043:1764948:+	hypothetical protein	WP_011371025	EamA/RhaT family transporter	Yes	97.01%	92.47%	97.60%	0
GHNINEIG_01698	1765038:1765616:+	hypothetical protein	WP_011371026	DUF4136 domain-containing protein	Yes	100.00%	91.15%	96.35%	4.07257E-112
GHNINEIG_01699	1765723:1767309:-	putative ABC transporter ATP-binding protein YbiT	WP_011371027	ABC-F family ATPase	Yes	100.00%	97.73%	99.24%	0
GHNINEIG_01700	1767532:1768536:+	D-lactate dehydrogenase	WP_048810689	2-hydroxyacid dehydrogenase	Yes	100.00%	92.22%	95.21%	0
GHNINEIG_01701	1768610:1770553:+	Intracellular serine protease	WP_011371029	peptidase S8/S53 subtilisin kexin sedolisin	Yes	100.00%	88.87%	94.74%	0
GHNINEIG_01702	1770607:1772499:-	Chaperone protein HtpG	WP_011371030	molecular chaperone HtpG	Yes	100.00%	98.10%	99.37%	0
GHNINEIG_01703	1772713:1773603:-	hypothetical protein	WP_011371031	hypothetical protein	Yes	100.00%	94.93%	98.31%	0
GHNINEIG_01704	1773786:1774352:-	hypothetical protein	WP_011371032	hypothetical protein	Yes	100.00%	97.34%	98.40%	1.32819E-129
GHNINEIG_01705	1774395:1776497:-	Chemotaxis protein CheA	WP_011371033	chemotaxis protein CheA	Yes	100.00%	94.14%	96.14%	0
GHNINEIG_01706	1776510:1777085:-	Chemoreceptor glutamine deamidase CheD	WP_011371034	putative chemoreceptor glutamine deamidase CheD	Yes	100.00%	99.48%	100.00%	5.66864E-139
GHNINEIG_01707	1777204:1777704:-	tRNA-specific adenosine deaminase	WP_011371035	tRNA adenosine(34) deaminase TadA	Yes	100.00%	95.18%	97.59%	8.64823E-115
GHNINEIG_01708	1777774:1779354:-	GMP synthase [glutamine-hydrolyzing]	WP_011371036	GMP synthase (glutamine-hydrolyzing)	Yes	100.00%	98.29%	99.24%	0
GHNINEIG_01709	1779419:1780879:-	Inosine-5'-monophosphate dehydrogenase	WP_011371037	IMP dehydrogenase	Yes	100.00%	98.97%	99.59%	0
GHNINEIG_01710	1781218:1781550:+	hypothetical protein	WP_011371038	hypothetical protein	Yes	100.00%	98.18%	98.18%	5.98805E-69
GHNINEIG_01711	1781610:1782275:-	hypothetical protein	WP_011371039	hypothetical protein	Yes	100.00%	94.12%	97.74%	8.04177E-140
GHNINEIG_01712	1782381:1782794:+	hypothetical protein	WP_011371040	RDD family protein	Yes	100.00%	94.16%	99.27%	3.23103E-91
GHNINEIG_01713	1782791:1783618:+	Phosphoserine phosphatase	WP_011371041	phosphoserine phosphatase SerB	Yes	100.00%	98.18%	99.27%	0
GHNINEIG_01714	1783694:1784698:-	Metallo-beta-lactamase type 2	WP_048810690	MBL fold hydrolase	Yes	100.00%	95.51%	98.50%	0
GHNINEIG_01715	1784889:1785401:+	Biopolymer transport protein ExbB	WP_011371043	TonB-system energizer ExbB	Yes	98.24%	96.41%	98.20%	1.56828E-110
GHNINEIG_01716	1785429:1785815:+	Biopolymer transport protein ExbD	WP_011371044	biopolymer transport protein ExbD/TolR	Yes	100.00%	89.84%	95.31%	2.47131E-77
GHNINEIG_01718	1786866:1787309:+	Cysteine desulfuration protein SufE	WP_011371046	Fe-S metabolism associated SufE	Yes	100.00%	97.28%	99.32%	4.19454E-104
GHNINEIG_01719	1787411:1788307:-	Protease HtpX	WP_011371047	protease HtpX	Yes	100.00%	98.99%	99.66%	0
GHNINEIG_01720	1788502:1789929:-	Aspartyl/glutamyl-tRNA(Asn/Gln) amidotransferase subunit B	WP_011371048	Asp-tRNA(Asn)/Glu-tRNA(Gln) amidotransferase GatCAB subunit B	Yes	100.00%	96.63%	98.95%	0
GHNINEIG_01721	1789945:1791399:-	Glutamyl-tRNA(Gln) amidotransferase subunit A	WP_011371049	Asp-tRNA(Asn)/Glu-tRNA(Gln) amidotransferase GatCAB subunit A	Yes	100.00%	98.14%	99.59%	0
GHNINEIG_01722	1791419:1791706:-	Glutamyl-tRNA(Gln) amidotransferase subunit C	WP_011371050	Asp-tRNA(Asn)/Glu-tRNA(Gln) amidotransferase GatCAB subunit C	Yes	100.00%	98.95%	98.95%	1.91479E-61
GHNINEIG_01723	1792106:1793152:+	Rod shape-determining protein MreB	WP_011371051	rod shape-determining protein	Yes	100.00%	100.00%	100.00%	0
GHNINEIG_01724	1793290:1794057:+	Cell shape-determining protein MreC	WP_011371052	rod shape-determining protein MreC	Yes	100.00%	98.82%	99.61%	0
GHNINEIG_01725	1794047:1794550:+	hypothetical protein	WP_011371053	rod shape-determining protein MreD	Yes	100.00%	94.01%	98.20%	8.17479E-109
GHNINEIG_01726	1794550:1796373:+	Peptidoglycan D,D-transpeptidase MrdA	WP_011371054	penicillin-binding protein 2	Yes	100.00%	97.36%	99.18%	0
GHNINEIG_01727	1796363:1797493:+	Peptidoglycan glycosyltransferase MrdB	WP_011371055	rod shape-determining protein RodA	Yes	100.00%	98.40%	99.73%	0
GHNINEIG_01728	1797635:1798825:+	D-alanyl-D-alanine carboxypeptidase DacA	WP_011371056	D-alanyl-D-alanine carboxypeptidase	Yes	100.00%	98.48%	99.49%	0
GHNINEIG_01729	1798840:1799715:+	D-alanine aminotransferase	WP_011371057	cytochrome c550	Yes	100.00%	93.81%	97.25%	0
GHNINEIG_01730	1799737:1800021:+	hypothetical protein	WP_011371058	DUF493 domain-containing protein	Yes	100.00%	94.68%	97.87%	6.57633E-61
GHNINEIG_01731	1800042:1800671:+	Octanoyltransferase	WP_011371059	octanoyltransferase	Yes	99.52%	89.90%	93.27%	1.14076E-136
GHNINEIG_01732	1800768:1801781:+	Lipoyl synthase	WP_011371060	lipoyl synthase	Yes	100.00%	99.11%	100.00%	0
GHNINEIG_01733	1801809:1802684:+	33 kDa chaperonin	WP_011371070	molecular chaperone Hsp33	Yes	100.00%	93.13%	97.94%	0
GHNINEIG_01734	1802790:1803566:-	hypothetical protein	WP_011371071	peroxide stress protein YaaA	Yes	100.00%	92.25%	95.35%	1.69664E-174
GHNINEIG_01735	1803691:1803957:-	hypothetical protein	WP_011371072	hypothetical protein	Yes	100.00%	98.86%	98.86%	5.23574E-55
GHNINEIG_01736	1804096:1804788:-	UTP--glucose-1-phosphate uridylyltransferase	WP_011371073	nucleotidyltransferase family protein	Yes	100.00%	86.52%	94.35%	3.93282E-146
GHNINEIG_01737	1804790:1805812:-	hypothetical protein	WP_011371074	aminoglycoside phosphotransferase	Yes	100.00%	94.12%	96.76%	0
GHNINEIG_01738	1805963:1808338:+	LPS-assembly protein LptD	WP_011371075	LPS-assembly protein LptD	Yes	100.00%	95.07%	98.23%	0
GHNINEIG_01739	1808436:1809791:+	Chaperone SurA	WP_011371076	chaperone SurA	Yes	100.00%	94.01%	98.00%	0
GHNINEIG_01740	1809836:1810816:+	4-hydroxythreonine-4-phosphate dehydrogenase	WP_011371077	4-hydroxythreonine-4-phosphate dehydrogenase PdxA	Yes	100.00%	92.64%	97.85%	0
GHNINEIG_01741	1810822:1811622:+	Ribosomal RNA small subunit methyltransferase A	WP_011371078	ribosomal RNA small subunit methyltransferase A	Yes	100.00%	98.12%	99.62%	0
GHNINEIG_01742	1811627:1812475:+	Bis(5'-nucleosyl)-tetraphosphatase, symmetrical	WP_011371079	symmetrical bis(5'-nucleosyl)-tetraphosphatase	Yes	100.00%	95.39%	97.87%	0
GHNINEIG_01743	1812483:1813082:+	hypothetical protein	WP_011371080	hypothetical protein	Yes	100.00%	95.98%	98.49%	8.6951E-130
GHNINEIG_01744	1813118:1813507:-	hypothetical protein	WP_011371081	MerR family transcriptional regulator	Yes	100.00%	98.45%	100.00%	1.04425E-88
GHNINEIG_01745	1813494:1813787:-	Integration host factor subunit alpha	WP_011371082	integration host factor subunit alpha	Yes	100.00%	100.00%	100.00%	1.26694E-64
GHNINEIG_01746	1813860:1816241:-	Phenylalanine--tRNA ligase beta subunit	WP_011371083	phenylalanine--tRNA ligase subunit beta	Yes	100.00%	94.58%	97.73%	0
GHNINEIG_01747	1816266:1817264:-	Phenylalanine--tRNA ligase alpha subunit	WP_011371084	phenylalanine--tRNA ligase subunit alpha	Yes	100.00%	98.49%	99.70%	0
GHNINEIG_01748	1817545:1817901:-	50S ribosomal protein L20	WP_011371085	50S ribosomal protein L20	Yes	100.00%	98.31%	100.00%	5.68988E-75
GHNINEIG_01749	1817914:1818111:-	50S ribosomal protein L35	WP_011371086	50S ribosomal protein L35	Yes	100.00%	100.00%	100.00%	1.41591E-39
GHNINEIG_01750	1818332:1818670:-	Translation initiation factor IF-3	WP_083756135	translation initiation factor IF-3	Yes	100.00%	97.32%	100.00%	3.00037E-73
GHNINEIG_01751	1818913:1820841:-	Threonine--tRNA ligase	WP_011371088	threonine--tRNA ligase	Yes	100.00%	97.35%	98.60%	0
GHNINEIG_01752	1821085:1821741:-	hypothetical protein	WP_011371089	rhodanese-like domain-containing protein	Yes	100.00%	88.53%	95.41%	7.02448E-146
GHNINEIG_01753	1821879:1822757:-	hypothetical protein	WP_011371090	HDOD domain-containing protein	Yes	100.00%	89.38%	94.52%	0
GHNINEIG_01754	1822760:1823644:-	hypothetical protein	WP_011371091	HDOD domain-containing protein	Yes	98.98%	95.53%	98.28%	0
GHNINEIG_01755	1824134:1824781:+	Protein-L-isoaspartate O-methyltransferase	WP_011371092	protein-L-isoaspartate O-methyltransferase	Yes	100.00%	94.42%	97.21%	8.07545E-149
GHNINEIG_01759	1826628:1827488:-	DNA ligase	WP_083756136	DNA ligase	Yes	100.00%	81.47%	89.16%	6.97618E-171
GHNINEIG_01760	1827494:1827757:-	ComE operon protein 1	WP_011371094	competence protein ComEA	Yes	100.00%	89.66%	95.40%	5.20661E-48
GHNINEIG_01761	1827981:1829072:-	Ferric enterobactin transport protein FepE	WP_011371095	lipopolysaccharide biosynthesis protein	Yes	100.00%	68.04%	82.37%	4.03166E-179
GHNINEIG_01783	1851067:1852299:-	UDP-glucose 6-dehydrogenase	WP_011370931	nucleotide sugar dehydrogenase	No	100.00%	72.93%	87.56%	0
GHNINEIG_01784	1852318:1854270:-	Glutamine--fructose-6-phosphate aminotransferase [isomerizing]	WP_011371113	glutamine--fructose-6-phosphate transaminase (isomerizing)	Yes	100.00%	91.54%	93.38%	0
GHNINEIG_01785	1854504:1855379:-	Ribosomal RNA small subunit methyltransferase I	WP_011371114	16S rRNA (cytidine(1402)-2'-O)-methyltransferase	Yes	100.00%	94.50%	96.22%	0
GHNINEIG_01786	1855494:1857104:+	Penicillin-binding protein activator LpoA	WP_011371115	lipoprotein-like	Yes	100.00%	89.18%	93.84%	0
GHNINEIG_01787	1857107:1857469:+	hypothetical protein	WP_011371116	YraN family protein	Yes	100.00%	81.67%	90.00%	1.91814E-67
GHNINEIG_01788	1857488:1858183:-	Trans-aconitate 2-methyltransferase	WP_011371117	class I SAM-dependent methyltransferase	Yes	100.00%	93.51%	96.97%	6.09374E-163
GHNINEIG_01789	1858218:1861766:-	ATP-dependent helicase/nuclease subunit A	WP_011371118	UvrD/REP helicase	Yes	100.00%	95.52%	97.46%	0
GHNINEIG_01790	1861763:1864531:-	hypothetical protein	WP_011371119	PD-(D/E)XK nuclease family protein	Yes	100.00%	94.90%	97.51%	0
GHNINEIG_01791	1864663:1865835:-	putative chromate transport protein	WP_011371120	chromate transporter	Yes	100.00%	87.95%	93.08%	0
GHNINEIG_01792	1865958:1867106:-	Metallo-beta-lactamase type 2	WP_011371121	MBL fold metallo-hydrolase	Yes	100.00%	90.05%	95.03%	0
GHNINEIG_01793	1867118:1867519:-	hypothetical protein	WP_011371122	hypothetical protein	Yes	100.00%	95.49%	98.50%	1.56599E-79
GHNINEIG_01794	1867534:1868127:-	HTH-type transcriptional repressor Bm3R1	WP_011371123	TetR family transcriptional regulator	Yes	100.00%	95.43%	97.97%	6.38966E-139
GHNINEIG_01795	1868275:1871340:-	Nickel and cobalt resistance protein CnrA	WP_011371124	AcrB/AcrD/AcrF family protein	Yes	100.00%	97.06%	98.82%	0
GHNINEIG_01796	1871337:1872374:-	Multidrug resistance protein MdtA	WP_011371125	efflux RND transporter periplasmic adaptor subunit	Yes	100.00%	89.28%	93.33%	0
GHNINEIG_01797	1872558:1873637:+	hypothetical protein	WP_011371126	hypothetical protein	Yes	100.00%	87.47%	93.31%	0
GHNINEIG_01798	1873634:1874146:-	hypothetical protein	WP_011371127	RDD family protein	Yes	99.41%	95.86%	98.22%	3.13937E-115
GHNINEIG_01799	1874170:1874889:-	hypothetical protein	WP_011371128	M48 family peptidase	Yes	100.00%	96.65%	97.91%	3.52357E-172
GHNINEIG_01801	1876586:1877506:+	Ribosomal large subunit pseudouridine synthase A	WP_011371129	RNA pseudouridine synthase	Yes	98.37%	77.74%	87.04%	4.78985E-173
GHNINEIG_01802	1877793:1879538:+	2-oxoglutarate oxidoreductase subunit KorA	WP_011371130	2-oxoacid:acceptor oxidoreductase subunit alpha	Yes	100.00%	92.08%	94.66%	0
GHNINEIG_01803	1879535:1880401:+	2-oxoglutarate oxidoreductase subunit KorB	WP_011371131	2-oxoglutarate synthase	Yes	100.00%	93.40%	97.92%	0
GHNINEIG_01804	1880398:1880937:+	hypothetical protein	WP_011371132	hypothetical protein	Yes	100.00%	81.01%	88.27%	3.31761E-103
GHNINEIG_01805	1880950:1881348:+	hypothetical protein	WP_011371133	hypothetical protein	Yes	100.00%	83.33%	93.94%	4.02009E-81
GHNINEIG_01806	1881418:1882299:+	DNA polymerase III PolC-type	WP_011371134	3'-5' exonuclease	Yes	100.00%	96.25%	98.98%	0
GHNINEIG_01807	1882430:1882882:+	Universal stress protein A	WP_083756137	universal stress protein	Yes	100.00%	88.00%	94.67%	9.8015E-96
GHNINEIG_01808	1882887:1884617:-	Gamma-glutamyltranspeptidase	WP_011371136	gamma-glutamyltransferase	Yes	100.00%	93.23%	96.70%	0
GHNINEIG_01809	1884834:1885115:-	Peptidyl-prolyl cis-trans isomerase C	WP_011371137	peptidyl-prolyl cis-trans isomerase	Yes	100.00%	95.70%	98.92%	5.14689E-60
GHNINEIG_01810	1885201:1886259:+	hypothetical protein	WP_011371138	hydroxymethylglutaryl-CoA reductase	Yes	100.00%	96.31%	99.72%	0
GHNINEIG_01811	1886266:1887297:+	Isopentenyl-diphosphate delta-isomerase	WP_011371139	type 2 isopentenyl-diphosphate Delta-isomerase	Yes	100.00%	95.34%	98.83%	0
GHNINEIG_01812	1887318:1888487:+	Hydroxymethylglutaryl-CoA synthase	WP_011371140	hydroxymethylglutaryl-CoA synthase	Yes	100.00%	93.32%	95.89%	0
GHNINEIG_01814	1888843:1889421:-	hypothetical protein	WP_011371141	hypothetical protein	Yes	100.00%	78.12%	91.15%	1.92754E-102
GHNINEIG_01815	1889481:1890806:-	hypothetical protein	WP_011371142	hypothetical protein	Yes	99.77%	81.14%	87.73%	0
GHNINEIG_01816	1890817:1891443:-	hypothetical protein	WP_011371143	TPR repeat-containing protein	Yes	100.00%	93.75%	97.12%	1.81448E-133
GHNINEIG_01817	1891443:1892333:-	hypothetical protein	WP_011371144	type II secretion system protein	Yes	100.00%	95.27%	98.31%	0
GHNINEIG_01818	1892333:1893280:-	hypothetical protein	WP_011371145	type II secretion system protein	Yes	100.00%	89.84%	94.60%	0
GHNINEIG_01819	1893281:1894678:-	Putative conjugal transfer protein	WP_011371146	CpaF family protein	Yes	100.00%	98.49%	99.14%	0
GHNINEIG_01820	1894695:1895939:-	Septum site-determining protein MinD	WP_011371147	Flp pilus assembly protein ATPase CpaE-like	Yes	100.00%	92.27%	97.10%	0
GHNINEIG_01821	1895936:1897498:-	Putative type II secretion system protein D	WP_011371148	type II and III secretion system protein	Yes	100.00%	93.46%	96.73%	0
GHNINEIG_01822	1897495:1898382:-	hypothetical protein	WP_011371149	Flp pilus assembly protein CpaB	Yes	100.00%	91.53%	95.25%	0
GHNINEIG_01823	1898416:1898886:-	hypothetical protein	WP_048810695	hypothetical protein	Yes	94.23%	91.84%	99.32%	1.75771E-91
GHNINEIG_01824	1898896:1899141:-	hypothetical protein	WP_011371151	Flp family type IVb pilin	Yes	82.72%	74.63%	88.06%	1.15853E-21
GHNINEIG_01825	1899497:1899994:-	hypothetical protein	WP_011371152	heme-binding protein	Yes	100.00%	93.33%	96.97%	7.03997E-108
GHNINEIG_01826	1900356:1901405:+	Homoserine kinase	WP_011371153	GHMP kinase	Yes	100.00%	89.40%	95.42%	0
GHNINEIG_01827	1901389:1902315:+	Homoserine kinase	WP_083756138	hypothetical protein	Yes	99.35%	89.54%	94.12%	0
GHNINEIG_01828	1902335:1903330:+	hypothetical protein	WP_011371155	diphosphomevalonate decarboxylase	Yes	99.40%	90.27%	96.05%	0
GHNINEIG_01829	1903406:1903867:-	Stringent starvation protein B	WP_011371159	ClpXP protease specificity-enhancing factor	Yes	100.00%	89.54%	94.77%	4.98957E-80
GHNINEIG_01830	1903919:1904560:-	Stringent starvation protein A	WP_011371160	stringent starvation protein A	Yes	100.00%	96.71%	98.59%	3.02161E-146
GHNINEIG_01831	1904750:1905724:-	Elongation factor P--(R)-beta-lysine ligase	WP_011371161	EF-P lysine aminoacylase GenX	Yes	100.00%	90.12%	94.75%	0
GHNINEIG_01832	1905743:1906309:-	Elongation factor P	WP_011371162	elongation factor P	Yes	100.00%	98.94%	100.00%	2.14837E-136
GHNINEIG_01833	1906486:1907457:+	L-lysine 2,3-aminomutase	WP_011371163	EF-P beta-lysylation protein EpmB	Yes	100.00%	92.26%	96.59%	0
GHNINEIG_01834	1907454:1908989:+	hypothetical protein	WP_011371164	glycosyl transferase	Yes	100.00%	91.98%	96.67%	0
GHNINEIG_01835	1909073:1909981:+	hypothetical protein	WP_011371165	TIGR00374 family protein	Yes	100.00%	94.37%	97.68%	0
GHNINEIG_01836	1910013:1911233:+	hypothetical protein	WP_011371166	glycosyltransferase family 9 protein	Yes	99.75%	97.53%	98.52%	0
GHNINEIG_01837	1911252:1912364:-	Lipopolysaccharide export system permease protein LptG	WP_011371167	LPS export ABC transporter permease LptG	Yes	100.00%	94.86%	98.38%	0
GHNINEIG_01838	1912361:1913470:-	Lipopolysaccharide export system permease protein LptF	WP_011371168	LPS export ABC transporter permease LptF	Yes	100.00%	93.22%	97.56%	0
GHNINEIG_01839	1913618:1915099:+	Cytosol aminopeptidase	WP_011371169	putative cytosol aminopeptidase	Yes	100.00%	95.13%	97.77%	0
GHNINEIG_01840	1915099:1915539:+	DNA polymerase III subunit chi	WP_011371170	DNA polymerase III subunit chi	Yes	100.00%	92.47%	95.89%	4.16614E-98
GHNINEIG_01841	1915598:1916635:+	Twitching mobility protein	WP_011371171	type IV pili twitching motility protein PilT	Yes	100.00%	94.78%	97.68%	0
GHNINEIG_01842	1916751:1917665:+	hypothetical protein	WP_011371172	murein peptide amidase A	Yes	100.00%	93.09%	96.05%	0
GHNINEIG_01843	1917742:1918869:-	hypothetical protein	WP_011371173	ErfK/YbiS/YcfS/YnhG	Yes	100.00%	95.20%	96.80%	0
GHNINEIG_01844	1918862:1919677:-	Beta-barrel assembly-enhancing protease	WP_011371174	nuclear transport factor 2 family protein	Yes	100.00%	95.20%	96.31%	1.31773E-178
GHNINEIG_01845	1919827:1921863:-	UvrABC system protein B	WP_011371175	excinuclease ABC subunit B	Yes	100.00%	98.38%	99.41%	0
GHNINEIG_01846	1922144:1923328:+	Aspartate aminotransferase	WP_011371176	pyridoxal phosphate-dependent aminotransferase	Yes	100.00%	97.72%	99.24%	0
GHNINEIG_01847	1923404:1923955:-	ADP compounds hydrolase NudE	WP_011371177	ADP compounds hydrolase NudE	Yes	100.00%	99.45%	100.00%	5.17081E-131
GHNINEIG_01848	1923986:1924666:+	GMP/IMP nucleotidase YrfG	WP_011371178	HAD family hydrolase	Yes	100.00%	92.92%	96.46%	6.55647E-157
GHNINEIG_01849	1924671:1925306:-	Thiopurine S-methyltransferase	WP_011371179	thiopurine S-methyltransferase	Yes	100.00%	85.31%	91.94%	7.87165E-133
GHNINEIG_01850	1925384:1925950:+	Thiol-disulfide oxidoreductase ResA	WP_011371180	protein disulfide oxidoreductase	Yes	94.15%	90.96%	96.61%	3.06531E-119
GHNINEIG_01851	1925963:1926625:+	Polyamine aminopropyltransferase	WP_011371181	hypothetical protein	Yes	100.00%	85.00%	90.00%	7.71744E-127
GHNINEIG_01852	1926911:1928839:+	ABC transporter ATP-binding protein uup	WP_011371182	ABC transporter ATP-binding protein	Yes	100.00%	96.57%	98.29%	0
GHNINEIG_01853	1928853:1929329:-	hypothetical protein	WP_011371183	hypothetical protein	Yes	100.00%	84.81%	91.77%	3.73134E-89
GHNINEIG_01854	1929626:1930759:+	Ribonucleoside-diphosphate reductase 1 subunit beta	WP_011371184	ribonucleotide-diphosphate reductase subunit beta	Yes	100.00%	97.61%	98.94%	0
GHNINEIG_01855	1930865:1931578:+	2,3-bisphosphoglycerate-dependent phosphoglycerate mutase	WP_011371185	phosphoglycerate/bisphosphoglycerate mutase	Yes	100.00%	74.26%	85.23%	6.93984E-132
GHNINEIG_01856	1931588:1932799:+	hypothetical protein	WP_011371186	hypothetical protein	Yes	100.00%	89.08%	95.29%	0
GHNINEIG_01857	1932820:1933107:+	hypothetical protein	WP_011371187	amphi-Trp domain-containing protein	Yes	100.00%	100.00%	100.00%	2.23297E-61
GHNINEIG_01858	1933129:1934766:+	hypothetical protein	WP_011371188	hypothetical protein	Yes	100.00%	96.15%	97.80%	0
GHNINEIG_01859	1934759:1935667:+	Alpha-aminoadipate--LysW ligase LysX	WP_011371189	glutathione synthase	Yes	100.00%	96.03%	98.68%	0
GHNINEIG_01860	1935691:1936815:+	HPr kinase/phosphorylase	WP_083756139	HprK-related kinase B	Yes	100.00%	86.36%	91.18%	0
GHNINEIG_01861	1936818:1937573:-	hypothetical protein	WP_011371191	DUF3379 domain-containing protein	Yes	100.00%	87.65%	92.43%	6.31129E-160
GHNINEIG_01862	1937570:1938109:-	ECF RNA polymerase sigma factor SigE	WP_011371192	RNA polymerase sigma factor	Yes	97.21%	95.98%	97.13%	2.14257E-115
GHNINEIG_01863	1938167:1939015:-	hypothetical protein	WP_011371193	ribonuclease BN	Yes	98.94%	93.19%	97.49%	1.30442E-167
GHNINEIG_01864	1939139:1941505:+	Cyclic di-GMP phosphodiesterase Gmr	WP_011371194	diguanylate cyclase/phosphodiesterase	Yes	100.00%	93.27%	96.95%	0
GHNINEIG_01865	1941522:1942328:-	hypothetical protein	WP_048810698	DUF2063 domain-containing protein	Yes	100.00%	87.69%	95.15%	2.87407E-175
GHNINEIG_01866	1942315:1943163:-	hypothetical protein	WP_011371196	DUF692 domain-containing protein	Yes	99.65%	92.88%	95.73%	0
GHNINEIG_01867	1943277:1943639:-	hypothetical protein	WP_011371197	hypothetical protein	Yes	100.00%	95.83%	99.17%	9.90753E-50
GHNINEIG_01868	1943747:1945078:-	Outer membrane protein TolC	WP_011371198	outer membrane efflux protein	Yes	100.00%	95.71%	98.19%	0
GHNINEIG_01869	1945080:1948244:-	Cation efflux system protein CusA	WP_011371199	CusA/CzcA family heavy metal efflux RND transporter	Yes	100.00%	97.72%	99.34%	0
GHNINEIG_01870	1948254:1949537:-	Cation efflux system protein CusB	WP_011371200	efflux RND transporter periplasmic adaptor subunit	Yes	100.00%	96.25%	98.59%	0
GHNINEIG_01871	1950174:1950353:+	hypothetical protein	WP_048810699	hypothetical protein	Yes	100.00%	94.92%	98.31%	1.72527E-30
GHNINEIG_01872	1950350:1950907:-	Putative cysteine protease YraA	WP_011371201	DJ-1 family protein	Yes	100.00%	98.38%	99.46%	2.07377E-126
GHNINEIG_01873	1950904:1952256:-	Carboxy-terminal processing protease CtpB	WP_011371202	S41 family peptidase	Yes	97.56%	97.72%	98.86%	0
GHNINEIG_01874	1952414:1952725:+	Biofilm growth-associated repressor	WP_011371203	ArsR family transcriptional regulator	Yes	93.20%	100.00%	100.00%	1.038E-61
GHNINEIG_01876	1954104:1954853:-	hypothetical protein	WP_011371204	hypothetical protein	Yes	100.00%	71.49%	83.13%	1.06428E-115
GHNINEIG_01877	1954976:1955872:+	hypothetical protein	WP_011371205	HDOD domain-containing protein	Yes	95.64%	90.88%	95.79%	0
GHNINEIG_01883	1962128:1963267:+	Histone deacetylase-like amidohydrolase	WP_011371206	histone deacetylase	Yes	100.00%	92.08%	95.78%	0
GHNINEIG_01884	1963278:1964105:+	hypothetical protein	WP_011371207	amidohydrolase 2	Yes	99.27%	85.35%	92.31%	2.4449E-170
GHNINEIG_01885	1964300:1965280:+	Putative aliphatic sulfonates transport permease protein SsuC	WP_011371208	ABC transporter permease	Yes	100.00%	98.16%	100.00%	0
GHNINEIG_01886	1965293:1966204:+	Aliphatic sulfonates import ATP-binding protein SsuB	WP_011371209	ABC transporter ATP-binding protein	Yes	100.00%	98.02%	99.34%	0
GHNINEIG_01887	1966204:1966677:+	Putative nickel-responsive regulator	WP_011371210	CopG family transcriptional regulator	Yes	100.00%	96.18%	98.09%	1.88423E-108
GHNINEIG_01888	1966670:1967443:+	hypothetical protein	WP_011371211	urea carboxylase	Yes	100.00%	94.16%	97.28%	0
GHNINEIG_01889	1967430:1968074:+	hypothetical protein	WP_048810700	urea carboxylase	Yes	100.00%	98.13%	100.00%	3.31975E-159
GHNINEIG_01890	1968124:1971744:+	Acetyl-/propionyl-coenzyme A carboxylase alpha chain	WP_011371213	urea carboxylase	Yes	100.00%	96.93%	98.84%	0
GHNINEIG_01891	1971744:1973540:+	Allophanate hydrolase	WP_011371214	allophanate hydrolase	Yes	99.33%	88.89%	94.61%	0
GHNINEIG_01892	1973770:1975944:+	Mannosylfructose-phosphate synthase	WP_011371215	sucrose-phosphate synthase	Yes	100.00%	96.41%	98.76%	0
GHNINEIG_01893	1975944:1976774:+	Mannosylfructose-phosphate phosphatase	WP_011371216	haloacid dehalogenase	Yes	100.00%	88.41%	94.57%	6.98397E-174
GHNINEIG_01894	1976802:1977683:+	Fructokinase	WP_011371217	carbohydrate kinase	Yes	100.00%	86.35%	92.15%	0
GHNINEIG_01895	1977741:1979696:+	Amylosucrase	WP_011371218	alpha-amylase	Yes	100.00%	97.85%	99.69%	0
GHNINEIG_01896	1979770:1981125:-	Glutamate--methylamine ligase	WP_011371219	type III glutamate--ammonia ligase	Yes	100.00%	98.00%	99.78%	0
GHNINEIG_01897	1981141:1981908:-	Creatinine amidohydrolase	WP_011371220	creatininase	Yes	100.00%	93.33%	97.65%	0
GHNINEIG_01898	1982060:1983037:-	Putative aliphatic sulfonates-binding protein	WP_011371221	ABC transporter substrate-binding protein	Yes	100.00%	97.54%	100.00%	0
GHNINEIG_01899	1983218:1984072:-	hypothetical protein	WP_011371222	EamA/RhaT family transporter	Yes	100.00%	95.42%	98.24%	0
GHNINEIG_01900	1984103:1984951:-	hypothetical protein	WP_011371223	sugar phosphate isomerase/epimerase	Yes	100.00%	91.49%	93.97%	0
GHNINEIG_01901	1984957:1985739:-	N-acyl homoserine lactonase	WP_048810701	MBL fold hydrolase	Yes	100.00%	95.00%	98.08%	0
GHNINEIG_01902	1985758:1986771:-	hypothetical protein	WP_011371225	fatty acid desaturase	Yes	100.00%	96.74%	98.22%	0
GHNINEIG_01920	2005746:2007530:- (isl.)	RNA polymerase sigma factor RpoD	WP_011371227	RNA polymerase sigma factor RpoD	Yes	100.00%	98.99%	99.66%	0
GHNINEIG_01921	2007668:2009398:- (isl.)	DNA primase	WP_011371228	DNA primase	Yes	100.00%	97.05%	98.78%	0
GHNINEIG_01922	2009566:2010018:- (isl.)	hypothetical protein	WP_011371229	aspartyl-tRNA amidotransferase subunit B	Yes	100.00%	96.67%	98.00%	1.70489E-97
GHNINEIG_01923	2010044:2010259:- (isl.)	30S ribosomal protein S21	WP_011371230	30S ribosomal protein S21	Yes	100.00%	100.00%	100.00%	1.41713E-42
GHNINEIG_01924	2010441:2011517:+ (isl.)	tRNA N6-adenosine threonylcarbamoyltransferase	WP_011371231	tRNA (adenosine(37)-N6)-threonylcarbamoyltransferase complex transferase subunit TsaD	Yes	99.72%	99.16%	99.44%	0
GHNINEIG_01925	2011563:2012879:- (isl.)	hypothetical protein	WP_011371095	lipopolysaccharide biosynthesis protein	No	96.58%	26.71%	46.57%	2.38487E-20
GHNINEIG_01928	2013514:2014119:-	putative glycerol-3-phosphate acyltransferase	WP_011371232	glycerol-3-phosphate acyltransferase	Yes	100.00%	98.51%	99.50%	1.08321E-137
GHNINEIG_01929	2014222:2014584:+	Dihydroneopterin aldolase	WP_011371233	dihydroneopterin aldolase	Yes	100.00%	97.50%	98.33%	4.53521E-80
GHNINEIG_01930	2014657:2015121:-	hypothetical protein	WP_011371234	hypothetical protein	Yes	100.00%	94.16%	98.05%	1.40534E-103
GHNINEIG_01931	2015155:2015619:-	hypothetical protein	WP_011371235	hypothetical protein	Yes	100.00%	94.16%	96.75%	4.09746E-100
GHNINEIG_01932	2015762:2016946:+	hypothetical protein	WP_011371236	SAM-dependent methyltransferase	Yes	100.00%	97.46%	98.22%	0
GHNINEIG_01933	2016960:2017727:+	Undecaprenyl-diphosphatase	WP_011371237	undecaprenyl-diphosphatase	Yes	100.00%	99.22%	100.00%	5.04494E-180
GHNINEIG_01934	2017757:2019229:+	Bifunctional NAD(P)H-hydrate repair enzyme Nnr	WP_011371238	bifunctional ADP-dependent NAD(P)H-hydrate dehydratase/NAD(P)H-hydrate epimerase	Yes	100.00%	93.27%	96.53%	0
GHNINEIG_01935	2019231:2020340:-	N5-carboxyaminoimidazole ribonucleotide synthase	WP_011371239	5-(carboxyamino)imidazole ribonucleotide synthase	Yes	100.00%	98.10%	99.73%	0
GHNINEIG_01936	2020450:2020965:-	N5-carboxyaminoimidazole ribonucleotide mutase	WP_048810825	5-(carboxyamino)imidazole ribonucleotide mutase	Yes	90.64%	98.06%	99.35%	1.37404E-105
GHNINEIG_01937	2021117:2022916:-	Putative cyclic-di-GMP phosphodiesterase YjcC	WP_011371241	diguanylate cyclase/phosphodiesterase	Yes	100.00%	95.99%	98.00%	0
GHNINEIG_01938	2023261:2024418:+	S-adenosylmethionine synthase	WP_011371242	S-adenosylmethionine synthase	Yes	100.00%	98.96%	99.74%	0
GHNINEIG_01939	2024501:2025358:+	5,10-methylenetetrahydrofolate reductase	WP_011371243	methylenetetrahydrofolate reductase	Yes	100.00%	97.89%	99.65%	0
GHNINEIG_01940	2025378:2026115:+	Ribosomal RNA small subunit methyltransferase E	WP_011371244	16S rRNA (uracil(1498)-N(3))-methyltransferase	Yes	100.00%	89.80%	95.51%	1.62104E-161
GHNINEIG_01941	2026185:2027495:+	hypothetical protein	WP_011371245	glutamate--cysteine ligase	Yes	100.00%	98.39%	99.31%	0
GHNINEIG_01942	2027492:2028457:+	Glutathione synthetase	WP_011371246	glutathione synthase	Yes	100.00%	95.02%	97.20%	0
GHNINEIG_01943	2028550:2029605:+	FAD:protein FMN transferase	WP_011371247	FAD:protein FMN transferase	Yes	99.15%	92.82%	96.55%	0
GHNINEIG_01944	2029668:2030234:+	hypothetical protein	WP_011371248	YqgE/AlgH family protein	Yes	100.00%	97.34%	98.40%	7.23869E-132
GHNINEIG_01945	2030218:2030631:+	Putative pre-16S rRNA nuclease	WP_011371249	Holliday junction resolvase RuvX	Yes	97.81%	97.01%	99.25%	4.61855E-92
GHNINEIG_01946	2030650:2031669:+	Aspartate carbamoyltransferase	WP_011371250	aspartate carbamoyltransferase	Yes	100.00%	98.23%	99.71%	0
GHNINEIG_01947	2031666:2032952:+	Dihydroorotase	WP_011371251	dihydroorotase	Yes	100.00%	97.66%	98.60%	0
GHNINEIG_01948	2032968:2033558:+	hypothetical protein	WP_011371252	hypothetical protein	Yes	100.00%	82.65%	90.82%	1.23551E-119
GHNINEIG_01949	2033578:2033802:-	hypothetical protein	WP_011371253	hypothetical protein	Yes	100.00%	90.54%	97.30%	7.65476E-41
GHNINEIG_01950	2033823:2034614:-	hypothetical protein	WP_011371254	polyphosphate kinase 2	Yes	100.00%	99.24%	100.00%	0
GHNINEIG_01951	2034782:2035465:+	hypothetical protein	WP_011371255	YggS family pyridoxal phosphate-dependent enzyme	Yes	99.56%	88.50%	93.81%	8.42389E-148
GHNINEIG_01952	2035569:2036579:-	hypothetical protein	WP_011371256	hypothetical protein	Yes	98.21%	86.97%	93.33%	0
GHNINEIG_01953	2036949:2038223:+	Cryptic catabolic NAD-specific glutamate dehydrogenase GudB	WP_011371257	Glu/Leu/Phe/Val dehydrogenase	Yes	100.00%	98.35%	98.82%	0
GHNINEIG_01954	2038354:2039211:+	Pyrroline-5-carboxylate reductase	WP_011371258	pyrroline-5-carboxylate reductase	Yes	100.00%	96.49%	99.30%	0
GHNINEIG_01955	2039211:2039780:+	hypothetical protein	WP_011371259	YggT family protein	Yes	100.00%	96.30%	98.94%	2.18493E-126
GHNINEIG_01956	2039882:2041039:+	Homoserine O-acetyltransferase	WP_011371260	homoserine O-acetyltransferase	Yes	100.00%	97.40%	98.18%	0
GHNINEIG_01957	2041043:2041660:+	hypothetical protein	WP_011371261	methionine biosynthesis protein MetW	Yes	100.00%	99.51%	100.00%	7.33908E-153
GHNINEIG_01958	2041742:2041990:+	hypothetical protein	WP_083756140	ferrous iron transport protein A	Yes	100.00%	98.78%	100.00%	6.91422E-53
GHNINEIG_01959	2041987:2044296:+	Fe(2+) transporter FeoB	WP_011371262	Fe(2+) transporter permease subunit FeoB	Yes	99.87%	96.35%	98.83%	0
GHNINEIG_01960	2044321:2044593:+	hypothetical protein	WP_011371263	transcriptional regulator	Yes	100.00%	88.89%	91.11%	1.40219E-52
GHNINEIG_01961	2044700:2045641:+	hypothetical protein	WP_011371264	PilZ domain-containing protein	Yes	100.00%	96.49%	99.04%	0
GHNINEIG_01962	2045651:2046076:+	hypothetical protein	WP_011371265	hypothetical protein	Yes	100.00%	92.20%	95.74%	8.87835E-92
GHNINEIG_01963	2046068:2046994:-	hypothetical protein	WP_011371266	PilZ domain-containing protein	Yes	100.00%	95.45%	98.70%	0
GHNINEIG_01964	2047060:2047731:-	Carboxylesterase 2	WP_011371267	carboxylesterase	Yes	98.65%	89.09%	95.00%	1.25972E-147
GHNINEIG_01965	2047874:2048077:+	hypothetical protein	WP_048810702	hypothetical protein	Yes	100.00%	88.06%	91.04%	2.14169E-31
GHNINEIG_01966	2048074:2049330:+	Diaminopimelate decarboxylase	WP_011371268	diaminopimelate decarboxylase	Yes	100.00%	97.61%	98.80%	0
GHNINEIG_01967	2049394:2050527:-	hypothetical protein	WP_011371269	hypothetical protein	Yes	99.73%	89.36%	93.09%	0
GHNINEIG_01968	2050537:2051733:-	Ribosomal RNA large subunit methyltransferase I	WP_011371270	class I SAM-dependent rRNA methyltransferase	Yes	100.00%	98.24%	99.50%	0
GHNINEIG_01969	2051889:2052275:-	Glycine cleavage system H protein	WP_011371271	glycine cleavage system protein H	Yes	100.00%	96.88%	97.66%	8.62526E-83
GHNINEIG_01970	2052471:2054333:-	putative diguanylate cyclase YdaM	WP_011371272	GGDEF domain-containing protein	Yes	100.00%	91.77%	97.58%	0
GHNINEIG_01972	2054915:2055124:-	Cold shock protein ScoF	WP_011371279	cold-shock protein	Yes	100.00%	100.00%	100.00%	2.17987E-42
GHNINEIG_01973	2055328:2056326:-	hypothetical protein	WP_011371280	DUF1722 domain-containing protein	Yes	100.00%	95.48%	98.19%	0
GHNINEIG_01974	2056508:2057644:+	Ferrochelatase	WP_011371281	ferrochelatase	Yes	100.00%	98.68%	99.21%	0
GHNINEIG_01975	2057647:2058360:-	Dihydromonapterin reductase	WP_011371282	dihydromonapterin reductase	Yes	100.00%	97.89%	99.16%	3.77119E-170
GHNINEIG_01976	2058431:2059627:-	hypothetical protein	WP_011371283	MFS transporter	Yes	100.00%	96.98%	98.24%	0
GHNINEIG_01978	2060741:2061322:-	hypothetical protein	WP_011371286	thioredoxin family protein	Yes	100.00%	84.97%	93.78%	7.65828E-119
GHNINEIG_01979	2061393:2062352:-	hypothetical protein	WP_011371287	permease	Yes	100.00%	91.85%	96.55%	0
GHNINEIG_01980	2062376:2063344:-	Metallo-beta-lactamase type 2	WP_011371288	MBL fold metallo-hydrolase	Yes	94.10%	85.81%	92.41%	0
GHNINEIG_01981	2063983:2065323:+	Malate:quinone oxidoreductase	WP_011371290	malate:quinone oxidoreductase	Yes	100.00%	98.65%	99.78%	0
GHNINEIG_01982	2065307:2066317:+	Zinc-binding GTPase YeiR	WP_048810706	GTP-binding protein	Yes	100.00%	89.58%	95.24%	0
GHNINEIG_01983	2066493:2067440:+	GTP cyclohydrolase FolE2	WP_011371292	GTP cyclohydrolase I FolE2	Yes	100.00%	99.68%	100.00%	0
GHNINEIG_01985	2068088:2068573:-	Leucine-responsive regulatory protein	WP_011371294	Lrp/AsnC family transcriptional regulator	Yes	96.89%	96.15%	97.44%	1.40548E-106
GHNINEIG_01986	2068791:2070419:+	2-isopropylmalate synthase	WP_011371295	2-isopropylmalate synthase 2	Yes	99.26%	98.14%	99.63%	0
GHNINEIG_01987	2070539:2071411:+	Thioredoxin C-1	WP_011371296	thioredoxin-like protein	Yes	100.00%	94.14%	96.90%	0
GHNINEIG_01988	2071516:2072619:-	Metallo-beta-lactamase type 2	WP_011371297	MBL fold metallo-hydrolase	Yes	100.00%	92.10%	96.46%	0
GHNINEIG_01989	2072772:2073875:-	hypothetical protein	WP_011371298	AI-2E family transporter	Yes	100.00%	96.46%	98.37%	0
GHNINEIG_01990	2073916:2075289:+	hypothetical protein	WP_011371299	LOG family protein	Yes	100.00%	97.37%	99.56%	0
GHNINEIG_01991	2075373:2076578:+	ATP-dependent RNA helicase SrmB	WP_011371300	DEAD/DEAH box helicase	Yes	100.00%	96.51%	98.25%	0
GHNINEIG_01992	2076698:2077318:+	Biofilm operon icaADBC HTH-type negative transcriptional regulator IcaR	WP_011371301	TetR/AcrR family transcriptional regulator	Yes	99.51%	88.29%	92.68%	2.28765E-133
GHNINEIG_01993	2077320:2077790:+	hypothetical protein	WP_011371302	hypothetical protein	Yes	100.00%	87.82%	91.03%	1.40391E-95
GHNINEIG_01994	2077823:2078602:-	hypothetical protein	WP_011371303	hypothetical protein	Yes	100.00%	98.07%	99.23%	8.07872E-175
GHNINEIG_01995	2078602:2079972:-	Succinate-semialdehyde dehydrogenase [NADP(+)] 1	WP_011371304	succinate-semialdehyde dehydrogenase	Yes	100.00%	98.25%	99.12%	0
GHNINEIG_01996	2080013:2081215:-	Oxygen sensor protein DosP	WP_011371305	EAL domain-containing protein	Yes	100.00%	96.75%	99.00%	0
GHNINEIG_01997	2081425:2082759:-	Allantoinase	WP_011371306	dihydroorotase	Yes	100.00%	97.07%	99.32%	0
GHNINEIG_01998	2082939:2083214:+	Putative membrane protein insertion efficiency factor	WP_011371307	membrane protein insertion efficiency factor YidD	Yes	100.00%	86.81%	94.51%	2.36775E-55
GHNINEIG_01999	2083380:2085491:+	Polyphosphate kinase	WP_011371308	polyphosphate kinase 1	Yes	100.00%	97.01%	99.29%	0
GHNINEIG_02000	2085592:2087100:+	Guanosine-5'-triphosphate,3'-diphosphate pyrophosphatase	WP_011371309	exopolyphosphatase	Yes	100.00%	96.41%	98.41%	0
GHNINEIG_02001	2087109:2088206:-	Sulfite reductase [NADPH] flavoprotein alpha-component	WP_011371310	oxidoreductase FAD/NAD(P)-binding protein	Yes	100.00%	93.97%	96.99%	0
GHNINEIG_02002	2088345:2088866:-	hypothetical protein	WP_011371311	hypothetical protein	Yes	95.38%	98.18%	99.39%	1.94551E-114
GHNINEIG_02003	2089130:2089774:+	Orotate phosphoribosyltransferase	WP_011371312	orotate phosphoribosyltransferase	Yes	100.00%	97.20%	98.13%	1.42458E-150
GHNINEIG_02004	2089819:2090349:+	2,3-bisphosphoglycerate-dependent phosphoglycerate mutase	WP_011371313	phosphohistidine phosphatase, SixA	Yes	95.45%	91.07%	97.02%	3.41286E-110
GHNINEIG_02005	2090443:2093955:+	Methyl-accepting chemotaxis protein II	WP_011371314	methyl-accepting chemotaxis sensory transducer with Pas/Pac sensor	Yes	100.00%	92.82%	96.41%	0
GHNINEIG_02006	2094022:2094786:-	hypothetical protein	WP_011371315	sulfite exporter TauE/SafE family protein	Yes	100.00%	93.31%	97.64%	4.5123E-144
GHNINEIG_02007	2094808:2095722:-	Acetylglutamate kinase	WP_011371316	acetylglutamate kinase	Yes	100.00%	99.34%	100.00%	0
GHNINEIG_02008	2095691:2095780:-	hypothetical protein	WP_011371316	acetylglutamate kinase	No	100.00%	99.34%	100.00%	0
GHNINEIG_02009	2095923:2096459:+	hypothetical protein	WP_011371317	hypothetical protein	Yes	100.00%	94.94%	97.75%	1.44994E-112
GHNINEIG_02010	2096494:2097792:-	hypothetical protein	WP_048810707	hypothetical protein	Yes	100.00%	82.18%	90.97%	0
GHNINEIG_02011	2098029:2098514:-	hypothetical protein	WP_011371319	YajQ family cyclic di-GMP-binding protein	Yes	100.00%	99.38%	100.00%	4.67725E-112
GHNINEIG_02012	2098695:2099885:+	Aspartate aminotransferase	WP_011371320	class I and II aminotransferase	Yes	100.00%	90.15%	94.44%	0
GHNINEIG_02013	2099880:2100698:-	hypothetical protein	WP_011371321	HDOD domain-containing protein	Yes	100.00%	96.69%	99.63%	0
GHNINEIG_02014	2100814:2102199:-	Phosphomannomutase/phosphoglucomutase	WP_011371322	phosphomannomutase/phosphoglucomutase	Yes	100.00%	92.41%	96.10%	0
GHNINEIG_02015	2102272:2102733:-	Deoxyuridine 5'-triphosphate nucleotidohydrolase	WP_011371323	dUTP diphosphatase	Yes	99.35%	96.05%	98.03%	1.69589E-103
GHNINEIG_02016	2102881:2103597:+	Zinc transporter ZupT	WP_011371324	divalent cation transporter	Yes	100.00%	93.28%	97.48%	7.26521E-148
GHNINEIG_02017	2103755:2105077:+	Inner membrane transport protein YbaT	WP_011371325	APC family permease	Yes	100.00%	89.32%	93.86%	0
GHNINEIG_02018	2105224:2107206:-	Glycine betaine transporter	WP_011371326	high-affinity choline transporter BetT	Yes	100.00%	95.76%	98.94%	0
GHNINEIG_02019	2107277:2108353:-	hypothetical protein	WP_011371327	hypothetical protein	Yes	100.00%	86.59%	93.85%	0
GHNINEIG_02021	2109507:2112857:-	Autoinducer 2 sensor kinase/phosphatase LuxQ	WP_011371330	PAS/PAC sensor signal transduction histidine kinase	Yes	100.00%	84.77%	93.10%	0
GHNINEIG_02022	2113056:2113382:-	hypothetical protein	WP_011371331	DUF4156 domain-containing protein	Yes	100.00%	88.89%	95.37%	1.75886E-64
GHNINEIG_02023	2113432:2114649:-	Coenzyme A biosynthesis bifunctional protein CoaBC	WP_011371332	bifunctional phosphopantothenoylcysteine decarboxylase/phosphopantothenate--cysteine ligase CoaBC	Yes	99.26%	89.55%	94.53%	0
GHNINEIG_02024	2114646:2115032:-	Putative esterase	WP_011371333	4-hydroxybenzoyl-CoA thioesterase	Yes	100.00%	97.66%	98.44%	1.59215E-87
GHNINEIG_02025	2115093:2115770:+	hypothetical protein	WP_048810828	JAB domain-containing protein	Yes	100.00%	92.44%	95.56%	5.60158E-151
GHNINEIG_02026	2116004:2116240:+	50S ribosomal protein L28	WP_011371335	50S ribosomal protein L28	Yes	100.00%	100.00%	100.00%	2.71746E-50
GHNINEIG_02027	2116252:2116404:+	50S ribosomal protein L33	WP_011371336	50S ribosomal protein L33	Yes	100.00%	100.00%	100.00%	4.82793E-28
GHNINEIG_02028	2116505:2119189:-	Phytochrome-like protein cph2	WP_011371337	diguanylate cyclase	Yes	98.88%	86.88%	93.89%	0
GHNINEIG_02029	2119267:2119467:-	hypothetical protein	WP_048810709	hypothetical protein	Yes	96.97%	89.06%	95.31%	8.97538E-37
GHNINEIG_02030	2119604:2120419:+	Formamidopyrimidine-DNA glycosylase	WP_011371338	formamidopyrimidine-DNA glycosylase	Yes	100.00%	92.99%	95.57%	0
GHNINEIG_02031	2120542:2121036:+	hypothetical protein	WP_011371339	hypothetical protein	Yes	100.00%	87.80%	92.68%	8.9174E-105
GHNINEIG_02032	2121120:2123816:+	Calcium-transporting ATPase	WP_011371340	ATPase	Yes	100.00%	89.20%	94.88%	0
GHNINEIG_02033	2123960:2126656:+	Virulence sensor protein BvgS	WP_011371341	multi-sensor hybrid histidine kinase	Yes	100.00%	91.54%	96.21%	0
GHNINEIG_02034	2126672:2127748:-	Sulfate/thiosulfate import ATP-binding protein CysA	WP_011371342	molybdenum ABC transporter ATP-binding protein	Yes	100.00%	87.43%	93.85%	0
GHNINEIG_02035	2127753:2128448:-	Sulfate transport system permease protein CysT	WP_011371343	molybdate ABC transporter permease subunit	Yes	100.00%	93.07%	98.27%	9.03187E-155
GHNINEIG_02036	2128541:2129308:-	Molybdate-binding periplasmic protein	WP_011371344	molybdate ABC transporter substrate-binding protein	Yes	98.82%	86.90%	92.06%	2.33299E-161
GHNINEIG_02037	2129367:2130164:-	Molybdenum-pterin-binding protein MopA	WP_011371345	ModE family transcriptional regulator	Yes	100.00%	90.57%	95.47%	2.7229E-169
GHNINEIG_02038	2130347:2131318:+	hypothetical protein	WP_011371346	HPP family protein	Yes	100.00%	88.85%	94.43%	0
GHNINEIG_02039	2131361:2131840:-	Phosphopantetheine adenylyltransferase	WP_011371347	phosphopantetheine adenylyltransferase	Yes	100.00%	97.48%	99.37%	6.61399E-110
GHNINEIG_02040	2131924:2132454:-	Phytochrome-like protein cph2	WP_011371348	GGDEF domain-containing protein	Yes	100.00%	88.07%	97.16%	4.16722E-103
GHNINEIG_02041	2132461:2135793:-	putative signaling protein	WP_011371348	GGDEF domain-containing protein	No	100.00%	86.85%	93.42%	0
GHNINEIG_02042	2135879:2136499:-	Ribosomal RNA small subunit methyltransferase D	WP_011371349	16S rRNA (guanine(966)-N(2))-methyltransferase RsmD	Yes	99.51%	82.93%	92.68%	2.88852E-125
GHNINEIG_02043	2136748:2137038:+	hypothetical protein	WP_011371350	hypothetical protein	Yes	100.00%	93.75%	96.88%	2.23928E-55
GHNINEIG_02044	2137101:2137565:+	hypothetical protein	WP_011371351	hypothetical protein	Yes	100.00%	85.06%	94.81%	9.15219E-90
GHNINEIG_02045	2137615:2137905:+	hypothetical protein	WP_011371352	ferritin	Yes	100.00%	98.96%	100.00%	4.1178E-64
GHNINEIG_02046	2137958:2138425:+	hypothetical protein	WP_011371353	hypothetical protein	Yes	100.00%	90.97%	96.13%	3.85945E-95
GHNINEIG_02047	2138433:2140820:-	Response regulator PleD	WP_011371354	diguanylate cyclase	Yes	97.23%	87.32%	93.92%	0
GHNINEIG_02048	2140886:2141623:-	Inner membrane protein YohK	WP_011371355	LrgB family protein	Yes	100.00%	94.29%	97.14%	6.46033E-160
GHNINEIG_02049	2141616:2141984:-	Antiholin-like protein LrgA	WP_011371356	CidA/LrgA family protein	Yes	100.00%	90.98%	97.54%	1.54368E-74
GHNINEIG_02050	2142160:2143473:-	putative zinc protease	WP_011371357	insulinase family protein	Yes	100.00%	92.22%	97.71%	0
GHNINEIG_02051	2143473:2144834:-	putative zinc protease	WP_011371358	insulinase family protein	Yes	100.00%	95.14%	98.01%	0
GHNINEIG_02052	2144923:2146044:+	Signal recognition particle receptor FtsY	WP_011371359	signal recognition particle-docking protein FtsY	Yes	100.00%	90.08%	94.10%	0
GHNINEIG_02053	2146054:2147076:+	hypothetical protein	WP_011371360	DUF2914 domain-containing protein	Yes	100.00%	80.88%	90.59%	0
GHNINEIG_02054	2147086:2147730:+	hypothetical protein	WP_011371361	membrane protein	Yes	100.00%	96.26%	97.66%	7.2181E-145
GHNINEIG_02055	2147795:2149015:-	3-oxoacyl-[acyl-carrier-protein] synthase 1	WP_011371362	beta-ketoacyl-[acyl-carrier-protein] synthase I	Yes	100.00%	98.28%	99.51%	0
GHNINEIG_02056	2149017:2149532:-	3-hydroxydecanoyl-[acyl-carrier-protein] dehydratase	WP_011371363	beta-hydroxydecanoyl-ACP dehydratase	Yes	100.00%	99.42%	100.00%	3.12154E-123
GHNINEIG_02058	2149774:2150520:-	Type III pantothenate kinase	WP_011371364	type III pantothenate kinase	Yes	100.00%	89.11%	96.77%	2.5918E-164
GHNINEIG_02059	2150522:2151271:-	Bifunctional ligase/repressor BirA	WP_011371365	biotin--[acetyl-CoA-carboxylase] ligase	Yes	100.00%	81.93%	89.56%	7.45193E-150
GHNINEIG_02065	2157459:2158655:-	Tyrosine--tRNA ligase	WP_048810710	tyrosine--tRNA ligase	Yes	99.75%	98.99%	99.75%	0
GHNINEIG_02066	2158672:2159565:-	Dihydroorotate dehydrogenase B (NAD(+)), catalytic subunit	WP_048810711	dihydroorotate dehydrogenase B catalytic subunit	Yes	100.00%	99.33%	100.00%	0
GHNINEIG_02067	2159650:2160114:+	tRNA (cytidine(34)-2'-O)-methyltransferase	WP_011371368	tRNA (cytidine(34)-2'-O)-methyltransferase	Yes	100.00%	97.40%	98.70%	3.53412E-108
GHNINEIG_02068	2160218:2161252:-	Glycerol-3-phosphate dehydrogenase [NAD(P)+]	WP_011371369	glycerol-3-phosphate dehydrogenase (NAD(P)(+))	Yes	99.71%	96.79%	98.25%	0
GHNINEIG_02069	2161268:2161717:-	Protein-export protein SecB	WP_011371370	protein-export protein SecB	Yes	100.00%	98.66%	98.66%	2.2878E-104
GHNINEIG_02070	2161740:2162006:-	Glutaredoxin 3	WP_083756141	glutaredoxin 3	Yes	100.00%	95.45%	97.73%	1.19788E-56
GHNINEIG_02071	2162003:2162452:-	Inner membrane protein YgaP	WP_011371372	rhodanese-like domain-containing protein	Yes	93.96%	95.00%	99.29%	4.50183E-95
GHNINEIG_02072	2162605:2164170:+	2,3-bisphosphoglycerate-independent phosphoglycerate mutase	WP_011371373	2,3-bisphosphoglycerate-independent phosphoglycerate mutase	Yes	100.00%	97.89%	99.23%	0
GHNINEIG_02073	2164426:2168907:+	Glutamate synthase [NADPH] large chain	WP_011371374	glutamate synthase large subunit	Yes	100.00%	98.06%	99.53%	0
GHNINEIG_02074	2168920:2170332:+	Glutamate synthase [NADPH] small chain	WP_011371375	glutamate synthase subunit beta	Yes	100.00%	98.30%	98.94%	0
GHNINEIG_02075	2170456:2170677:-	hypothetical protein	WP_011371376	cbb3-type cytochrome oxidase assembly protein CcoS	Yes	80.82%	100.00%	100.00%	1.40523E-23
GHNINEIG_02076	2170707:2173193:-	putative copper-transporting ATPase PacS	WP_011371377	heavy metal translocating P-type ATPase	Yes	100.00%	94.20%	96.74%	0
GHNINEIG_02077	2173207:2173767:-	hypothetical protein	WP_011371378	hypothetical protein	Yes	100.00%	93.01%	97.31%	2.26611E-125
GHNINEIG_02078	2173843:2175312:-	hypothetical protein	WP_011371379	cytochrome c oxidase accessory protein CcoG	Yes	100.00%	97.55%	98.77%	0
GHNINEIG_02080	2175669:2176568:-	Cbb3-type cytochrome c oxidase subunit FixP	WP_011371380	cytochrome-c oxidase, cbb3-type subunit III	Yes	100.00%	96.99%	97.99%	0
GHNINEIG_02081	2176765:2177595:-	hypothetical protein	WP_011371381	cytochrome-c oxidase, cbb3-type subunit II	Yes	100.00%	100.00%	100.00%	0
GHNINEIG_02082	2177675:2179105:-	Cbb3-type cytochrome c oxidase subunit CcoN1	WP_011371382	cytochrome-c oxidase, cbb3-type subunit I	Yes	100.00%	99.37%	99.79%	0
GHNINEIG_02083	2179500:2180087:+	Histidine biosynthesis bifunctional protein HisB	WP_011371383	imidazoleglycerol-phosphate dehydratase	Yes	100.00%	97.44%	98.97%	2.00467E-137
GHNINEIG_02084	2180091:2180732:+	Imidazole glycerol phosphate synthase subunit HisH	WP_011371384	imidazole glycerol phosphate synthase subunit HisH	Yes	100.00%	95.77%	96.24%	2.10775E-152
GHNINEIG_02085	2180749:2181489:+	1-(5-phosphoribosyl)-5-[(5-phosphoribosylamino)methylideneamino] imidazole-4-carboxamide isomerase	WP_011371385	1-(5-phosphoribosyl)-5-((5-phosphoribosylamino)methylideneamino)imidazole-4-carboxamide isomerase	Yes	100.00%	97.97%	99.59%	7.74492E-176
GHNINEIG_02086	2181499:2182272:+	Imidazole glycerol phosphate synthase subunit HisF	WP_011371386	imidazole glycerol phosphate synthase cyclase subunit	Yes	100.00%	98.44%	100.00%	0
GHNINEIG_02087	2182269:2182610:+	Phosphoribosyl-ATP pyrophosphatase	WP_011371387	phosphoribosyl-ATP pyrophosphatase	Yes	100.00%	99.12%	99.12%	4.23271E-76
GHNINEIG_02088	2182632:2182952:+	Purine nucleoside phosphoramidase	WP_011371388	histidine triad nucleotide-binding protein	Yes	100.00%	100.00%	100.00%	3.88806E-71
GHNINEIG_02089	2183079:2183339:+	Sec-independent protein translocase protein TatA	WP_011371389	twin-arginine translocase TatA/TatE family subunit	Yes	100.00%	94.19%	98.84%	2.01399E-48
GHNINEIG_02090	2183384:2183872:+	Sec-independent protein translocase protein TatB	WP_011371390	twin-arginine translocase subunit TatB	Yes	100.00%	88.89%	93.83%	8.27658E-97
GHNINEIG_02091	2183869:2184975:+	Sec-independent protein translocase protein TatC	WP_011371391	twin-arginine translocase subunit TatC	Yes	97.01%	93.28%	96.64%	0
GHNINEIG_02092	2185004:2186746:+	hypothetical protein	WP_083756142	thioredoxin domain-containing protein	Yes	100.00%	88.79%	94.14%	0
GHNINEIG_02093	2186750:2187436:+	hypothetical protein	WP_011371393	hypothetical protein	Yes	100.00%	97.81%	99.12%	2.66979E-164
GHNINEIG_02094	2187433:2188131:-	hypothetical protein	WP_011371394	ComF family protein	Yes	100.00%	85.34%	91.38%	1.55014E-145
GHNINEIG_02095	2188202:2189218:+	Biotin synthase	WP_011371395	biotin synthase	Yes	100.00%	99.41%	99.70%	0
GHNINEIG_02096	2189240:2190433:+	8-amino-7-oxononanoate synthase	WP_011371396	8-amino-7-oxononanoate synthase	Yes	100.00%	95.72%	98.74%	0
GHNINEIG_02097	2190443:2191276:+	Pimeloyl-[acyl-carrier protein] methyl ester esterase	WP_011371397	pimeloyl-[acyl-carrier protein] methyl ester esterase	Yes	100.00%	93.86%	96.03%	0
GHNINEIG_02098	2191280:2192209:+	Malonyl-[acyl-carrier protein] O-methyltransferase	WP_011371398	malonyl-[acyl-carrier protein] O-methyltransferase BioC	Yes	100.00%	89.64%	94.50%	0
GHNINEIG_02099	2192206:2193210:-	hypothetical protein	WP_011371399	hypothetical protein	Yes	100.00%	81.14%	90.72%	0
GHNINEIG_02100	2193222:2194235:-	Lipopolysaccharide assembly protein B	WP_011371400	hypothetical protein	Yes	100.00%	89.32%	95.85%	0
GHNINEIG_02101	2194251:2197115:-	Methyl-accepting chemotaxis protein IV	WP_011371401	methyl-accepting chemotaxis sensory transducer with Pas/Pac sensor	Yes	100.00%	95.49%	97.69%	0
GHNINEIG_02102	2197214:2199100:-	hypothetical protein	WP_011371402	TIGR03545 family protein	Yes	100.00%	90.61%	95.70%	0
GHNINEIG_02103	2199097:2199600:-	hypothetical protein	WP_011371403	DUF2062 domain-containing protein	Yes	100.00%	97.01%	98.80%	6.83636E-111
GHNINEIG_02104	2199632:2201956:-	Primosomal protein N'	WP_011371404	primosomal protein N'	Yes	100.00%	90.70%	95.09%	0
GHNINEIG_02105	2202174:2202647:+	hypothetical protein	WP_011371405	DUF2059 domain-containing protein	Yes	87.90%	87.68%	94.93%	3.91859E-85
GHNINEIG_02106	2202747:2203949:+	Tryptophan synthase beta chain	WP_011371406	tryptophan synthase subunit beta	Yes	100.00%	97.50%	99.50%	0
GHNINEIG_02107	2204053:2204883:+	Ribosomal RNA small subunit methyltransferase J	WP_011371407	ribosomal RNA small subunit methyltransferase J	Yes	100.00%	86.96%	91.30%	9.5939E-170
GHNINEIG_02108	2204954:2205487:+	Outer membrane lipoprotein Blc	WP_011371408	lipocalin	Yes	100.00%	83.62%	91.53%	1.12043E-106
GHNINEIG_02109	2205502:2206143:-	Pyridoxine/pyridoxamine 5'-phosphate oxidase	WP_048810832	pyridoxamine 5'-phosphate oxidase	Yes	99.06%	94.31%	96.21%	1.1932E-147
GHNINEIG_02110	2206143:2206340:-	hypothetical protein	WP_083756143	CPXCG motif-containing cysteine-rich protein	Yes	92.31%	76.67%	81.67%	8.46499E-25
GHNINEIG_02111	2206422:2207780:-	Putative electron transport protein YccM	WP_011371410	4Fe-4S binding protein	Yes	100.00%	92.26%	96.46%	0
GHNINEIG_02112	2207790:2209886:-	Catecholate siderophore receptor Fiu	WP_011371411	TonB-dependent receptor	Yes	100.00%	92.26%	97.85%	0
GHNINEIG_02113	2210058:2210519:-	hypothetical protein	WP_011371412	DUF188 domain-containing protein	Yes	98.69%	95.36%	98.01%	4.11283E-103
GHNINEIG_02114	2210582:2212396:-	ATP-dependent DNA helicase RecQ	WP_011371413	DNA helicase RecQ	Yes	100.00%	96.69%	98.51%	0
GHNINEIG_02115	2212559:2213644:+	Putative two-component membrane permease complex subunit SMU_747c	WP_011371414	permease	Yes	99.45%	88.86%	93.04%	0
GHNINEIG_02116	2213711:2214529:-	hypothetical protein	WP_011371415	DUF2189 domain-containing protein	Yes	99.63%	94.46%	97.42%	0
GHNINEIG_02117	2214761:2215963:+	Methyl-accepting chemotaxis protein McpQ	WP_011371416	methyl-accepting chemotaxis protein	Yes	100.00%	98.75%	99.50%	0
GHNINEIG_02118	2215981:2219067:-	Multidrug resistance protein MexB	WP_011371417	AcrB/AcrD/AcrF family protein	Yes	100.00%	95.53%	98.64%	0
GHNINEIG_02119	2219067:2220194:-	Multidrug resistance protein MdtA	WP_011371418	efflux RND transporter periplasmic adaptor subunit	Yes	100.00%	90.40%	95.20%	0
GHNINEIG_02120	2220286:2221191:-	HTH-type transcriptional regulator DmlR	WP_011371419	LysR family transcriptional regulator	Yes	100.00%	93.02%	96.68%	0
GHNINEIG_02121	2221341:2222183:+	Putative quercetin 2,3-dioxygenase	WP_011371420	pirin family protein	Yes	100.00%	95.00%	97.86%	0
GHNINEIG_02122	2222267:2224042:-	Biofilm dispersion protein BdlA	WP_011371421	methyl-accepting chemotaxis protein	Yes	100.00%	93.91%	97.12%	0
GHNINEIG_02123	2224307:2224792:+	hypothetical protein	WP_011371422	hypothetical protein	Yes	100.00%	95.65%	97.52%	4.12499E-109
GHNINEIG_02124	2224981:2225559:+	hypothetical protein	WP_011371423	C4-dicarboxylate ABC transporter permease	Yes	100.00%	91.67%	95.83%	9.45659E-117
GHNINEIG_02125	2225559:2226932:+	C4-dicarboxylate TRAP transporter large permease protein DctM	WP_011371424	C4-dicarboxylate ABC transporter	Yes	100.00%	97.81%	99.34%	0
GHNINEIG_02126	2227061:2229172:+	Cyclic di-GMP phosphodiesterase Gmr	WP_011371425	GGDEF domain-containing protein	Yes	100.00%	95.31%	98.01%	0
GHNINEIG_02127	2229432:2231156:+	ATP-dependent RNA helicase DeaD	WP_011371426	RNA helicase	Yes	100.00%	97.91%	98.95%	0
GHNINEIG_02130	2235233:2236333:-	Monocarboxylate 2-oxoacid-binding periplasmic protein	WP_011371428	C4-dicarboxylate ABC transporter	Yes	100.00%	98.36%	99.45%	0
GHNINEIG_02131	2236508:2236846:+	hypothetical protein	WP_011371429	type III effector	Yes	100.00%	87.50%	96.43%	1.5549E-70
GHNINEIG_02132	2236884:2237252:-	hypothetical protein	WP_011371430	hypothetical protein	Yes	100.00%	86.07%	92.62%	4.54332E-72
GHNINEIG_02133	2237479:2238414:+	Curved DNA-binding protein	WP_011371431	molecular chaperone DnaJ	Yes	100.00%	98.39%	100.00%	0
GHNINEIG_02134	2238477:2240675:-	putative TonB-dependent receptor	WP_011371432	TonB-dependent receptor	Yes	100.00%	97.54%	99.18%	0
GHNINEIG_02135	2240725:2241042:-	hypothetical protein	WP_011371433	hypothetical protein	Yes	100.00%	89.52%	92.38%	7.73122E-62
GHNINEIG_02136	2241188:2242828:+	Phosphoglucomutase	WP_011371434	alpha-D-glucose phosphate-specific phosphoglucomutase	Yes	99.82%	97.61%	99.08%	0
GHNINEIG_02138	2243558:2245003:-	hypothetical protein	WP_011371436	hypothetical protein	Yes	100.00%	94.18%	97.30%	0
GHNINEIG_02139	2245218:2246009:-	putative iron export permease protein FetB	WP_011371437	iron export ABC transporter permease subunit FetB	Yes	100.00%	96.58%	97.72%	1.51721E-178
GHNINEIG_02140	2246123:2247853:+	hypothetical protein	WP_011371438	acyltransferase	Yes	100.00%	98.09%	99.48%	0
GHNINEIG_02141	2247970:2248395:-	Spore protein SP21	WP_011371439	heat-shock protein Hsp20	Yes	100.00%	89.36%	92.20%	3.20961E-84
GHNINEIG_02142	2248665:2249549:+	hypothetical protein	WP_011371440	ABC-type nitrate/sulfonate/bicarbonate transport systems periplasmic components-like	Yes	100.00%	81.97%	92.86%	0
GHNINEIG_02143	2249551:2251545:+	putative signaling protein	WP_011371441	GGDEF-domain containing protein	Yes	99.55%	88.05%	95.01%	0
GHNINEIG_02144	2251648:2252241:+	Tellurite methyltransferase	WP_011371442	class I SAM-dependent methyltransferase	Yes	100.00%	94.92%	96.45%	1.4736E-137
GHNINEIG_02145	2252378:2253682:+	Amino-acid carrier protein AlsT	WP_011371443	alanine:cation symporter family protein	Yes	99.77%	97.00%	99.31%	0
GHNINEIG_02146	2253723:2253986:-	hypothetical protein	WP_011371444	succinate dehydrogenase assembly factor 2	Yes	100.00%	87.36%	88.51%	3.63475E-47
GHNINEIG_02147	2253986:2254702:-	Succinate dehydrogenase iron-sulfur subunit	WP_011371445	succinate dehydrogenase iron-sulfur subunit	Yes	100.00%	98.32%	99.58%	2.60629E-175
GHNINEIG_02148	2254719:2256509:-	Succinate dehydrogenase flavoprotein subunit	WP_011371446	succinate dehydrogenase flavoprotein subunit	Yes	100.00%	97.15%	98.83%	0
GHNINEIG_02149	2256543:2256878:-	hypothetical protein	WP_048810715	succinate dehydrogenase, hydrophobic membrane anchor protein	Yes	100.00%	94.59%	97.30%	2.3126E-61
GHNINEIG_02150	2256875:2257270:-	Succinate dehydrogenase cytochrome b556 subunit	WP_011371448	succinate dehydrogenase, cytochrome b556 subunit	Yes	100.00%	90.84%	95.42%	1.41572E-77
GHNINEIG_02153	2260490:2262160:+	Acetolactate synthase, catabolic	WP_011371449	acetolactate synthase large subunit	Yes	100.00%	96.94%	99.46%	0
GHNINEIG_02154	2262149:2262937:-	Protein MtfA	WP_011371450	hypothetical protein	Yes	98.85%	90.35%	95.75%	2.43252E-177
GHNINEIG_02155	2262968:2263309:-	hypothetical protein	WP_011371451	DUF4389 domain-containing protein	Yes	100.00%	95.58%	98.23%	6.04848E-74
GHNINEIG_02156	2263407:2265788:-	Carbamoyltransferase HypF	WP_083756144	carbamoyltransferase HypF	Yes	100.00%	79.57%	87.89%	0
GHNINEIG_02157	2265745:2266317:-	Hydrogenase 2 maturation protease	WP_011371453	HybD peptidase	Yes	100.00%	92.63%	95.79%	4.32693E-123
GHNINEIG_02158	2266325:2268031:-	Quinone-reactive Ni/Fe-hydrogenase large chain	WP_011371454	nickel-dependent hydrogenase large subunit	Yes	99.82%	97.53%	98.59%	0
GHNINEIG_02159	2268028:2270469:-	Quinone-reactive Ni/Fe-hydrogenase small chain	WP_011371455	hyaluronate lyase	Yes	100.00%	97.17%	98.52%	0
GHNINEIG_02160	2270527:2270871:-	Hydrogenase/urease nickel incorporation protein HypA	WP_011371456	hydrogenase maturation nickel metallochaperone HypA	Yes	100.00%	87.72%	95.61%	2.66361E-67
GHNINEIG_02161	2270887:2271894:-	Hydrogenase isoenzymes formation protein HypE	WP_011371457	hydrogenase expression/formation protein HypE	Yes	100.00%	91.94%	96.12%	0
GHNINEIG_02162	2271891:2273060:-	Hydrogenase expression/formation protein HypD	WP_011371458	hydrogenase formation protein HypD	Yes	99.49%	92.25%	96.64%	0
GHNINEIG_02163	2273057:2273296:-	Hydrogenase isoenzymes formation protein HypC	WP_011371459	HypC/HybG/HupF family hydrogenase formation chaperone	Yes	100.00%	86.08%	94.94%	2.56691E-43
GHNINEIG_02164	2273318:2274076:-	Hydrogenase/urease nickel incorporation protein HypB	WP_011371460	hydrogenase accessory protein HypB	Yes	100.00%	92.46%	94.44%	4.29193E-169
GHNINEIG_02165	2274104:2274742:-	hypothetical protein	WP_011371461	hypothetical protein	Yes	100.00%	86.79%	95.75%	7.69455E-133
GHNINEIG_02166	2274783:2275280:-	hypothetical protein	WP_048810716	thioredoxin family protein	Yes	100.00%	81.82%	88.48%	9.28191E-97
GHNINEIG_02167	2275298:2276599:-	Thiol-disulfide oxidoreductase ResA	WP_011371463	TlpA family protein disulfide reductase	Yes	100.00%	87.53%	94.00%	0
GHNINEIG_02168	2276793:2277677:+	Putative thiosulfate sulfurtransferase SseA	WP_011371464	sulfurtransferase	Yes	99.66%	81.91%	91.13%	0
GHNINEIG_02169	2277688:2279703:+	Cyclic di-GMP phosphodiesterase PdeB	WP_011371465	GGDEF-domain containing protein	Yes	100.00%	94.63%	97.47%	0
GHNINEIG_02170	2279713:2281113:+	hypothetical protein	WP_011371466	hypothetical protein	Yes	100.00%	88.41%	93.13%	0
GHNINEIG_02171	2281154:2283283:+	tRNA(Met) cytidine acetyltransferase TmcA	WP_011371467	tRNA(Met) cytidine acetyltransferase	Yes	99.72%	88.40%	92.79%	0
GHNINEIG_02172	2283299:2284156:-	Formyltetrahydrofolate deformylase	WP_011371468	formyltetrahydrofolate deformylase	Yes	100.00%	97.89%	98.60%	0
GHNINEIG_02173	2284336:2285157:+	Exodeoxyribonuclease III	WP_011371469	exodeoxyribonuclease III	Yes	100.00%	95.60%	98.90%	0
GHNINEIG_02174	2285188:2285877:+	CDP-6-deoxy-L-threo-D-glycero-4-hexulose-3-dehydrase reductase	WP_011371470	oxidoreductase FAD/NAD(P)-binding protein	Yes	100.00%	94.76%	98.25%	5.80487E-158
GHNINEIG_02175	2285896:2286495:-	dITP/XTP pyrophosphatase	WP_048810718	non-canonical purine NTP pyrophosphatase, RdgB/HAM1 family	Yes	100.00%	89.45%	93.97%	8.62275E-130
GHNINEIG_02176	2286629:2287492:+	hypothetical protein	WP_011371472	hypothetical protein	Yes	100.00%	90.24%	96.17%	0
GHNINEIG_02177	2287685:2287894:+	hypothetical protein	WP_048810719	hypothetical protein	Yes	100.00%	98.55%	98.55%	1.20629E-39
GHNINEIG_02178	2288129:2290543:+	Penicillin-binding protein 1A	WP_011371473	penicillin-binding protein 1A	Yes	100.00%	96.77%	98.88%	0
GHNINEIG_02179	2290580:2291458:+	hypothetical protein	WP_011371474	fructosamine kinase family protein	Yes	100.00%	94.86%	96.92%	0
GHNINEIG_02180	2291529:2292176:+	Adenylate kinase	WP_011371475	adenylate kinase	Yes	100.00%	98.14%	99.53%	9.67326E-153
GHNINEIG_02181	2292355:2292963:+	FMN-dependent NADH-azoreductase	WP_011371476	FMN-dependent NADH-azoreductase	Yes	100.00%	92.08%	96.04%	9.30525E-136
GHNINEIG_02182	2292960:2294321:-	Magnesium transporter MgtE	WP_011371477	magnesium transporter	Yes	100.00%	97.79%	98.68%	0
GHNINEIG_02183	2294654:2295559:+	Ribosomal protein S6--L-glutamate ligase	WP_011371478	30S ribosomal protein S6--L-glutamate ligase	Yes	100.00%	100.00%	100.00%	0
GHNINEIG_02184	2295589:2296653:+	N-alpha-acetyl-L-2,4-diaminobutyric acid deacetylase	WP_011371479	succinylglutamate desuccinylase	Yes	100.00%	97.74%	98.87%	0
GHNINEIG_02185	2296650:2297192:-	hypothetical protein	WP_083756145	hypothetical protein	Yes	100.00%	83.33%	86.67%	8.15552E-107
GHNINEIG_02186	2297528:2299621:+	Pesticin receptor	WP_011371481	TonB-denpendent receptor	Yes	100.00%	92.68%	96.84%	0
GHNINEIG_02187	2299681:2299956:+	hypothetical protein	WP_011371482	hypothetical protein	Yes	98.90%	90.00%	97.78%	7.02122E-55
GHNINEIG_02188	2299943:2300566:+	Nicotinamide riboside transporter PnuC	WP_011371483	nicotinamide riboside transporter PnuC	Yes	95.17%	91.37%	94.92%	5.20294E-128
GHNINEIG_02189	2300577:2301476:-	hypothetical protein	WP_011371484	hypothetical protein	Yes	100.00%	85.95%	90.64%	0
GHNINEIG_02190	2301498:2304344:-	Aerobic respiration control sensor protein ArcB	WP_011371485	multi-sensor hybrid histidine kinase	Yes	100.00%	94.20%	97.47%	0
GHNINEIG_02191	2304392:2304775:-	hypothetical protein	WP_048810834	DUF302 domain-containing protein	Yes	100.00%	95.28%	96.85%	4.85999E-85
GHNINEIG_02192	2304871:2305917:-	AI-2 transport protein TqsA	WP_011371487	AI-2E family transporter	Yes	100.00%	94.83%	98.28%	0
GHNINEIG_02193	2306046:2306270:-	Putative cation transport regulator ChaB	WP_011371488	ChaB	Yes	100.00%	94.59%	100.00%	5.60443E-45
GHNINEIG_02194	2306590:2307297:+	hypothetical protein	WP_011371489	hypothetical protein	No	96.17%	99.12%	99.56%	1.53965E-154
GHNINEIG_02199	2310429:2313542:- (isl.)	Cobalt-zinc-cadmium resistance protein CzcA	WP_011371506	CusA/CzcA family heavy metal efflux RND transporter	Yes	100.00%	99.52%	99.52%	0
GHNINEIG_02200	2313552:2314799:- (isl.)	Cobalt-zinc-cadmium resistance protein CzcB	WP_011371507	secretion protein HlyD	Yes	100.00%	98.80%	99.52%	0
GHNINEIG_02201	2314802:2316109:- (isl.)	Cobalt-zinc-cadmium resistance protein CzcC	WP_011371508	TolC family protein	Yes	100.00%	99.31%	99.77%	0
GHNINEIG_02202	2316192:2316551:- (isl.)	hypothetical protein	WP_011371509	hypothetical protein	Yes	100.00%	92.44%	94.12%	1.35341E-73
GHNINEIG_02204	2316724:2317524:- (isl.)	hypothetical protein	WP_011371510	membrane protein	Yes	100.00%	96.62%	98.12%	0
GHNINEIG_02206	2318100:2318450:- (isl.)	hypothetical protein	WP_011371511	hypothetical protein	Yes	100.00%	97.41%	98.28%	1.1718E-68
GHNINEIG_02207	2318730:2319380:- (isl.)	putative HTH-type transcriptional regulator YgaV	WP_011371512	ArsR family transcriptional regulator	Yes	87.50%	93.12%	96.30%	2.66991E-127
GHNINEIG_02210	2321255:2321998:- (isl.)	Hydroxyacylglutathione hydrolase GloC	WP_011369515	hypothetical protein	No	98.79%	58.61%	75.82%	2.51924E-102
GHNINEIG_02211	2322269:2323528:+ (isl.)	hypothetical protein	WP_011369516	MFS transporter	No	98.09%	59.37%	74.70%	5.13162E-158
GHNINEIG_02215	2325425:2326090:- (isl.)	hypothetical protein	WP_011371518	polyketide biosynthesis dithiol-disulfide isomerase	Yes	100.00%	99.55%	100.00%	2.58534E-162
GHNINEIG_02216	2326391:2327728:- (isl.)	Inner membrane transport protein YbaT	WP_011371519	APC family permease	Yes	100.00%	100.00%	100.00%	0
GHNINEIG_02217	2328051:2328161:- (isl.)	hypothetical protein	WP_011371520	hypothetical protein	Yes	100.00%	75.00%	86.11%	3.7879E-10
GHNINEIG_02218	2328161:2328466:- (isl.)	hypothetical protein	WP_011371520	hypothetical protein	No	95.05%	93.75%	96.88%	5.79149E-61
GHNINEIG_02219	2328585:2330915:-	Silver exporting P-type ATPase	WP_011371521	copper-translocating P-type ATPase	Yes	99.74%	91.99%	95.61%	0
GHNINEIG_02220	2330982:2331365:-	hypothetical protein	WP_011371275	DUF302 domain-containing protein	Yes	100.00%	68.50%	88.98%	1.29241E-62
GHNINEIG_02221	2331496:2331720:-	hypothetical protein	WP_011371000	hypothetical protein	Yes	98.65%	69.86%	84.93%	4.50439E-27
GHNINEIG_02222	2331733:2333292:-	Multicopper oxidase mco	WP_011370997	copper oxidase	Yes	97.11%	92.26%	95.44%	0
GHNINEIG_02223	2333282:2333728:-	hypothetical protein	WP_011370996	cytochrome CBB3	Yes	100.00%	95.27%	97.97%	5.5139E-93
GHNINEIG_02224	2333789:2334496:-	Copper resistance protein B	WP_011370995	copper resistance protein B	Yes	100.00%	98.30%	99.15%	1.84941E-169
GHNINEIG_02225	2334535:2336535:-	Copper resistance protein A	WP_011371526	copper oxidase	Yes	100.00%	97.60%	98.65%	0
GHNINEIG_02226	2336661:2337110:-	hypothetical protein	WP_011370993	hypothetical protein	Yes	91.28%	76.47%	83.09%	4.97861E-72
GHNINEIG_02235	2343052:2343783:+	putative transcriptional regulator PhnF	WP_011371492	phosphonate metabolism transcriptional regulator PhnF	Yes	100.00%	99.59%	99.59%	1.46121E-175
GHNINEIG_02236	2343891:2344808:+	Phosphate-import protein PhnD	WP_011371493	phosphate/phosphite/phosphonate ABC transporter substrate-binding protein	Yes	100.00%	100.00%	100.00%	0
GHNINEIG_02237	2344922:2345740:+	Glycine betaine/carnitine/choline transport ATP-binding protein OpuCA	WP_011371494	phosphonates import ATP-binding protein PhnC	Yes	100.00%	97.43%	98.90%	0
GHNINEIG_02238	2345737:2346744:+	Phosphate-import permease protein PhnE	WP_011371495	phosphonate ABC transporter, permease protein PhnE	Yes	100.00%	99.40%	99.40%	0
GHNINEIG_02239	2346756:2347247:+	hypothetical protein	WP_011371496	phosphonate C-P lyase system protein PhnG	Yes	100.00%	100.00%	100.00%	7.80353E-118
GHNINEIG_02240	2347240:2347848:+	Alpha-D-ribose 1-methylphosphonate 5-triphosphate synthase subunit PhnH	WP_011371497	carbon-phosphorus lyase subunit PhnH	Yes	100.00%	100.00%	100.00%	9.98167E-147
GHNINEIG_02241	2347848:2348984:+	Alpha-D-ribose 1-methylphosphonate 5-triphosphate synthase subunit PhnI	WP_011371498	carbon-phosphorus lyase	Yes	100.00%	100.00%	100.00%	0
GHNINEIG_02242	2348977:2349903:+	Alpha-D-ribose 1-methylphosphonate 5-phosphate C-P lyase	WP_011371499	carbon-phosphorus lyase complex subunit PhnJ	Yes	100.00%	100.00%	100.00%	0
GHNINEIG_02243	2349905:2350741:+	Putative phosphonates utilization ATP-binding protein PhnK	WP_011371500	ABC transporter ATP-binding protein	Yes	100.00%	99.28%	100.00%	0
GHNINEIG_02244	2350756:2351490:+	Alpha-D-ribose 1-methylphosphonate 5-triphosphate synthase subunit PhnL	WP_011371501	phosphonate C-P lyase system protein PhnL	Yes	100.00%	100.00%	100.00%	4.50584E-178
GHNINEIG_02245	2351493:2352656:+	Alpha-D-ribose 1-methylphosphonate 5-triphosphate diphosphatase	WP_011371502	alpha-D-ribose 1-methylphosphonate 5-triphosphate diphosphatase	Yes	100.00%	100.00%	100.00%	0
GHNINEIG_02246	2352643:2353236:+	Ribose 1,5-bisphosphate phosphokinase PhnN	WP_011371503	phosphonate metabolism protein/1,5-bisphosphokinase (PRPP-forming) PhnN	Yes	98.98%	100.00%	100.00%	5.76467E-144
GHNINEIG_02247	2353233:2354000:+ (isl.,part.)	Phosphoribosyl 1,2-cyclic phosphate phosphodiesterase	WP_048810835	phosphonate metabolism protein PhnP	Yes	98.43%	98.01%	99.20%	0
GHNINEIG_02248	2354000:2354872:+ (isl.)	4-amino-4-deoxy-L-arabinose-phosphoundecaprenol flippase subunit ArnE	WP_011371505	hypothetical protein	Yes	100.00%	98.28%	98.62%	0
GHNINEIG_02260	2364856:2366151:-	Putative defective protein IntQ	WP_011371531	site-specific integrase	Yes	100.00%	91.88%	94.66%	0
GHNINEIG_02261	2366138:2366380:-	hypothetical protein	WP_011371532	hypothetical protein	Yes	100.00%	88.75%	95.00%	2.64935E-48
GHNINEIG_02265	2367320:2367673:+	hypothetical protein	WP_011371534	hypothetical protein	Yes	100.00%	94.87%	98.29%	1.18443E-76
GHNINEIG_02272	2373055:2374494:+	Deoxyribodipyrimidine photo-lyase	WP_011371535	deoxyribodipyrimidine photo-lyase	Yes	100.00%	84.55%	90.19%	0
GHNINEIG_02273	2374518:2375375:+	HTH-type transcriptional regulator MlrA	WP_011371536	MerR family transcriptional regulator	Yes	98.95%	82.27%	91.84%	7.00556E-165
GHNINEIG_02274	2375393:2375851:-	Blue-light photoreceptor	WP_048810723	PAS domain-containing protein	Yes	99.34%	97.35%	98.68%	9.49239E-104
GHNINEIG_02275	2376061:2376945:+	hypothetical protein	WP_011371537	hypothetical protein	Yes	100.00%	78.57%	87.07%	2.19597E-175
GHNINEIG_02276	2376963:2377484:+	S-ribosylhomocysteine lyase	WP_011371538	S-ribosylhomocysteine lyase	Yes	100.00%	96.53%	98.84%	6.2251E-123
GHNINEIG_02277	2377507:2378205:+	5'-methylthioadenosine/S-adenosylhomocysteine nucleosidase	WP_011371539	5'-methylthioadenosine/S-adenosylhomocysteine nucleosidase	Yes	99.57%	96.10%	96.97%	5.71445E-162
GHNINEIG_02278	2378263:2379768:-	Phytochrome-like protein cph2	WP_011371540	GGDEF-domain containing protein	Yes	100.00%	91.02%	96.41%	0
GHNINEIG_02279	2379958:2381139:+	Formate-dependent phosphoribosylglycinamide formyltransferase	WP_011371541	phosphoribosylglycinamide formyltransferase 2	Yes	100.00%	94.66%	98.22%	0
GHNINEIG_02280	2381457:2381891:+	hypothetical protein	WP_011371542	flagellar protein FliS	Yes	100.00%	98.61%	99.31%	7.99827E-102
GHNINEIG_02281	2382146:2382997:+	RNA polymerase sigma factor RpoH	WP_011371543	RNA polymerase sigma factor RpoH	Yes	100.00%	97.88%	98.94%	0
GHNINEIG_02282	2383068:2383958:-	Putative glucose-6-phosphate 1-epimerase	WP_011371544	D-hexose-6-phosphate mutarotase	Yes	99.66%	91.19%	95.59%	0
GHNINEIG_02283	2383997:2385073:-	3-dehydroquinate synthase	WP_011371545	3-dehydroquinate synthase	Yes	100.00%	98.04%	99.44%	0
GHNINEIG_02284	2385084:2385575:-	Shikimate kinase 1	WP_011371546	shikimate kinase	Yes	100.00%	97.55%	98.77%	2.34111E-111
GHNINEIG_02285	2385762:2386379:+	Guanylate kinase	WP_011371547	guanylate kinase	Yes	100.00%	97.07%	100.00%	1.35246E-148
GHNINEIG_02286	2386394:2387578:+	8-amino-3,8-dideoxy-alpha-D-manno-octulosonate transaminase	WP_011371548	DegT/DnrJ/EryC1/StrS family aminotransferase	Yes	100.00%	99.49%	100.00%	0
GHNINEIG_02287	2387600:2388673:+	3-deoxy-alpha-D-manno-octulosonate 8-oxidase	WP_011371549	alcohol dehydrogenase	Yes	100.00%	98.60%	99.72%	0
GHNINEIG_02288	2388747:2389493:+	8-amino-3,8-dideoxy-manno-octulosonate cytidylyltransferase	WP_011371550	3-deoxy-manno-octulosonate cytidylyltransferase	Yes	100.00%	98.39%	98.79%	1.01269E-180
GHNINEIG_02289	2389523:2390743:+	3-deoxy-D-manno-octulosonic acid transferase	WP_011371551	3-deoxy-D-manno-octulosonic acid transferase	Yes	100.00%	85.96%	94.83%	0
GHNINEIG_02290	2390864:2391088:+	DNA-directed RNA polymerase subunit omega	WP_011371552	DNA-directed RNA polymerase subunit omega	Yes	100.00%	100.00%	100.00%	2.72255E-47
GHNINEIG_02291	2391113:2393272:+	Guanosine-3',5'-bis(diphosphate) 3'-pyrophosphohydrolase	WP_011371553	bifunctional (p)ppGpp synthetase/guanosine-3',5'-bis(diphosphate) 3'-pyrophosphohydrolase	Yes	100.00%	98.47%	99.17%	0
GHNINEIG_02292	2393499:2395511:+	hypothetical protein	WP_011371554	hypothetical protein	Yes	100.00%	97.76%	99.25%	0
GHNINEIG_02293	2395546:2396436:-	Manganese transport system membrane protein MntB	WP_011371555	metal ABC transporter permease	Yes	99.66%	93.56%	97.29%	0
GHNINEIG_02294	2396433:2397836:-	Manganese transport system membrane protein MntB	WP_011371556	Mn2+/Zn2+ ABC transporter permease	Yes	99.79%	93.35%	95.92%	0
GHNINEIG_02295	2397823:2398614:-	High-affinity zinc uptake system ATP-binding protein ZnuC	WP_011371557	metal ABC transporter ATP-binding protein	Yes	100.00%	97.34%	100.00%	0
GHNINEIG_02296	2398624:2399526:-	Periplasmic zinc-binding protein TroA	WP_011371558	manganese transporter	Yes	100.00%	91.00%	95.00%	0
GHNINEIG_02297	2399751:2400137:+	2-iminobutanoate/2-iminopropanoate deaminase	WP_011371559	RidA family protein	Yes	100.00%	100.00%	100.00%	1.11455E-89
GHNINEIG_02298	2400357:2402192:+	Ammonium transporter NrgA	WP_011371560	ammonium transporter	Yes	100.00%	95.91%	98.53%	0
GHNINEIG_02299	2402280:2402633:+	hypothetical protein	WP_011371561	antibiotic biosynthesis monooxygenase	Yes	99.15%	96.55%	99.14%	1.28253E-79
GHNINEIG_02300	2402724:2404796:+	ATP-dependent DNA helicase RecG	WP_011371562	DNA helicase RecG	Yes	100.00%	96.96%	98.26%	0
GHNINEIG_02301	2404789:2405346:+	Chorismate pyruvate-lyase	WP_011371563	putative chorismate pyruvate-lyase	Yes	100.00%	82.70%	89.73%	7.12796E-111
GHNINEIG_02302	2405352:2406056:-	hypothetical protein	WP_011371564	hypothetical protein	Yes	100.00%	86.32%	92.31%	2.57266E-140
GHNINEIG_02303	2406053:2406631:-	ECF RNA polymerase sigma factor SigH	WP_083756146	RNA polymerase sigma factor	Yes	100.00%	92.19%	96.88%	1.90662E-129
GHNINEIG_02304	2406890:2407300:+	hypothetical protein	WP_011371566	hypothetical protein	Yes	100.00%	76.47%	91.18%	4.49709E-75
GHNINEIG_02305	2407337:2407828:+	hypothetical protein	WP_011371567	hypothetical protein	Yes	100.00%	72.39%	79.14%	9.01989E-80
GHNINEIG_02306	2407890:2409191:+	hypothetical protein	WP_011371568	phosphate-selective porin O and P	Yes	100.00%	87.53%	94.23%	0
GHNINEIG_02307	2409340:2410431:-	hypothetical protein	WP_048810724	hypothetical protein	Yes	96.97%	95.17%	97.73%	0
GHNINEIG_02308	2410637:2411494:-	4-hydroxybenzoate octaprenyltransferase	WP_011371570	4-hydroxybenzoate octaprenyltransferase	Yes	100.00%	97.54%	98.95%	0
GHNINEIG_02309	2411491:2411763:-	hypothetical protein	WP_011371571	hypothetical protein	Yes	100.00%	93.33%	96.67%	1.0179E-56
GHNINEIG_02310	2411823:2413187:-	Bifunctional protein GlmU	WP_011371572	bifunctional N-acetylglucosamine-1-phosphate uridyltransferase/glucosamine-1-phosphate acetyltransferase	Yes	99.78%	90.95%	96.69%	0
GHNINEIG_02311	2413309:2413743:-	ATP synthase epsilon chain	WP_011371573	ATP synthase epsilon chain	Yes	100.00%	97.92%	100.00%	9.45627E-96
GHNINEIG_02312	2413750:2415129:-	ATP synthase subunit beta 1	WP_011371574	ATP synthase subunit beta	Yes	100.00%	99.78%	100.00%	0
GHNINEIG_02313	2415162:2416025:-	ATP synthase gamma chain	WP_011371575	F0F1 ATP synthase subunit gamma	Yes	100.00%	97.91%	98.95%	0
GHNINEIG_02314	2416039:2417580:-	ATP synthase subunit alpha	WP_011371576	ATP synthase subunit alpha	Yes	100.00%	99.22%	99.81%	0
GHNINEIG_02315	2417596:2418132:-	ATP synthase subunit delta	WP_011371577	ATP synthase subunit delta	Yes	100.00%	95.51%	96.63%	4.8223E-116
GHNINEIG_02316	2418143:2418613:-	ATP synthase subunit b	WP_011371578	ATP synthase subunit B	Yes	100.00%	100.00%	100.00%	1.37101E-103
GHNINEIG_02317	2418675:2418959:-	ATP synthase subunit c	WP_011371579	ATP synthase subunit C	Yes	100.00%	100.00%	100.00%	1.35133E-58
GHNINEIG_02318	2419110:2419922:-	ATP synthase subunit a	WP_011371580	F0F1 ATP synthase subunit A	Yes	97.78%	98.11%	100.00%	0
GHNINEIG_02319	2419949:2420314:-	hypothetical protein	WP_011371581	ATP synthase subunit I	Yes	95.87%	93.10%	98.28%	3.30431E-69
GHNINEIG_02320	2420301:2420603:-	hypothetical protein	WP_011371582	hypothetical protein	Yes	100.00%	91.00%	93.00%	2.60851E-57
GHNINEIG_02321	2420837:2421706:-	putative chromosome-partitioning protein ParB	WP_011371583	chromosome partitioning protein ParB	Yes	100.00%	93.77%	97.58%	0
GHNINEIG_02322	2421719:2422486:-	Sporulation initiation inhibitor protein Soj	WP_011371584	ParA family protein	Yes	100.00%	98.04%	99.22%	4.37965E-179
GHNINEIG_02323	2422487:2423137:-	Ribosomal RNA small subunit methyltransferase G	WP_011371585	ribosomal RNA small subunit methyltransferase G	Yes	100.00%	95.83%	99.07%	7.92778E-154
GHNINEIG_02324	2423146:2425047:-	tRNA uridine 5-carboxymethylaminomethyl modification enzyme MnmG	WP_011371586	tRNA uridine-5-carboxymethylaminomethyl(34) synthesis enzyme MnmG	Yes	100.00%	98.26%	99.53%	0
GHNINEIG_02325	2425217:2425846:+	hypothetical protein	WP_011371587	hypothetical protein	Yes	100.00%	79.90%	88.04%	1.14827E-118
GHNINEIG_02326	2425938:2426984:+	Cyclic di-GMP phosphodiesterase response regulator RpfG	WP_011371588	two-component system response regulator	Yes	100.00%	96.26%	98.85%	0
[truncated: 20 more rows]
