# Supplementary material for: Horizontal acquisition of hydrogen conversion ability and other habitat adaptations in the Hydrogenovibrio strains SP-41 and XCL-2
Source: BMC Genomics. 2019 May 6;20:339. doi: 10.1186/s12864-019-5710-5 (PMC6501319; doi:10.1186/s12864-019-5710-5)
Supplement: Supplementary file 5 — Alignment of the 16S rRNA genes of SP-41 and XCL-2. Multiple sequence alignment of the three 16S rRNA genes of SP-41, XCL-2 (in a single sequence, as its 3 copies are identical) and E. coli K12. The borders of the hypervariable regions in the alignment were annotated, based on their coordinates in the E. coli sequence. (TXT 17 kb) [file 12864_2019_5710_MOESM5_ESM.txt]

MUSCLE (3.8) multiple sequence alignment
Border of 16S V regions were added with a custom Python script.
* = match, including K12; . = Match XCL2/all SP41/KJ573628 but not K12

                                                                             
E.coli_K12       -AAATTGAAGAGTTTGATCATGGCTCAGATTGAACGCTGGCGGCAGGCCTAACACATGCA
KJ573628         --------AGAGTTTGATTATGGCTCAGAATGAACGCTGGCGGCAGGCCTAACACATGCA
GHNINEIG_01594   ----CTGAAGAGTTTGATCCTGGCTCAGAATGAACGCTGGCGGCAGGCCTAACACATGCA
GHNINEIG_01882   ----CTGAAGAGTTTGATCCTGGCTCAGAATGAACGCTGGCGGCAGGCCTAACACATGCA
GHNINEIG_02064   ----CTGAAGAGTTTGATCCTGGCTCAGAATGAACGCTGGCGGCAGGCCTAACACATGCA
XCL2             TAAACTGAAGAGTTTGATCCTGGCTCAGAATGAACGCTGGCGGCAGGCCTAACACATGCA
                         **********  *********.******************************

                          |--V1                                 V1--|         
E.coli_K12       AGTCGAACGGTAACAGGAAGAA-----------GCTTGC-TTCTTTGCTGACGAGTGGCG
KJ573628         AGTCGGACGGAAACGACAAGAACAATCACTTCGGTGTGCGTTTTTGGGCGTCGAGTGGCG
GHNINEIG_01594   AGTCGGACGGAAACGACAAGAACAATCACTTCGGTGTGCGTTCTTGGGCGTCGAGTGGCG
GHNINEIG_01882   AGTCGGACGGAAACGACAAGAACAATCACTTCGGTGTGCGTTTTTGGGCGTCGAGTGGCG
GHNINEIG_02064   AGTCGGACGGAAACGACAAGAACAATCACTTCGGTGTGCGTTTTTGGGCGTCGAGTGGCG
XCL2             AGTCGGACGGAAACGACAAGAACAATCACTTCGGTGTGCGTTTTTGGGCGTCGAGTGGCG
                 *****.****.***...*****...........*..***.** **.*..*.*********

                                              |--V2                           
E.coli_K12       GACGGGTGAGTAATGTCTGGGAAACTGCCTGATGGAGGGGGATAACTACTGGAAACGGTA
KJ573628         GACGGGTGAGTAACGCGTGGGAATCTACCCTTTAGTTGGGGACAACATATGGAAACGTAT
GHNINEIG_01594   GACGGGTGAGTAACGCGTGGGAATCTACCCTTTAGTTGGGGACAACATATGGAAACGTAT
GHNINEIG_01882   GACGGGTGAGTAACGCGTGGGAATCTACCCTTTAGTTGGGGACAACATATGGAAACGTAT
GHNINEIG_02064   GACGGGTGAGTAACGCGTGGGAATCTACCCTTTAGTTGGGGACAACATATGGAAACGTAT
XCL2             GACGGGTGAGTAACGCGTGGGAATCTACCCTTTAGTTGGGGACAACATATGGAAACGTAT
                 *************.*..******.**.**...*.*..*****.***...********...

                                                                             
E.coli_K12       GCTAATACCGCATAACGTCGCAAGACCAAAGAGGGGTACCTTC------GGGCCTCTTGC
KJ573628         GCTAATACCGAATA----TGCTCTACGGAGTAAAGGTGCCCTCTCCTTGGAAGGTATCGC
GHNINEIG_01594   GCTAATACCGAATA----TGCTCTACGGAGTAAAGGTGCCCTCTCCTTGGAAGGTATCGC
GHNINEIG_01882   GCTAATACCGAATA----TGCTCTACGGAGTAAAGGTGGCCTCTACTTGTAAGCTATCGC
GHNINEIG_02064   GCTAATACCGAATA----TGCTCTACGGAGTAAAGGTGCCCTCTCCTTGGAAGGTATCGC
XCL2             GCTAATACCGAATA----TGCTCTACGGAGTAAAGGTGCCCTCTCCTTGGAAGGTATCGC
                 **********.***.....**...**..*..*..***. *.**. .... ... *.*.**

                                V2--|                                        
E.coli_K12       CATCGGATGTGCCCAGATGGGATTAGCTAGTAGGTGGGGTAACGGCTCACCTAGGCGACG
KJ573628         TAAAGGATGAGCCCGCGTTAGATTAGCTAGTTGGTAAGGTAAAGGCTTACCAAGGCGACG
GHNINEIG_01594   TAAAGGATGAGCCCGCGTTAGATTAGCTAGTTGGTAAGGTAAAGGCTTACCAAGGCGACG
GHNINEIG_01882   TAAAGGATGAGCCCGCGTTAGATTAGCTAGTTGGTAAGGTAAAGGCTTACCAAGGCGACG
GHNINEIG_02064   TAAAGGATGAGCCCGCGTTAGATTAGCTAGTTGGTAGGGTAAAGGCCTACCAAGGCGACG
XCL2             TAAAGGATGAGCCCGCGTTAGATTAGCTAGTTGGTAAGGTAAAGGCTTACCAAGGCGACG
                 .*..*****.****...*..***********.***. *****.*** .***.********

                                                                             
E.coli_K12       ATCCCTAGCTGGTCTGAGAGGATGACCAGCCACACTGGAACTGAGACACGGTCCAGACTC
KJ573628         ATCTATAGCTGGTTTGAGAGGATGATCAGCCACACTGGGACTGAGACACGGCCCAGACTC
GHNINEIG_01594   ATCTATAGCTGGTTTGAGAGGATGATCAGCCACACTGGGACTGAGACACGGCCCAGACTC
GHNINEIG_01882   ATCTATAGCTGGTTTGAGAGGATGATCAGCCACACTGGGACTGAGACACGGCCCAGACTC
GHNINEIG_02064   ATCTATAGCTGGTTTGAGAGGATGATCAGCCACACTGGGACTGAGACACGGCCCAGACTC
XCL2             ATCTATAGCTGGTTTGAGAGGATGATCAGCCACACTGGGACTGAGACACGGCCCAGACTC
                 ***..********.***********.************.************.********

                                                                             
E.coli_K12       CTACGGGAGGCAGCAGTGGGGAATATTGCACAATGGGCGCAAGCCTGATGCAGCCATGCC
KJ573628         CTACGGGAGGCAGCAGTGGGGAATATTGCACAATGAGGGAAACCTTGATGCAGCCATGCC
GHNINEIG_01594   CTACGGGAGGCAGCAGTGGGGAATATTGCACAATGAGGGAAACCTTGATGCAGCCATGCC
GHNINEIG_01882   CTACGGGAGGCAGCAGTGGGGAATATTGCACAATGAGGGAAACCTTGATGCAGCCATGCC
GHNINEIG_02064   CTACGGGAGGCAGCAGTGGGGAATATTGCACAATGAGGGAAACCTTGATGCAGCCATGCC
XCL2             CTACGGGAGGCAGCAGTGGGGAATATTGCACAATGAGGGAAACCTTGATGCAGCCATGCC
                 ***********************************.*.*.**.*.***************

                                                |--V3                         
E.coli_K12       GCGTGTATGAAGAAGGCCTTCGGGTTGTAAAGTACTTTCAGCGGGGAGGAAGGGAGTAAA
KJ573628         GCGTGTGTGAAGAAGGCCCGAGGGTTGTAAAGCACTTTCAATTGTGAGGAAGATTAAGTA
GHNINEIG_01594   GCGTGTGTGAAGAAGGCCCGAGGGTTGTAAAGCACTTTCAATTGTGAGGAAGATTAAGTA
GHNINEIG_01882   GCGTGTGTGAAGAAGGCCCGAGGGTTGTAAAGCACTTTCAATTGTGAGGAAGATTAAGTA
GHNINEIG_02064   GCGTGTGTGAAGAAGGCCCGAGGGTTGTAAAGCACTTTCAATTGTGAGGAAGATTAAGTA
XCL2             GCGTGTGTGAAGAAGGCCCGAGGGTTGTAAAGCACTTTCAATTGTGAGGAAGATTAAGTA
                 ******.***********...***********.*******...*.*******.......*

                                                 V3--|                       
E.coli_K12       GTTAATACCTTTGCTCA--TTGACGTTACCCGCAGAAGAAGCACCGGCTAACTCCGTGCC
KJ573628         GCTAATACC--TGCTTAGTTTGACGTTAACTTTAGAAGAAGCACCGGCTAACTCTGTGCC
GHNINEIG_01594   GCTAATACC--TGCTTAGTTTGACGTTAACTTTAGAAGAAGCACCGGCTAACTCTGTGCC
GHNINEIG_01882   GCTAATACC--TGCTTAGTTTGACGTTAACTTTAGAAGAAGCACCGGCTAACTCTGTGCC
GHNINEIG_02064   GCTAATACC--TGCTTAGTTTGACGTTAACTTTAGAAGAAGCACCGGCTAACTCTGTGCC
XCL2             GCTAATACC--TGCTTAGTTTGACGTTAACTTTAGAAGAAGCACCGGCTAACTCTGTGCC
                 *.*******..****.*..*********.*...*********************.*****

                                                                         |--V4
E.coli_K12       AGCAGCCGCGGTAATACGGAGGGTGCAAGCGTTAATCGGAATTACTGGGCGTAAAGCGCA
KJ573628         AGCAGCCGCGGTAATACAGAGGGTGCAAGCGTTATTCGGAATTACTGGGCGTAAAGCGCG
GHNINEIG_01594   AGCAGCCGCGGTAATACAGAGGGTGCAAGCGTTATTCGGAATTACTGGGCGTAAAGCGCG
GHNINEIG_01882   AGCAGCCGCGGTAATACAGAGGGTGCAAGCGTTATTCGGAATTACTGGGCGTAAAGCGCG
GHNINEIG_02064   AGCAGCCGCGGTAATACAGAGGGTGCAAGCGTTATTCGGAATTACTGGGCGTAAAGCGCG
XCL2             AGCAGCCGCGGTAATACAGAGGGTGCAAGCGTTATTCGGAATTACTGGGCGTAAAGCGCG
                 *****************.****************.************************.

                                                                             
E.coli_K12       CGCAGGCGGTTTGTTAAGTCAGATGTGAAATCCCCGGGCTCAACCTGGGAACTGCATCTG
KJ573628         CGTAGGCGGACTGTTAAGTCGGTTGTGAAAGCCCTGGGCTCAACCTAGGAACTGCATCCG
GHNINEIG_01594   CGTAGGCGGACTGTTAAGTCGGTTGTGAAAGCCCTGGGCTCAACCTAGGAACTGCATCCG
GHNINEIG_01882   CGTAGGCGGACTGTTAAGTCGGTTGTGAAAGCCCTGGGCTCAACCTAGGAACTGCATCCG
GHNINEIG_02064   CGTAGGCGGACTGTTAAGTCGGTTGTGAAAGCCCTGGGCTCAACCTAGGAACTGCATCCG
XCL2             CGTAGGCGGACTGTTAAGTCGGTTGTGAAAGCCCTGGGCTCAACCTAGGAACTGCATCCG
                 **.******..*********.*.*******.***.***********.***********.*

                                                      V4--|                  
E.coli_K12       ATACTGGCAAGCTTGAGTCTCGTAGAGGGGGGTAGAATTCCAGGTGTAGCGGTGAAATGC
KJ573628         ATACTGGCAATCTAGAGTTTAAGAGAGGGAAGTGGAATTCCAGGTGTAGCAGTGAAATGC
GHNINEIG_01594   ATACTGGCAATCTAGAGTTTAAGAGAGGGAAGTGGAATTCCAGGTGTAGCAGTGAAATGC
GHNINEIG_01882   ATACTGGCAATCTAGAGTTTAAGAGAGGGAAGTGGAATTCCAGGTGTAGCAGTGAAATGC
GHNINEIG_02064   ATACTGGCAATCTAGAGTTTAAGAGAGGGAAGTGGAATTCCAGGTGTAGCAGTGAAATGC
XCL2             ATACTGGCAATCTAGAGTTTAAGAGAGGGAAGTGGAATTCCAGGTGTAGCAGTGAAATGC
                 **********.**.****.*...******..**.****************.*********

                                                                             
E.coli_K12       GTAGAGATCTGGAGGAATACCGGTGGCGAAGGCGGCCCCCTGGACGAAGACTGACGCTCA
KJ573628         GTAGATATCTGGAGGAACATCAGTGGCGAAGGCGACTTCCTGGCTTAAAACTGACGCTGA
GHNINEIG_01594   GTAGATATCTGGAGGAACATCAGTGGCGAAGGCGACTTCCTGGCTTAAAACTGACGCTGA
GHNINEIG_01882   GTAGATATCTGGAGGAACATCAGTGGCGAAGGCGACTTCCTGGCTTAAAACTGACGCTGA
GHNINEIG_02064   GTAGATATCTGGAGGAACATCAGTGGCGAAGGCGACTTCCTGGCTTAAAACTGACGCTGA
XCL2             GTAGATATCTGGAGGAACATCAGTGGCGAAGGCGACTTCCTGGCTTAAAACTGACGCTGA
                 *****.***********.*.*.************.*..*****...**.*********.*

                                                                             
E.coli_K12       GGTGCGAAAGCGTGGGGAGCAAACAGGATTAGATACCCTGGTAGTCCACGCCGTAAACGA
KJ573628         GGTGCGAAAGCTTGGGTAGCGAACGGGATTAGATACCCCGGTAGTCCAAGCCGTAAACGA
GHNINEIG_01594   GGTGCGAAAGCTTGGGTAGCGAACGGGATTAGATACCCCGGTAGTCCAAGCCGTAAACGA
GHNINEIG_01882   GGTGCGAAAGCTTGGGTAGCGAACGGGATTAGATACCCCGGTAGTCCAAGCCGTAAACGA
GHNINEIG_02064   GGTGCGAAAGCTTGGGTAGCGAACGGGATTAGATACCCCGGTAGTCCAAGCCGTAAACGA
XCL2             GGTGCGAAAGCTTGGGTAGCGAACGGGATTAGATACCCCGGTAGTCCAAGCCGTAAACGA
                 ***********.****.***.***.*************.*********.***********

                   |--V5                                                      
E.coli_K12       TGTCGACTTGGAGGTTGTGCCCTT----GAGGCGTGGCTTCCGGAGCTAACGCGTTAAGT
KJ573628         TGTCAACT---AGCTGTTGGCCTTATTAAAAAGGTTAGTAGCGTAGCTAACGCGATAAGT
GHNINEIG_01594   TGTCAACT---AGCTGTTGGCCTTATTAAAAAGGTTAGTAGCGTAGCTAACGCGATAAGT
GHNINEIG_01882   TGTCAACT---AGCTGTTGGCCTTATTAAAAAGGTTAGTAGCGTAGCTAACGCGATAAGT
GHNINEIG_02064   TGTCAACT---AGCTGTTGGCCTTATTAAAAAGGTTAGTAGCGTAGCTAACGCGATAAGT
XCL2             TGTCAACT---AGCTGTTGGCCTTATTAAAAAGGTTAGTAGCGTAGCTAACGCGATAAGT
                 ****.***...**.*..**.****.....*...**...*..**.**********.*****

               V5--|                                                         
E.coli_K12       CGACCGCCTGGGGAGTACGGCCGCAAGGTTAAAACTCAAATGAATTGACGGGGGCCCGCA
KJ573628         TGACCGCCTGGGGAGTACGGTCGCAAGATTAAAACTCAAAGGAATTGACGGGGGCCCGCA
GHNINEIG_01594   TGACCGCCTGGGGAGTACGGTCGCAAGATTAAAACTCAAAGGAATTGACGGGGGCCCGCA
GHNINEIG_01882   TGACCGCCTGGGGAGTACGGTCGCAAGATTAAAACTCAAAGGAATTGACGGGGGCCCGCA
GHNINEIG_02064   TGACCGCCTGGGGAGTACGGTCGCAAGATTAAAACTCAAAGGAATTGACGGGGGCCCGCA
XCL2             TGACCGCCTGGGGAGTACGGTCGCAAGATTAAAACTCAAAGGAATTGACGGGGGCCCGCA
                 .*******************.******.************.*******************

                                                                   |--V6      
E.coli_K12       CAAGCGGTGGAGCATGTGGTTTAATTCGATGCAACGCGAAGAACCTTACCTGGTCTTGAC
KJ573628         CAAGCGGTGGAGCATGTGGTTTAATTCGATGCAACGCGAAGAACCTTACCATCCCTTGAC
GHNINEIG_01594   CAAGCGGTGGAGCATGTGGTTTAATTCGATGCAACGCGAAGAACCTTACCATCCCTTGAC
GHNINEIG_01882   CAAGCGGTGGAGCATGTGGTTTAATTCGATGCAACGCGAAGAACCTTACCATCCCTTGAC
GHNINEIG_02064   CAAGCGGTGGAGCATGTGGTTTAATTCGATGCAACGCGAAGAACCTTACCATCCCTTGAC
XCL2             CAAGCGGTGGAGCATGTGGTTTAATTCGATGCAACGCGAAGAACCTTACCATCCCTTGAC
                 **************************************************....******

                                                           V6--|             
E.coli_K12       ATCCACGGAAGTTTTCAGAGATGAGAATGTGCCTTCGGGAACCGTGAGACAGGTGCTGCA
KJ573628         ATCCTGCGAACTTTCTAGAGATAGATTGGTGCCTTCGGGAACGCAGTGACAGGTGCTGCA
GHNINEIG_01594   ATCCTGCGAACTTTCTAGAGATAGATTGGTGCCTTCGGGAACGCAGTGACAGGTGCTGCA
GHNINEIG_01882   ATCCTGCGAACTTTCTAGAGATAGATTGGTGCCTTCGGGAACGCAGTGACAGGTGCTGCA
GHNINEIG_02064   ATCCTGCGAACTTTCTAGAGATAGATTGGTGCCTTCGGGAACGCAGTGACAGGTGCTGCA
XCL2             ATCCTGCGAACTTTCTAGAGATAGATTGGTGCCTTCGGGAACGCAGTGACAGGTGCTGCA
                 ****...***.***..******......**************...*.*************

                                                                             
E.coli_K12       TGGCTGTCGTCAGCTCGTGTTGTGAAATGTTGGGTTAAGTCCCGCAACGAGCGCAACCCT
KJ573628         TGGCTGTCGTCAGCTCGTGTCGTGAGATGTTGGGTTAAGTCCCGCAACGAGCGCAACCCT
GHNINEIG_01594   TGGCTGTCGTCAGCTCGTGTCGTGAGATGTTGGGTTAAGTCCCGCAACGAGCGCAACCCT
GHNINEIG_01882   TGGCTGTCGTCAGCTCGTGTCGTGAGATGTTGGGTTAAGTCCCGCAACGAGCGCAACCCT
GHNINEIG_02064   TGGCTGTCGTCAGCTCGTGTCGTGAGATGTTGGGTTAAGTCCCGCAACGAGCGCAACCCT
XCL2             TGGCTGTCGTCAGCTCGTGTCGTGAGATGTTGGGTTAAGTCCCGCAACGAGCGCAACCCT
                 ********************.****.**********************************

                  |--V7                                               V7--|   
E.coli_K12       TATCCTTTGTTGCCAGCGGTCCGGCCGGGAACTCAAAGGAGACTGCCAGTGATAAACTGG
KJ573628         TATCATTAGTTGCTAAC-ATTTAGTTGAGAACTCTAATGAGACTGCCGGTGATAAACCGG
GHNINEIG_01594   TATCATTAGTTGCTAAC-ATTTAGTTGAGAACTCTAATGAGACTGCCGGTGATAAACCGG
GHNINEIG_01882   TATCATTAGTTGCTAAC-ATTTAGTTGAGAACTCTAATGAGACTGCCGGTGATAAACCGG
GHNINEIG_02064   TATCATTAGTTGCTAAC-ATTTAGTTGAGAACTCTAATGAGACTGCCGGTGATAAACCGG
XCL2             TATCATTAGTTGCTAAC-ATTCAGTTGAGAACTCTAATGAGACTGCCGGTGATAAACCGG
                 ****.**.*****.*.*..*. .*..*.******.**.*********.*********.**

                                                                             
E.coli_K12       AGGAAGGTGGGGATGACGTCAAGTCATCATGGCCCTTACGACCAGGGCTACACACGTGCT
KJ573628         AGGAAGGCGGGGACGACGTCAAGTCATCATGGCCCTTATGGGATGGGCTACACACGTGCT
GHNINEIG_01594   AGGAAGGCGGGGACGACGTCAAGTCATCATGGCCCTTATGGGATGGGCTACACACGTGCT
GHNINEIG_01882   AGGAAGGCGGGGACGACGTCAAGTCATCATGGCCCTTATGGGATGGGCTACACACGTGCT
GHNINEIG_02064   AGGAAGGCGGGGACGACGTCAAGTCATCATGGCCCTTATGGGATGGGCTACACACGTGCT
XCL2             AGGAAGGCGGGGACGACGTCAAGTCATCATGGCCCTTATGGGATGGGCTACACACGTGCT
                 *******.*****.************************.*....****************

                        |--V8                                          V8--|  
E.coli_K12       ACAATGGCGCATACAAAGAGAAGCGACCTCGCGAGAGCAAGCGGACCTCATAAAGTGCGT
KJ573628         ACAATGGGGGGTACAAAGAGCAGCCAACTGGCGACAGTGCGCGAATCTCATAAAACCTCT
GHNINEIG_01594   ACAATGGGGGGTACAAAGAGCAGCCAACTGGCGACAGTGCGCGAATCTCATAAAACCTCT
GHNINEIG_01882   ACAATGGGGGGTACAAAGAGCAGCCAACTGGCGACAGTGCGCGAATCTCATAAAACCTCT
GHNINEIG_02064   ACAATGGGGGGTACAAAGAGCAGCCAACTGGCGACAGTGCGCGAATCTCATAAAACCTCT
XCL2             ACAATGGGGGGTACAAAGAGCAGCCAACTGGCGACAGTGCGCGAATCTCATAAAACCTCT
                 *******.*..*********.***.*.**.****.**...***.*.********.....*

                                                                             
E.coli_K12       CGTAGTCCGGATTGGAGTCTGCAACTCGACTCCATGAAGTCGGAATCGCTAGTAATCGTG
KJ573628         CGTAGTCCGGATCGGAGTCTGCAACTCGACTCCGTGAAGTCGGAATCGCTAGTAATCGTG
GHNINEIG_01594   CGTAGTCCGGATCGGAGTCTGCAACTCGACTCCGTGAAGTCGGAATCGCTAGTAATCGTG
GHNINEIG_01882   CGTAGTCCGGATCGGAGTCTGCAACTCGACTCCGTGAAGTCGGAATCGCTAGTAATCGTG
GHNINEIG_02064   CGTAGTCCGGATCGGAGTCTGCAACTCGACTCCGTGAAGTCGGAATCGCTAGTAATCGTG
XCL2             CGTAGTCCGGATCGGAGTCTGCAACTCGACTCCGTGAAGTCGGAATCGCTAGTAATCGTG
                 ************.********************.**************************

                                                                             
E.coli_K12       GATCAGAATGCCACGGTGAATACGTTCCCGGGCCTTGTACACACCGCCCGTCACACCATG
KJ573628         AATCAGAATGTCACGGTGAATACGTTCCCGGGCCTTGTACACACCGCCCGTCACACCATG
GHNINEIG_01594   AATCAGAATGTCACGGTGAATACGTTCCCGGGCCTTGTACACACCGCCCGTCACACCATG
GHNINEIG_01882   AATCAGAATGTCACGGTGAATACGTTCCCGGGCCTTGTACACACCGCCCGTCACACCATG
GHNINEIG_02064   AATCAGAATGTCACGGTGAATACGTTCCCGGGCCTTGTACACACCGCCCGTCACACCATG
XCL2             AATCAGAATGTCACGGTGAATACGTTCCCGGGCCTTGTACACACCGCCCGTCACACCATG
                 .*********.*************************************************

                                    |--V9                     V9--|           
E.coli_K12       GGAGTGGGTTGCAAAAGAAGTAGGTAGCTTAACCTTCGGGAGGGCGCTTACCACTTTGTG
KJ573628         GGAGTGGGTTGCAAAAGAAGTGGGTAGTCTAACCTTCGGGAGGGCGCTCACCACTTTGTG
GHNINEIG_01594   GGAGTGGGTTGCAAAAGAAGTGGGTAGTCTAACCTTCGGGAGGGCGCTCACCACTTTGTG
GHNINEIG_01882   GGAGTGGGTTGCAAAAGAAGTGGGTAGTCTAACCTTCGGGAGGGCGCTCACCACTTTGTG
GHNINEIG_02064   GGAGTGGGTTGCAAAAGAAGTGGGTAGTCTAACCTTCGGGAGGGCGCTCACCACTTTGTG
XCL2             GGAGTGGGTTGCAAAAGAAGTGGGTAGTCTAACCTTCGGGAGGGCGCTCACCACTTTGTG
                 *********************.*****..*******************.***********

                                                                             
E.coli_K12       ATTCATGACTGGGGTGAAGTCGTAACAAGGTAACCGTAGGGGAACCTGCGGTTGGATCAC
KJ573628         ATTCATGACTGGGGTGAAGTCGTAA-----------------------------------
GHNINEIG_01594   ATTCATGACTGGGGTGAAGTCGTAACAAGGTAGCCCTAGCGGAAGCTGGGGCTGGATCAC
GHNINEIG_01882   ATTCATGACTGGGGTGAAGTCGTAACAAGGTAGCCCTAGCGGAAGCTGGGGCTGGATCAC
GHNINEIG_02064   ATTCATGACTGGGGTGAAGTCGTAACAAGGTAGCCCTAGCGGAAGCTGGGGCTGGATCAC
XCL2             ATTCATGACTGGGGTGAAGTCGTAACAAGGTAGCCCTAGCGGAAGCTGGGGCTGGATCAC
                 *************************

                             
E.coli_K12       CTCCTTA-----
KJ573628         ------------
GHNINEIG_01594   CTCCTTT-----
GHNINEIG_01882   CTCCTTT-----
GHNINEIG_02064   CTCCTTT-----
XCL2             CTCCTTTAAGAC
