# Supplementary material for: Horizontal acquisition of hydrogen conversion ability and other habitat adaptations in the Hydrogenovibrio strains SP-41 and XCL-2
Source: BMC Genomics. 2019 May 6;20:339. doi: 10.1186/s12864-019-5710-5 (PMC6501319; doi:10.1186/s12864-019-5710-5)
Supplement: Supplementary file 7 — Collinear, divergent, exclusive and translocated regions of the alignment of the SP-41 and XCL-2 genomes. Coordinates of the regions of the alignment of the genomes of SP-41 and XCL-2, classified as collinear (same gene order), translocated (same gene order but moved in another genomic context), divergent (two different regions present in the two genomes, with different genes), exclusive (additional region with at least one annotated feature present only in one of the two genome, while in the other genome the region is absent, or a different sequence, with no annotated features is present). (CSV 16 kb) [file 12864_2019_5710_MOESM7_ESM.csv]

collinear	SP41:1-11835 / XCL2:1-11922	size:11835:11922:<:87	n_features:9	SP41_island:no	XCL2_island:no
collinear	SP41:12857-38902 / XCL2:11923-37951	size:26046:26029:>:17	n_features:23:22:>:1	SP41_island:no	XCL2_island:no
collinear	SP41:38903-56570 / XCL2:49409-67054	size:17668:17646:>:22	n_features:16	SP41_island:no	XCL2_island:no
collinear	SP41:56571-89420 / XCL2:71198-103993	size:32850:32796:>:54	n_features:26	SP41_island:no	XCL2_island:re/ib:100812:118291
collinear	SP41:89421-105142 / XCL2:116250-133801	size:15722:17552:<<<:1830	n_features:16	SP41_island:no	XCL2_island:rb/ie:100812:118291
collinear	SP41:114013-127597 / XCL2:133802-148351	size:13585:14550:<<:965	n_features:11:12:<:1	SP41_island:no	XCL2_island:no
collinear	SP41:131137-185509 / XCL2:148352-203002	size:54373:54651:<:278	n_features:56:55:>:1	SP41_island:no	XCL2_island:no
collinear	SP41:186891-223517 / XCL2:203003-239666	size:36627:36664:<:37	n_features:31	SP41_island:re/ib:222150:241260	XCL2_island:no
collinear	SP41:241383-275460 / XCL2:239667-273654	size:34078:33988:>:90	n_features:26:25:>:1	SP41_island:no	XCL2_island:no
collinear	SP41:275461-279652 / XCL2:274164-278280	size:4192:4117:>:75	n_features:4	SP41_island:no	XCL2_island:no
collinear	SP41:279653-368454 / XCL2:279284-368171	size:88802:88888:<:86	n_features:99:98:>:1	SP41_island:no	XCL2_island:re/ib:324388:389164
collinear	SP41:371363-397272 / XCL2:388429-414285	size:25910:25857:>:53	n_features:26	SP41_island:no	XCL2_island:rb/ie:324388:389164
collinear	SP41:397273-414675 / XCL2:428636-446858	size:17403:18223:<<:820	n_features:19:20:<:1	SP41_island:no	XCL2_island:rb/ie:414483:431166
collinear	SP41:428742-443465 / XCL2:446859-461711	size:14724:14853:<:129	n_features:16	SP41_island:rb/ie:418522:429234	XCL2_island:no
collinear	SP41:449489-510908 / XCL2:461712-523784	size:61420:62073:<<:653	n_features:55:56:<:1	SP41_island:no	XCL2_island:no
collinear	SP41:527331-594188 / XCL2:523785-590794	size:66858:67010:<:152	n_features:63	SP41_island:no	XCL2_island:no
collinear	SP41:596048-623261 / XCL2:590795-617773	size:27214:26979:>:235	n_features:25	SP41_island:no	XCL2_island:no
collinear	SP41:623262-625520 / XCL2:619182-621451	size:2259:2270:<:11	n_features:1	SP41_island:no	XCL2_island:no
collinear	SP41:626857-737981 / XCL2:621452-732593	size:111125:111142:<:17	n_features:106	SP41_island:no	XCL2_island:re/ib:729457:771123
collinear	SP41:737982-758010 / XCL2:771352-791542	size:20029:20191:<:162	n_features:20	SP41_island:no	XCL2_island:no
collinear	SP41:760752-808619 / XCL2:791543-839406	size:47868:47864:>:4	n_features:52:51:>:1	SP41_island:no	XCL2_island:no
collinear	SP41:871191-893879 / XCL2:839407-862254	size:22689:22848:<:159	n_features:20	SP41_island:rb/ie:820751:872315	XCL2_island:no
collinear	SP41:895205-937221 / XCL2:862255-904245	size:42017:41991:>:26	n_features:45:46:<:1	SP41_island:no	XCL2_island:no
collinear	SP41:937222-975894 / XCL2:915985-954587	size:38673:38603:>:70	n_features:41:40:>:1	SP41_island:no	XCL2_island:rb/ie:904252:925884
collinear	SP41:975895-1036626 / XCL2:955851-1015791	size:60732:59941:>>:791	n_features:68	SP41_island:no	XCL2_island:no
collinear	SP41:1036627-1104289 / XCL2:1016304-1083978	size:67663:67675:<:12	n_features:63	SP41_island:no	XCL2_island:no
collinear	SP41:1107647-1107973 / XCL2:1086227-1086574	size:327:348:<:21	n_features:1	SP41_island:no	XCL2_island:no
collinear	SP41:1108523-1109268 / XCL2:1086575-1087313	size:746:739:>:7	n_features:1	SP41_island:no	XCL2_island:no
collinear	SP41:1109269-1112826 / XCL2:1088215-1091765	size:3558:3551:>:7	n_features:4	SP41_island:no	XCL2_island:no
collinear	SP41:1114125-1119699 / XCL2:1094089-1099949	size:5575:5861:<:286	n_features:6:7:<:1	SP41_island:no	XCL2_island:no
collinear	SP41:1119700-1150234 / XCL2:1102504-1133098	size:30535:30595:<:60	n_features:35:37:<:2	SP41_island:no	XCL2_island:no
collinear	SP41:1150235-1151860 / XCL2:1134510-1136168	size:1626:1659:<:33	n_features:2:1:>:1	SP41_island:no	XCL2_island:no
collinear	SP41:1153191-1166645 / XCL2:1136169-1149466	size:13455:13298:>:157	n_features:10:9:>:1	SP41_island:no	XCL2_island:no
collinear	SP41:1166646-1200133 / XCL2:1152196-1186689	size:33488:34494:<<<:1006	n_features:28:30:<:2	SP41_island:no	XCL2_island:no
collinear	SP41:1201840-1260397 / XCL2:1186690-1244873	size:58558:58184:>>:374	n_features:51:48:>:3	SP41_island:no	XCL2_island:no
collinear	SP41:1261665-1354153 / XCL2:1244874-1337453	size:92489:92580:<:91	n_features:81:80:>:1	SP41_island:no	XCL2_island:no
collinear	SP41:1354994-1355468 / XCL2:1337454-1337776	size:475:323:>:152	n_features:1	SP41_island:no	XCL2_island:no
collinear	SP41:1355469-1356455 / XCL2:1342623-1343612	size:987:990:<:3	n_features:1	SP41_island:no	XCL2_island:no
collinear	SP41:1358693-1449370 / XCL2:1343613-1434348	size:90678:90736:<:58	n_features:94	SP41_island:no	XCL2_island:no
collinear	SP41:1454395-1469398 / XCL2:1438766-1453706	size:15004:14941:>:63	n_features:16	SP41_island:no	XCL2_island:no
collinear	SP41:1473733-1526770 / XCL2:1469942-1523092	size:53038:53151:<:113	n_features:62	SP41_island:no	XCL2_island:re/ib:1519686:1562448
collinear	SP41:1528099-1537828 / XCL2:1523093-1532802	size:9730:9710:>:20	n_features:8:10:<:2	SP41_island:r<i:1526844:1538392	XCL2_island:r<i:1519686:1562448
collinear	SP41:1547668-1656345 / XCL2:1537728-1646538	size:108678:108811:<:133	n_features:96	SP41_island:no	XCL2_island:rb/ie:1519686:1562448
collinear	SP41:1662701-1690748 / XCL2:1647879-1675908	size:28048:28030:>:18	n_features:25:24:>:1	SP41_island:no	XCL2_island:no
collinear	SP41:1691790-1692331 / XCL2:1675909-1676435	size:542:527:>:15	n_features:1	SP41_island:no	XCL2_island:no
collinear	SP41:1693481-1709955 / XCL2:1676436-1692912	size:16475:16477:<:2	n_features:12	SP41_island:no	XCL2_island:no
collinear	SP41:1710457-1738267 / XCL2:1692913-1720501	size:27811:27589:>:222	n_features:24:23:>:1	SP41_island:no	XCL2_island:no
collinear	SP41:1738268-1745640 / XCL2:1728137-1735522	size:7373:7386:<:13	n_features:7:8:<:1	SP41_island:no	XCL2_island:no
collinear	SP41:1746536-1801811 / XCL2:1737522-1792716	size:55276:55195:>:81	n_features:53	SP41_island:no	XCL2_island:no
collinear	SP41:1801812-1824788 / XCL2:1802523-1825570	size:22977:23048:<:71	n_features:23	SP41_island:no	XCL2_island:no
collinear	SP41:1826630-1829158 / XCL2:1825571-1828114	size:2529:2544:<:15	n_features:3	SP41_island:no	XCL2_island:no
collinear	SP41:1852327-1874968 / XCL2:1846174-1868857	size:22642:22684:<:42	n_features:16	SP41_island:no	XCL2_island:no
collinear	SP41:1876643-1903392 / XCL2:1868858-1895512	size:26750:26655:>:95	n_features:28	SP41_island:no	XCL2_island:no
collinear	SP41:1903393-1952691 / XCL2:1898452-1947738	size:49299:49287:>:12	n_features:46	SP41_island:no	XCL2_island:no
collinear	SP41:1954022-1986934 / XCL2:1947739-1980748	size:32913:33010:<:97	n_features:27	SP41_island:no	XCL2_island:no
collinear	SP41:2005536-2011563 / XCL2:1981523-1987614	size:6028:6092:<:64	n_features:6	SP41_island:r<i:1993788:2012879	XCL2_island:no
collinear	SP41:2013536-2054576 / XCL2:1987615-2028495	size:41041:40881:>:160	n_features:43:44:<:1	SP41_island:no	XCL2_island:no
collinear	SP41:2054577-2232104 / XCL2:2038930-2216886	size:177528:177957:<<:429	n_features:157:154:>:3	SP41_island:no	XCL2_island:rb/ie:2029900:2039477
collinear	SP41:2235058-2242835 / XCL2:2216887-2224673	size:7778:7787:<:9	n_features:7	SP41_island:no	XCL2_island:no
collinear	SP41:2243564-2257467 / XCL2:2228336-2242345	size:13904:14010:<:106	n_features:13	SP41_island:no	XCL2_island:no
collinear	SP41:2260493-2307271 / XCL2:2242346-2289157	size:46779:46812:<:33	n_features:42:41:>:1	SP41_island:no	XCL2_island:re/ib:2286756:2345531
collinear	SP41:2310257-2319411 / XCL2:2316201-2325334	size:9155:9134:>:21	n_features:9:7:>:2	SP41_island:r<i:2307340:2328161	XCL2_island:r<i:2286756:2345531
collinear	SP41:2325325-2337227 / XCL2:2329988-2342088	size:11903:12101:<:198	n_features:12:11:>:1	SP41_island:rb/ie:2307340:2328161	XCL2_island:r<i:2286756:2345531
collinear	SP41:2364856-2367674 / XCL2:2343434-2346325	size:2819:2892:<:73	n_features:6	SP41_island:no	XCL2_island:rb/ie:2286756:2345531
collinear	SP41:2372801-2432498 / XCL2:2346326-2405974	size:59698:59649:>:49	n_features:57	SP41_island:no	XCL2_island:no
collinear	SP41:2432499-2453259 / XCL2:2406958-2427734	size:20761:20777:<:16	n_features:19	SP41_island:no	XCL2_island:no
divergent	SP41:368455-371362 / XCL2:368172-388428	size:SP41:2908/XCL2:20257	n_features:SP41:4/XCL2:11	SP41_island:no	XCL2_island:r<i:324388:389164
divergent	SP41:1104290-1107646 / XCL2:1083979-1086226	size:SP41:3357/XCL2:2248	n_features:SP41:6/XCL2:2	SP41_island:no	XCL2_island:no
divergent	SP41:1112827-1114124 / XCL2:1091766-1094088	size:SP41:1298/XCL2:2323	n_features:SP41:1/XCL2:2	SP41_island:no	XCL2_island:no
divergent	SP41:1449371-1454394 / XCL2:1434349-1437764	size:SP41:5024/XCL2:3398	n_features:SP41:7/XCL2:4	SP41_island:no	XCL2_island:no
divergent	SP41:1469399-1473732 / XCL2:1453707-1469941	size:SP41:4334/XCL2:16235	n_features:SP41:3/XCL2:16	SP41_island:no	XCL2_island:no
divergent	SP41:1537829-1547667 / XCL2:1532803-1537727	size:SP41:9839/XCL2:4925	n_features:SP41:9/XCL2:6	SP41_island:rb/ie:1526844:1538392	XCL2_island:r<i:1519686:1562448
divergent	SP41:1656346-1662700 / XCL2:1646539-1647878	size:SP41:6355/XCL2:1340	n_features:SP41:6/XCL2:1	SP41_island:no	XCL2_island:no
divergent	SP41:1745641-1746535 / XCL2:1735523-1737521	size:SP41:895/XCL2:1999	n_features:SP41:1/XCL2:2	SP41_island:no	XCL2_island:no
divergent	SP41:1829159-1852326 / XCL2:1828115-1846173	size:SP41:23168/XCL2:18059	n_features:SP41:22/XCL2:17	SP41_island:no	XCL2_island:no
divergent	SP41:1986935-2005535 / XCL2:1980749-1981522	size:SP41:18601/XCL2:774	n_features:SP41:16/XCL2:1	SP41_island:re/ib:1993788:2012879	XCL2_island:no
divergent	SP41:2242836-2243563 / XCL2:2224674-2228335	size:SP41:728/XCL2:3662	n_features:SP41:1/XCL2:2	SP41_island:no	XCL2_island:no
divergent	SP41:2319412-2322607 / XCL2:2325335-2329987	size:SP41:3196/XCL2:4445	n_features:SP41:3/XCL2:5	SP41_island:r<i:2307340:2328161	XCL2_island:r<i:2286756:2345531
exclusive:SP41	SP41:11836-12856	size:1021	n_features:1	island:no
exclusive:SP41	SP41:105143-114012	size:8870	n_features:1	island:no
exclusive:SP41	SP41:127598-131136	size:3539	n_features:3	island:no
exclusive:SP41	SP41:185510-186890	size:1381	n_features:1	island:no
exclusive:SP41	SP41:223518-241382	size:17865	n_features:18	island:rb/ie:222150:241260
exclusive:SP41	SP41:414676-428741	size:14066	n_features:14	island:re/ib:418522:429234
exclusive:SP41	SP41:443466-449488	size:6023	n_features:4	island:no
exclusive:SP41	SP41:510909-527330	size:16422	n_features:18	island:no
exclusive:SP41	SP41:594189-596047	size:1859	n_features:1	island:no
exclusive:SP41	SP41:625521-626856	size:1336	n_features:1	island:no
exclusive:SP41	SP41:758011-760751	size:2741	n_features:1	island:no
exclusive:SP41	SP41:808620-871190	size:62571	n_features:63	island:re/ib:820751:872315
exclusive:SP41	SP41:893880-895204	size:1325	n_features:1	island:no
exclusive:SP41	SP41:1107974-1108522	size:549	n_features:1	island:no
exclusive:SP41	SP41:1151861-1153190	size:1330	n_features:1	island:no
exclusive:SP41	SP41:1200134-1201839	size:1706	n_features:2	island:no
exclusive:SP41	SP41:1260398-1261664	size:1267	n_features:2	island:no
exclusive:SP41	SP41:1354154-1354993	size:840	n_features:1	island:no
exclusive:SP41	SP41:1356456-1358692	size:2237	n_features:2	island:no
exclusive:SP41	SP41:1526771-1528098	size:1328	n_features:1	island:re/ib:1526844:1538392
exclusive:SP41	SP41:1690749-1691789	size:1041	n_features:1	island:no
exclusive:SP41	SP41:1692332-1693480	size:1149	n_features:1	island:no
exclusive:SP41	SP41:1709956-1710456	size:501	n_features:1	island:no
exclusive:SP41	SP41:1824789-1826629	size:1841	n_features:3	island:no
exclusive:SP41	SP41:1874969-1876642	size:1674	n_features:1	island:no
exclusive:SP41	SP41:1952692-1954021	size:1330	n_features:1	island:no
exclusive:SP41	SP41:2011564-2013535	size:1972	n_features:3	island:rb/ie:1993788:2012879
exclusive:SP41	SP41:2232105-2235057	size:2953	n_features:2	island:no
exclusive:SP41	SP41:2257468-2260492	size:3025	n_features:2	island:no
exclusive:SP41	SP41:2307272-2308863	size:1592	n_features:3	island:re/ib:2307340:2328161
exclusive:SP41	SP41:2309020-2310256	size:1237	n_features:1	island:r<i:2307340:2328161
exclusive:SP41	SP41:2322816-2325324	size:2509	n_features:4	island:r<i:2307340:2328161
exclusive:SP41	SP41:2337228-2342840	size:5613	n_features:8	island:no
exclusive:SP41	SP41:2354903-2355911	size:1009	n_features:2	island:r<i:2354000:2358548
exclusive:SP41	SP41:2355912-2364671	size:8760	n_features:9	island:rb/ie:2354000:2358548
exclusive:SP41	SP41:2367675-2372800	size:5126	n_features:6	island:no
exclusive:XCL2	XCL2:37952-49408	size:11457	n_features:10	island:no
exclusive:XCL2	XCL2:67055-71197	size:4143	n_features:2	island:no
exclusive:XCL2	XCL2:103994-116249	size:12256	n_features:7	island:r<i:100812:118291
exclusive:XCL2	XCL2:273655-274163	size:509	n_features:1	island:no
exclusive:XCL2	XCL2:278281-279283	size:1003	n_features:1	island:no
exclusive:XCL2	XCL2:414286-428635	size:14350	n_features:14	island:re/ib:414483:431166
exclusive:XCL2	XCL2:617774-619181	size:1408	n_features:1	island:no
exclusive:XCL2	XCL2:732594-771351	size:38758	n_features:57	island:rb/ie:729457:771123
exclusive:XCL2	XCL2:904246-915984	size:11739	n_features:10	island:re/ib:904252:925884
exclusive:XCL2	XCL2:954588-955850	size:1263	n_features:1	island:no
exclusive:XCL2	XCL2:1015792-1016303	size:512	n_features:1	island:no
exclusive:XCL2	XCL2:1087314-1088214	size:901	n_features:1	island:no
exclusive:XCL2	XCL2:1099950-1102503	size:2554	n_features:2	island:no
exclusive:XCL2	XCL2:1133099-1134509	size:1411	n_features:1	island:no
exclusive:XCL2	XCL2:1149467-1152195	size:2729	n_features:3	island:no
exclusive:XCL2	XCL2:1337777-1342622	size:4846	n_features:3	island:no
exclusive:XCL2	XCL2:1437747-1438765	size:1019	n_features:1	island:no
exclusive:XCL2	XCL2:1720502-1728136	size:7635	n_features:8	island:no
exclusive:XCL2	XCL2:1792717-1802522	size:9806	n_features:8	island:i<r:1794726:1802355
exclusive:XCL2	XCL2:1895513-1898451	size:2939	n_features:3	island:no
exclusive:XCL2	XCL2:2028496-2038929	size:10434	n_features:9	island:re/ib:2029900:2039477
exclusive:XCL2	XCL2:2289158-2296960	size:7803	n_features:5	island:r<i:2286756:2345531
exclusive:XCL2	XCL2:2309020-2315990	size:6971	n_features:3	island:r<i:2286756:2345531
exclusive:XCL2	XCL2:2342145-2343433	size:1289	n_features:2	island:r<i:2286756:2345531
exclusive:XCL2	XCL2:2405975-2406957	size:983	n_features:2	island:no
translocation:lower-coords	SP41:2342841-2354902 / XCL2:2296961-2309019	size:12062:12059:>:3	n_features:14	SP41_island:re/ib:2354000:2358548	XCL2_island:r<i:2286756:2345531
