# Supplementary material for: Horizontal acquisition of hydrogen conversion ability and other habitat adaptations in the Hydrogenovibrio strains SP-41 and XCL-2
Source: BMC Genomics. 2019 May 6;20:339. doi: 10.1186/s12864-019-5710-5 (PMC6501319; doi:10.1186/s12864-019-5710-5)
Supplement: Supplementary file 8 — Coordinates of the genomic islands of SP-41 and XCL-2. Coordinates of the 7 genomic islands in the SP-41 genome and of the 9 genomic islands in the XCL-2 genome, as predicted by IslandViewer [26]. (CSV 1 kb) [file 12864_2019_5710_MOESM8_ESM.csv]

# SP-41
# from	to
222150	241260
418522	429234
820751	872315
1526844	1538392
1993788	2012879
2307340	2328161
2354000	2358548
# XCL-2
# from	to
100812	118291
324388	389164
414483	431166
729457	771123
904252	925884
1519686	1562448
1794726	1802355
2029900	2039477
2286756	2345531
