# Supplementary material for: Horizontal acquisition of hydrogen conversion ability and other habitat adaptations in the Hydrogenovibrio strains SP-41 and XCL-2
Source: BMC Genomics. 2019 May 6;20:339. doi: 10.1186/s12864-019-5710-5 (PMC6501319; doi:10.1186/s12864-019-5710-5)
Supplement: Supplementary file 9 — Coding sequences of SP-41 overlapping genomic islands. Coordinates and product description of coding sequence (CDS) annotations of the SP-41 genome partially or completely overlapping genomic islands predicted by IslandViewer [26]. (CSV 12 kb) [file 12864_2019_5710_MOESM9_ESM.csv]

GHNINEIG_00193	SP41:222150:222401:+ (isl.)	membrane fusogenic activity family protein
GHNINEIG_00194	SP41:222416:223660:+ (isl.)	Competence protein ComM
GHNINEIG_00195	SP41:223653:225455:+ (isl.)	hypothetical protein
GHNINEIG_00196	SP41:225456:225758:+ (isl.)	hypothetical protein
GHNINEIG_00197	SP41:225775:226005:+ (isl.)	hypothetical protein
GHNINEIG_00198	SP41:226012:226356:+ (isl.)	hypothetical protein
GHNINEIG_00199	SP41:226367:226816:+ (isl.)	nuclease
GHNINEIG_00200	SP41:226875:227792:+ (isl.)	hypothetical protein
GHNINEIG_00201	SP41:227793:229811:+ (isl.)	tetratricopeptide tpr 1 repeat-containing protein
GHNINEIG_00202	SP41:229823:230785:+ (isl.)	hypothetical protein
GHNINEIG_00203	SP41:230774:231973:- (isl.)	Modification methylase Eco57IB
GHNINEIG_00204	SP41:232067:232438:+ (isl.)	hypothetical protein
GHNINEIG_00205	SP41:232471:235686:+ (isl.)	SAM-dependent methyltransferase
GHNINEIG_00206	SP41:235710:236351:+ (isl.)	hypothetical protein
GHNINEIG_00207	SP41:236360:236494:+ (isl.)	hypothetical protein
GHNINEIG_00208	SP41:236491:236625:+ (isl.)	hypothetical protein
GHNINEIG_00209	SP41:236630:237463:- (isl.)	transposition-related protein TniQ
GHNINEIG_00210	SP41:237754:238665:- (isl.)	ATPase AAA
GHNINEIG_00211	SP41:238662:240593:- (isl.)	Transposon Tn7 transposition protein TnsB
GHNINEIG_00212	SP41:240586:241260:- (isl.)	heteromeric transposase endonuclease subunit TnsA
GHNINEIG_00394	SP41:418522:418824:- (isl.)	IS3 family transposase
GHNINEIG_00395	SP41:418980:419306:- (isl.)	hypothetical protein
GHNINEIG_00396	SP41:419965:421089:- (isl.)	Modification methylase AplI
GHNINEIG_00397	SP41:421267:421488:+ (isl.)	hypothetical protein
GHNINEIG_00398	SP41:421509:422531:+ (isl.)	Modification methylase HpaII
GHNINEIG_00399	SP41:422524:424383:+ (isl.)	XRE family transcriptional regulator
GHNINEIG_00400	SP41:424373:425206:+ (isl.)	hypothetical protein
GHNINEIG_00401	SP41:425206:425940:+ (isl.)	hypothetical protein
GHNINEIG_00402	SP41:426034:426675:+ (isl.)	restriction endonuclease
GHNINEIG_00403	SP41:426849:427922:+ (isl.)	transcriptional regulator
GHNINEIG_00404	SP41:427906:428385:+ (isl.)	nucleotide-binding protein
GHNINEIG_00405	SP41:428845:429234:- (isl.)	NAD-binding homoserine dehydrogenase
GHNINEIG_00775	SP41:817884:820754:+ (isl.,part.)	Type-1 restriction enzyme R protein
GHNINEIG_00776	SP41:820751:821812:+ (isl.)	hypothetical protein
GHNINEIG_00777	SP41:821928:822149:- (isl.)	hypothetical protein
GHNINEIG_00778	SP41:822181:823398:+ (isl.)	IS256 family transposase
GHNINEIG_00779	SP41:823425:824591:- (isl.)	type I restriction-modification system subunit M
GHNINEIG_00780	SP41:824592:825194:- (isl.)	restriction endonuclease subunit S
GHNINEIG_00781	SP41:825400:826449:+ (isl.)	Lon protease
GHNINEIG_00782	SP41:826505:827521:+ (isl.)	site-specific integrase
GHNINEIG_00783	SP41:827577:827666:+ (isl.)	hypothetical protein
GHNINEIG_00784	SP41:827717:828289:+ (isl.)	hypothetical protein
GHNINEIG_00785	SP41:828282:828980:+ (isl.)	protein mobD
GHNINEIG_00786	SP41:828999:829445:+ (isl.)	hypothetical protein
GHNINEIG_00787	SP41:829548:830354:+ (isl.)	Serine/threonine-protein phosphatase 1
GHNINEIG_00788	SP41:830335:830973:+ (isl.)	3',5'-cyclic adenosine monophosphate phosphodiesterase CpdA
GHNINEIG_00789	SP41:830990:831712:+ (isl.)	3',5'-cyclic adenosine monophosphate phosphodiesterase CpdA
GHNINEIG_00790	SP41:832023:832205:+ (isl.)	hypothetical protein
GHNINEIG_00791	SP41:832210:832341:- (isl.)	hypothetical protein
GHNINEIG_00792	SP41:832343:834256:+ (isl.)	hypothetical protein
GHNINEIG_00793	SP41:834506:834754:+ (isl.)	hypothetical protein
GHNINEIG_00794	SP41:835135:835749:+ (isl.)	Thioredoxin-like protein
GHNINEIG_00795	SP41:835764:838175:+ (isl.)	Carbamoyltransferase HypF
GHNINEIG_00796	SP41:838318:839004:- (isl.)	putative Ni/Fe-hydrogenase B-type cytochrome subunit
GHNINEIG_00797	SP41:839052:840887:- (isl.)	Ni,Fe-hydrogenase I large subunit
GHNINEIG_00798	SP41:840890:841975:- (isl.)	Uptake hydrogenase small subunit
GHNINEIG_00799	SP41:842339:843031:+ (isl.)	Hydrogenase 1 maturation protease
GHNINEIG_00800	SP41:843031:843333:+ (isl.)	HypC/HybG/HupF family hydrogenase formation chaperone
GHNINEIG_00801	SP41:843345:843755:+ (isl.)	Hydrogenase-1 operon protein HyaE
GHNINEIG_00802	SP41:843769:844641:+ (isl.)	hydrogenase expression/formation protein
GHNINEIG_00803	SP41:844631:844852:+ (isl.)	High molecular weight rubredoxin
GHNINEIG_00804	SP41:844855:845499:+ (isl.)	hypothetical protein
GHNINEIG_00805	SP41:845502:846575:+ (isl.)	Ni,Fe-hydrogenase I large subunit
GHNINEIG_00806	SP41:846568:846909:+ (isl.)	hydrogenase nickel incorporation protein HypA
GHNINEIG_00807	SP41:846912:847832:+ (isl.)	Hydrogenase isoenzymes nickel incorporation protein HypB
GHNINEIG_00808	SP41:847834:849324:+ (isl.)	Hydrogenase transcriptional regulatory protein hupR1
GHNINEIG_00809	SP41:849352:849642:+ (isl.)	Hydrogenase-2 operon protein HybG
GHNINEIG_00810	SP41:849647:850378:+ (isl.)	Phosphoheptose isomerase
GHNINEIG_00811	SP41:850378:851514:+ (isl.)	Hydrogenase expression/formation protein HypD
GHNINEIG_00812	SP41:851511:852572:+ (isl.)	Hydrogenase isoenzymes formation protein HypE
GHNINEIG_00813	SP41:852589:853242:+ (isl.)	urease accessory protein
GHNINEIG_00814	SP41:853278:854039:+ (isl.)	elongation factor 1-alpha
GHNINEIG_00815	SP41:854281:854862:- (isl.)	Beta-carbonic anhydrase 1
GHNINEIG_00816	SP41:855098:856282:- (isl.)	YeeE/YedE family protein
GHNINEIG_00817	SP41:856421:857320:+ (isl.)	HTH-type transcriptional regulator CysB
GHNINEIG_00818	SP41:857344:858795:- (isl.)	Ni,Fe-hydrogenase I large subunit
GHNINEIG_00819	SP41:858792:859784:- (isl.)	Periplasmic [NiFeSe] hydrogenase small subunit
GHNINEIG_00820	SP41:859781:861127:- (isl.)	Sensor protein ZraS
GHNINEIG_00821	SP41:861700:862917:- (isl.)	IS256 family transposase
GHNINEIG_00822	SP41:863549:864868:- (isl.)	transposase
GHNINEIG_00823	SP41:864856:865929:- (isl.)	protein TniQ
GHNINEIG_00824	SP41:865922:866842:- (isl.)	ATPase AAA
GHNINEIG_00825	SP41:866857:868746:- (isl.)	Transposon Tn7 transposition protein TnsB
GHNINEIG_00826	SP41:868736:869449:- (isl.)	heteromeric transposase endonuclease subunit TnsA
GHNINEIG_00827	SP41:869604:869849:+ (isl.)	hypothetical protein
GHNINEIG_00828	SP41:869846:870121:+ (isl.)	hypothetical protein
GHNINEIG_00829	SP41:870188:870502:- (isl.)	hypothetical protein
GHNINEIG_00831	SP41:871671:872315:+ (isl.)	putative transcriptional regulatory protein pdtaR
GHNINEIG_01487	SP41:1526844:1528061:+ (isl.)	IS256 family transposase
GHNINEIG_01488	SP41:1528084:1528347:- (isl.)	IS30 family transposase, partial
GHNINEIG_01489	SP41:1529877:1530683:- (isl.)	sulfite exporter TauE/SafE family protein
GHNINEIG_01490	SP41:1530698:1532293:- (isl.)	Putative gamma-glutamyltransferase YwrD
GHNINEIG_01491	SP41:1532296:1533621:- (isl.)	C4-dicarboxylate TRAP transporter large permease protein DctM
GHNINEIG_01492	SP41:1533625:1534131:- (isl.)	C4-dicarboxylate ABC transporter permease
GHNINEIG_01493	SP41:1534139:1535242:- (isl.)	Monocarboxylate 2-oxoacid-binding periplasmic protein
GHNINEIG_01494	SP41:1535277:1536380:- (isl.)	porin
GHNINEIG_01495	SP41:1536743:1537186:+ (isl.)	Leucine-responsive regulatory protein
GHNINEIG_01496	SP41:1537814:1538392:+ (isl.)	hypothetical protein
GHNINEIG_01908	SP41:1993788:1994495:- (isl.)	hypothetical protein
GHNINEIG_01909	SP41:1994650:1996329:- (isl.)	hypothetical protein
GHNINEIG_01910	SP41:1996322:1997680:- (isl.)	restriction endonuclease subunit S
GHNINEIG_01911	SP41:1997680:1999665:- (isl.)	type I restriction-modification system subunit M
GHNINEIG_01912	SP41:1999776:2000354:- (isl.)	DNA-invertase hin
GHNINEIG_01913	SP41:2000639:2001019:+ (isl.)	XRE family transcriptional regulator
GHNINEIG_01914	SP41:2001012:2002280:+ (isl.)	Serine/threonine-protein kinase HipA
GHNINEIG_01915	SP41:2002988:2003146:+ (isl.)	hypothetical protein
GHNINEIG_01916	SP41:2003223:2003387:+ (isl.)	hypothetical protein
GHNINEIG_01917	SP41:2003909:2004211:+ (isl.)	IS3 family transposase
GHNINEIG_01918	SP41:2004346:2005086:+ (isl.)	IS3 family transposase, partial
GHNINEIG_01920	SP41:2005746:2007530:- (isl.)	RNA polymerase sigma factor RpoD
GHNINEIG_01921	SP41:2007668:2009398:- (isl.)	DNA primase
GHNINEIG_01922	SP41:2009566:2010018:- (isl.)	aspartyl-tRNA amidotransferase subunit B
GHNINEIG_01923	SP41:2010044:2010259:- (isl.)	30S ribosomal protein S21
GHNINEIG_01924	SP41:2010441:2011517:+ (isl.)	tRNA N6-adenosine threonylcarbamoyltransferase
GHNINEIG_01925	SP41:2011563:2012879:- (isl.)	lipopolysaccharide biosynthesis protein
GHNINEIG_01926	SP41:2012876:2013139:- (isl.)	hypothetical protein
GHNINEIG_02195	SP41:2307340:2307648:+ (isl.)	transposase
GHNINEIG_02196	SP41:2307777:2308517:+ (isl.)	IS3 family transposase, partial
GHNINEIG_02197	SP41:2308521:2308730:- (isl.)	hypothetical protein
GHNINEIG_02198	SP41:2309575:2309925:+ (isl.)	IS3 family transposase
GHNINEIG_02199	SP41:2310429:2313542:- (isl.)	Cobalt-zinc-cadmium resistance protein CzcA
GHNINEIG_02200	SP41:2313552:2314799:- (isl.)	Cobalt-zinc-cadmium resistance protein CzcB
GHNINEIG_02201	SP41:2314802:2316109:- (isl.)	Cobalt-zinc-cadmium resistance protein CzcC
GHNINEIG_02202	SP41:2316192:2316551:- (isl.)	hypothetical protein
GHNINEIG_02203	SP41:2316567:2316710:- (isl.)	hypothetical protein
GHNINEIG_02204	SP41:2316724:2317524:- (isl.)	membrane protein
GHNINEIG_02205	SP41:2317603:2317947:- (isl.)	hypothetical protein
GHNINEIG_02206	SP41:2318100:2318450:- (isl.)	peptide ABC transporter permease
GHNINEIG_02207	SP41:2318730:2319380:- (isl.)	putative HTH-type transcriptional regulator YgaV
GHNINEIG_02208	SP41:2319481:2320056:- (isl.)	class I SAM-dependent methyltransferase
GHNINEIG_02209	SP41:2320079:2321185:- (isl.)	YeeE/YedE family protein
GHNINEIG_02210	SP41:2321255:2321998:- (isl.)	Hydroxyacylglutathione hydrolase GloC
GHNINEIG_02211	SP41:2322269:2323528:+ (isl.)	MFS transporter
GHNINEIG_02212	SP41:2323581:2323937:+ (isl.)	oxidoreductase DsrE
GHNINEIG_02213	SP41:2324423:2324773:- (isl.)	IS3 family transposase
GHNINEIG_02214	SP41:2324980:2325258:- (isl.)	transposase
GHNINEIG_02215	SP41:2325425:2326090:- (isl.)	polyketide biosynthesis dithiol-disulfide isomerase
GHNINEIG_02216	SP41:2326391:2327728:- (isl.)	Inner membrane transport protein YbaT
GHNINEIG_02217	SP41:2328051:2328161:- (isl.)	hypothetical protein
GHNINEIG_02218	SP41:2328161:2328466:- (isl.)	hypothetical protein
GHNINEIG_02247	SP41:2353233:2354000:+ (isl.,part.)	Phosphoribosyl 1,2-cyclic phosphate phosphodiesterase
GHNINEIG_02248	SP41:2354000:2354872:+ (isl.)	4-amino-4-deoxy-L-arabinose-phosphoundecaprenol flippase subunit ArnE
GHNINEIG_02249	SP41:2355063:2355446:+ (isl.)	hypothetical protein
GHNINEIG_02250	SP41:2355837:2355950:- (isl.)	hypothetical protein
GHNINEIG_02251	SP41:2356194:2356385:+ (isl.)	hypothetical protein
GHNINEIG_02252	SP41:2356396:2357394:+ (isl.)	WYL domain-containing transcriptional regulator
GHNINEIG_02253	SP41:2357497:2357850:+ (isl.)	hypothetical protein
GHNINEIG_02254	SP41:2357808:2358548:- (isl.)	IS3 family transposase, partial
