# Supplementary material for: Horizontal acquisition of hydrogen conversion ability and other habitat adaptations in the Hydrogenovibrio strains SP-41 and XCL-2
Source: BMC Genomics. 2019 May 6;20:339. doi: 10.1186/s12864-019-5710-5 (PMC6501319; doi:10.1186/s12864-019-5710-5)
Supplement: Supplementary file 10 — Coding sequences of XCL-2 overlapping genomic islands. Coordinates and product description of coding sequence (CDS) annotations of the XCL-2 genome partially or completely overlapping genomic islands predicted by IslandViewer [26]. (CSV 19 kb) [file 12864_2019_5710_MOESM10_ESM.csv]

cds82	XCL2:100812:101567:- (isl.)	tRNA (cmo5U34)-methyltransferase
cds83	XCL2:101684:102817:- (isl.)	lytic murein transglycosylase
cds84	XCL2:102827:103723:- (isl.)	DNA/RNA non-specific endonuclease
cds85	XCL2:104344:108048:- (isl.)	hypothetical protein
cds86	XCL2:108554:109333:+ (isl.)	SmtA protein
cds87	XCL2:109538:110101:+ (isl.)	hypothetical protein
cds88	XCL2:110457:110885:- (isl.)	hypothetical protein
cds89	XCL2:110878:113217:- (isl.)	hypothetical protein
cds90	XCL2:113207:114814:- (isl.)	hypothetical protein
cds91	XCL2:114789:116072:- (isl.)	phage integrase
cds92	XCL2:116229:116828:- (isl.)	SmtA protein
cds93	XCL2:117029:118291:+ (isl.)	GGDEF domain-containing protein
cds280	XCL2:324388:325680:- (isl.)	adenosylmethionine--8-amino-7-oxononanoate transaminase
cds281	XCL2:326324:326713:+ (isl.)	hypothetical protein
cds282	XCL2:326773:327531:- (isl.)	pseudouridylate synthase
cds283	XCL2:327644:328135:+ (isl.)	hypothetical protein
cds284	XCL2:328853:330043:+ (isl.)	elongation factor Tu
cds285	XCL2:330261:330644:+ (isl.)	preprotein translocase subunit SecE
cds286	XCL2:330647:331180:+ (isl.)	transcription termination/antitermination protein NusG
cds287	XCL2:331253:331681:+ (isl.)	50S ribosomal protein L11
cds288	XCL2:331687:332376:+ (isl.)	50S ribosomal protein L1
cds289	XCL2:332554:333054:+ (isl.)	50S ribosomal protein L10
cds290	XCL2:333094:333465:+ (isl.)	50S ribosomal protein L7/L12
cds291	XCL2:333651:337709:+ (isl.)	DNA-directed RNA polymerase subunit beta
cds292	XCL2:337709:341935:+ (isl.)	DNA-directed RNA polymerase subunit beta'
cds293	XCL2:342074:342448:+ (isl.)	30S ribosomal protein S12
cds294	XCL2:342507:342980:+ (isl.)	30S ribosomal protein S7
cds295	XCL2:343042:345144:+ (isl.)	elongation factor G
cds296	XCL2:345179:346369:+ (isl.)	elongation factor Tu
cds297	XCL2:346503:346814:+ (isl.)	30S ribosomal protein S10
cds298	XCL2:346877:347515:+ (isl.)	50S ribosomal protein L3
cds299	XCL2:347526:348146:+ (isl.)	50S ribosomal protein L4
cds300	XCL2:348143:348439:+ (isl.)	50S ribosomal protein L23
cds301	XCL2:348451:349278:+ (isl.)	50S ribosomal protein L2
cds302	XCL2:349290:349562:+ (isl.)	30S ribosomal protein S19
cds303	XCL2:349574:349906:+ (isl.)	50S ribosomal protein L22
cds304	XCL2:349918:350604:+ (isl.)	30S ribosomal protein S3
cds305	XCL2:350619:351032:+ (isl.)	50S ribosomal protein L16
cds306	XCL2:351034:351222:+ (isl.)	50S ribosomal protein L29
cds307	XCL2:351225:351488:+ (isl.)	30S ribosomal protein S17
cds308	XCL2:351623:351991:+ (isl.)	50S ribosomal protein L14
cds309	XCL2:352002:352316:+ (isl.)	50S ribosomal protein L24
cds310	XCL2:352329:352871:+ (isl.)	50S ribosomal protein L5
cds311	XCL2:352881:353186:+ (isl.)	30S ribosomal protein S14
cds312	XCL2:353199:353594:+ (isl.)	30S ribosomal protein S8
cds313	XCL2:353607:354140:+ (isl.)	50S ribosomal protein L6
cds314	XCL2:354156:354509:+ (isl.)	50S ribosomal protein L18
cds315	XCL2:354524:355033:+ (isl.)	30S ribosomal protein S5
cds316	XCL2:355035:355223:+ (isl.)	50S ribosomal protein L30
cds317	XCL2:355225:355659:+ (isl.)	50S ribosomal protein L15
cds318	XCL2:355662:356975:+ (isl.)	preprotein translocase subunit SecY
cds319	XCL2:357074:357430:+ (isl.)	30S ribosomal protein S13
cds320	XCL2:357451:357840:+ (isl.)	30S ribosomal protein S11
cds321	XCL2:357857:358477:+ (isl.)	30S ribosomal protein S4
cds322	XCL2:358504:359493:+ (isl.)	DNA-directed RNA polymerase subunit alpha
cds323	XCL2:359511:359897:+ (isl.)	50S ribosomal protein L17
cds324	XCL2:359929:360693:+ (isl.)	TatD-related deoxyribonuclease
cds325	XCL2:360690:361412:+ (isl.)	tRNA threonylcarbamoyladenosine dehydratase
cds326	XCL2:361409:362191:- (isl.)	hypothetical protein
cds327	XCL2:362276:365083:- (isl.)	excinuclease ABC subunit A
cds328	XCL2:365195:365908:- (isl.)	SIMPL domain-containing protein
cds329	XCL2:366044:367432:+ (isl.)	MFS transporter
cds330	XCL2:367560:368165:+ (isl.)	single-stranded DNA-binding protein
cds331	XCL2:368340:369524:+ (isl.)	phage integrase
cds332	XCL2:369534:371075:+ (isl.)	phage integrase
cds333	XCL2:371068:373098:+ (isl.)	integrase
cds334	XCL2:373091:373501:+ (isl.)	hypothetical protein
cds335	XCL2:373526:375655:+ (isl.)	DNA methyltransferase
cds336	XCL2:375652:376767:+ (isl.)	restriction modification system DNA specificity subunit
cds337	XCL2:376764:379991:+ (isl.)	DEAD/DEAH box helicase
cds338	XCL2:380192:381166:+ (isl.)	hypothetical protein
cds339	XCL2:381465:383582:+ (isl.)	hypothetical protein
cds340	XCL2:383699:385399:- (isl.)	hypothetical protein
cds341	XCL2:386588:387928:- (isl.)	6-aminohexanoate-dimer hydrolase
cds342	XCL2:388547:389164:+ (isl.)	hypothetical protein
cds368	XCL2:414483:415865:+ (isl.)	hypothetical protein
cds369	XCL2:416071:416859:+ (isl.)	hypothetical protein
cds370	XCL2:416937:417860:+ (isl.)	phage exclusion protein Lit
cds371	XCL2:417952:418230:+ (isl.)	hypothetical protein
cds372	XCL2:418637:419026:+ (isl.)	hypothetical protein
cds373	XCL2:419148:420437:+ (isl.)	hypothetical protein
cds374	XCL2:420505:420756:+ (isl.)	hypothetical protein
cds375	XCL2:420740:421456:+ (isl.)	hypothetical protein
cds376	XCL2:421527:422972:+ (isl.)	hypothetical protein
cds377	XCL2:422985:423425:+ (isl.)	hypothetical protein
cds378	XCL2:423473:424939:- (isl.)	hypothetical protein
cds379	XCL2:424946:425938:- (isl.)	hypothetical protein
cds380	XCL2:425938:427866:- (isl.)	hypothetical protein
cds381	XCL2:427838:428455:- (isl.)	hypothetical protein
cds382	XCL2:428724:430346:+ (isl.)	sensor domain-containing diguanylate cyclase
cds383	XCL2:430417:431166:+ (isl.)	GGDEF domain-containing protein
cds663	XCL2:729457:730677:- (isl.)	hypothetical protein
cds664	XCL2:730690:731700:- (isl.)	hypothetical protein
cds665	XCL2:731804:732529:- (isl.)	RNA pseudouridine synthase
cds666	XCL2:732693:733811:- (isl.)	phage integrase
cds667	XCL2:733781:734017:- (isl.)	hypothetical protein
cds668	XCL2:734014:734235:- (isl.)	hypothetical protein
cds669	XCL2:734232:734501:- (isl.)	hypothetical protein
cds670	XCL2:734503:735036:- (isl.)	hypothetical protein
cds671	XCL2:735046:736992:- (isl.)	DNA methyltransferase
cds672	XCL2:736985:737422:- (isl.)	hypothetical protein
cds673	XCL2:737415:738092:- (isl.)	hypothetical protein
cds674	XCL2:738157:738378:- (isl.)	hypothetical protein
cds675	XCL2:738548:738883:- (isl.)	hypothetical protein
cds676	XCL2:738900:739259:- (isl.)	hypothetical protein
cds677	XCL2:739284:739550:- (isl.)	hypothetical protein
cds678	XCL2:739547:739744:- (isl.)	hypothetical protein
cds679	XCL2:739879:740817:+ (isl.)	NAD-dependent DNA ligase
cds680	XCL2:740814:741692:- (isl.)	hypothetical protein
cds681	XCL2:741689:742564:- (isl.)	hypothetical protein
cds682	XCL2:742568:743011:- (isl.)	hypothetical protein
cds683	XCL2:743126:743362:+ (isl.)	hypothetical protein
cds684	XCL2:743394:743822:+ (isl.)	bacteriophage protein (Gp55-like)
cds685	XCL2:743806:744051:+ (isl.)	hypothetical protein
cds686	XCL2:744044:746545:+ (isl.)	hypothetical protein
cds687	XCL2:746823:747389:+ (isl.)	exonuclease
cds688	XCL2:747402:747938:+ (isl.)	hypothetical protein
cds689	XCL2:747880:748479:+ (isl.)	hypothetical protein
cds690	XCL2:748484:750661:+ (isl.)	Phage terminase GpA
cds691	XCL2:750671:751105:+ (isl.)	hypothetical protein
cds692	XCL2:751266:751475:+ (isl.)	hypothetical protein
cds693	XCL2:751675:752217:+ (isl.)	hypothetical protein
cds694	XCL2:752214:752483:+ (isl.)	hypothetical protein
cds695	XCL2:752480:753052:+ (isl.)	hypothetical protein
cds696	XCL2:753058:753444:+ (isl.)	hypothetical protein
cds697	XCL2:753449:753694:+ (isl.)	hypothetical protein
cds698	XCL2:753703:755151:+ (isl.)	phage portal protein
cds699	XCL2:755162:756553:+ (isl.)	peptidase S49
cds700	XCL2:756557:756901:+ (isl.)	head decoration protein
cds701	XCL2:756950:757948:+ (isl.)	minor capsid protein E
cds702	XCL2:758023:758355:+ (isl.)	hypothetical protein
cds703	XCL2:758352:758921:+ (isl.)	hypothetical protein
cds704	XCL2:758941:759306:- (isl.)	hypothetical protein
cds705	XCL2:759318:759812:+ (isl.)	hypothetical protein
cds706	XCL2:759821:760486:+ (isl.)	phage baseplate assembly protein V
cds707	XCL2:760483:760830:+ (isl.)	phage protein gp25
cds708	XCL2:760827:761723:+ (isl.)	baseplate J-like protein
cds709	XCL2:761707:762279:+ (isl.)	phage tail protein I
cds710	XCL2:762293:763315:+ (isl.)	hypothetical protein
cds711	XCL2:763325:763909:+ (isl.)	hypothetical protein
cds712	XCL2:763845:764270:+ (isl.)	hypothetical protein
cds713	XCL2:764233:764487:- (isl.)	hypothetical protein
cds714	XCL2:764604:765779:+ (isl.)	tail protein
cds715	XCL2:765805:766308:+ (isl.)	hypothetical protein
cds716	XCL2:766472:766711:+ (isl.)	hypothetical protein
cds717	XCL2:766714:766827:+ (isl.)	GpE family phage tail protein
cds718	XCL2:766885:769167:+ (isl.)	Phage tail tape measure protein TP901, core region
cds719	XCL2:769157:769585:+ (isl.)	hypothetical protein
cds720	XCL2:769582:769794:+ (isl.)	Phage tail protein X
cds721	XCL2:769796:770782:+ (isl.)	Phage protein D-like protein
cds722	XCL2:770779:771123:- (isl.)	hypothetical protein
cds854	XCL2:904347:905372:- (isl.)	integrase
cds855	XCL2:905267:905593:- (isl.)	hypothetical protein
cds856	XCL2:905590:905934:- (isl.)	hypothetical protein
cds857	XCL2:905931:906827:- (isl.)	hypothetical protein
cds858	XCL2:908425:908913:+ (isl.)	hypothetical protein
cds859	XCL2:909063:913784:+ (isl.)	ATP-binding protein
cds860	XCL2:913996:914559:+ (isl.)	hypothetical protein
cds861	XCL2:914645:915412:+ (isl.)	hypothetical protein
cds862	XCL2:915485:915820:+ (isl.)	hypothetical protein
cds863	XCL2:916186:916488:- (isl.)	hypothetical protein
cds864	XCL2:916929:918344:+ (isl.)	Ribulose bisphosphate carboxylase large chain 2
cds865	XCL2:918390:918734:+ (isl.)	ribulose bisphosphate carboxylase small subunit
cds866	XCL2:918793:920781:+ (isl.)	carboxysome structural peptide CsoS2
cds867	XCL2:920809:922395:+ (isl.)	carboxysome shell carbonic anhydrase
cds868	XCL2:922410:922682:+ (isl.)	carboxysome peptide A
cds869	XCL2:922663:922917:+ (isl.)	carboxysome peptide B
cds870	XCL2:922956:923246:+ (isl.)	carbon dioxide-concentrating protein CcmK
cds871	XCL2:923273:923566:+ (isl.)	carbon dioxide-concentrating protein CcmK
cds872	XCL2:923593:923901:+ (isl.)	carbon dioxide-concentrating protein CcmK
cds873	XCL2:923960:924508:+ (isl.)	rubrerythrin
cds874	XCL2:924505:924780:+ (isl.)	hypothetical protein
cds875	XCL2:924777:925130:+ (isl.)	hypothetical protein
cds876	XCL2:925495:925884:+ (isl.)	hypothetical protein
cds1443	XCL2:1519408:1519686:- (isl.,part.)	RnfH family protein
cds1444	XCL2:1519686:1520117:- (isl.)	ubiquinone-binding protein
cds1445	XCL2:1520152:1520628:+ (isl.)	SsrA-binding protein
cds1446	XCL2:1521287:1522477:+ (isl.)	phage integrase
cds1447	XCL2:1523006:1523341:- (isl.)	hypothetical protein
cds1448	XCL2:1523532:1523711:- (isl.)	hypothetical protein
cds1449	XCL2:1524870:1525676:- (isl.)	anion permease
cds1450	XCL2:1525691:1527286:- (isl.)	gamma-glutamyltransferase
cds1451	XCL2:1527289:1528614:- (isl.)	C4-dicarboxylate ABC transporter
cds1452	XCL2:1528618:1529124:- (isl.)	C4-dicarboxylate ABC transporter permease
cds1453	XCL2:1529132:1530235:- (isl.)	C4-dicarboxylate ABC transporter
cds1454	XCL2:1530270:1531373:- (isl.)	hypothetical protein
cds1455	XCL2:1531736:1532179:+ (isl.)	AsnC family transcriptional regulator
cds1456	XCL2:1532430:1532624:- (isl.)	hypothetical protein
cds1457	XCL2:1532791:1533438:+ (isl.)	hypothetical protein
cds1458	XCL2:1533501:1534220:+ (isl.)	hypothetical protein
cds1459	XCL2:1534476:1535048:+ (isl.)	hypothetical protein
cds1460	XCL2:1535073:1535516:+ (isl.)	hypothetical protein
cds1461	XCL2:1535595:1536749:+ (isl.)	hypothetical protein
cds1463	XCL2:1537382:1537747:+ (isl.)	hypothetical protein
cds1464	XCL2:1537886:1538350:- (isl.)	hypothetical protein
cds1465	XCL2:1538549:1538758:- (isl.)	hypothetical protein
cds1466	XCL2:1539382:1540623:+ (isl.)	ABC transporter permease
cds1467	XCL2:1540620:1541921:+ (isl.)	secretion protein HlyD
cds1468	XCL2:1541937:1545134:+ (isl.)	CusA/CzcA family heavy metal efflux RND transporter
cds1469	XCL2:1545287:1546177:+ (isl.)	cobalt transporter
cds1470	XCL2:1546200:1546538:- (isl.)	hypothetical protein
cds1471	XCL2:1546759:1547184:- (isl.)	hypothetical protein
cds1472	XCL2:1547503:1547697:+ (isl.)	phage AlpA family protein
cds1473	XCL2:1547845:1548069:- (isl.)	hypothetical protein
cds1474	XCL2:1548138:1548599:- (isl.)	flagellar motor switch protein FliN
cds1475	XCL2:1548592:1549611:- (isl.)	flagellar motor switch protein FliM
cds1476	XCL2:1549633:1550226:- (isl.)	flagellar basal body protein FliL
cds1477	XCL2:1550265:1551155:- (isl.)	flagellar motor protein MotB
cds1478	XCL2:1551189:1551998:- (isl.)	flagellar motor stator protein MotA
cds1479	XCL2:1552090:1553082:- (isl.)	methyl-accepting chemotaxis sensory transducer
cds1480	XCL2:1553102:1555054:- (isl.)	flagellar hook-length control protein FliK
cds1481	XCL2:1555134:1555583:- (isl.)	flagellar biosynthesis chaperone FliJ-like protein
cds1482	XCL2:1555611:1556951:- (isl.)	flagellum-specific ATP synthase FliI
cds1483	XCL2:1556965:1557795:- (isl.)	flagellar assembly protein FliH
cds1484	XCL2:1557796:1558815:- (isl.)	flagellar motor switch protein FliG
cds1485	XCL2:1558817:1560502:- (isl.)	flagellar M-ring protein FliF
cds1486	XCL2:1560533:1560865:- (isl.)	flagellar hook-basal body complex protein FliE
cds1487	XCL2:1561069:1562448:- (isl.)	sigma-54-dependent Fis family transcriptional regulator
cds1488	XCL2:1562445:1563617:- (isl.)	PAS domain-containing sensor histidine kinase
cds1689	XCL2:1795861:1796946:- (isl.)	hypothetical protein
cds1690	XCL2:1797129:1797863:+ (isl.)	hypothetical protein
cds1691	XCL2:1797898:1798926:- (isl.)	hypothetical protein
cds1692	XCL2:1798926:1799828:- (isl.)	ATPase AAA
cds1693	XCL2:1799825:1801690:- (isl.)	hypothetical protein
cds1694	XCL2:1801702:1802355:- (isl.)	heteromeric transposase endonuclease subunit TnsA
cds1903	XCL2:2029900:2030283:- (isl.)	hypothetical protein
cds1904	XCL2:2030339:2030968:- (isl.)	membrane protein
cds1905	XCL2:2031032:2034226:- (isl.)	CusA/CzcA family heavy metal efflux RND transporter
cds1906	XCL2:2034245:2034523:- (isl.)	hypothetical protein
cds1908	XCL2:2035785:2036666:- (isl.)	HlyD family secretion protein
cds1909	XCL2:2036706:2037938:- (isl.)	efflux family outer membrane protein
cds1910	XCL2:2039268:2039477:- (isl.)	cold-shock protein
cds2121	XCL2:2286756:2287802:- (isl.)	AI-2E family transporter
cds2122	XCL2:2287932:2288156:- (isl.)	ChaB
cds2123	XCL2:2288476:2291166:+ (isl.)	hypothetical protein
cds2124	XCL2:2291327:2294302:+ (isl.)	hypothetical protein
cds2125	XCL2:2294680:2294940:+ (isl.)	hypothetical protein
cds2126	XCL2:2295030:2295299:- (isl.)	hypothetical protein
cds2128	XCL2:2297169:2297900:+ (isl.)	phosphonate metabolism transcriptional regulator PhnF
cds2129	XCL2:2298008:2298925:+ (isl.)	phosphonate ABC transporter substrate-binding protein
cds2130	XCL2:2299039:2299857:+ (isl.)	phosphonates import ATP-binding protein PhnC
cds2131	XCL2:2299854:2300861:+ (isl.)	phosphonate ABC transporter, permease protein PhnE
cds2132	XCL2:2300873:2301364:+ (isl.)	phosphonate C-P lyase system protein PhnG
cds2133	XCL2:2301357:2301965:+ (isl.)	carbon-phosphorus lyase subunit PhnH
cds2134	XCL2:2301965:2303101:+ (isl.)	carbon-phosphorus lyase
cds2135	XCL2:2303094:2304020:+ (isl.)	carbon-phosphorus lyase complex subunit PhnJ
cds2136	XCL2:2304022:2304858:+ (isl.)	ABC transporter ATP-binding protein
cds2137	XCL2:2304873:2305607:+ (isl.)	phosphonate C-P lyase system protein PhnL
cds2138	XCL2:2305610:2306773:+ (isl.)	alpha-D-ribose 1-methylphosphonate 5-triphosphate diphosphatase
cds2139	XCL2:2306766:2307353:+ (isl.)	phosphonate metabolism protein/1,5-bisphosphokinase (PRPP-forming) PhnN
cds2140	XCL2:2307362:2308117:+ (isl.)	phosphonate metabolism protein PhnP
cds2141	XCL2:2308117:2308989:+ (isl.)	hypothetical protein
cds2142	XCL2:2309445:2312135:+ (isl.)	hypothetical protein
cds2143	XCL2:2312296:2315271:+ (isl.)	hypothetical protein
cds2144	XCL2:2315649:2315909:+ (isl.)	hypothetical protein
cds2145	XCL2:2316373:2319486:- (isl.)	CusA/CzcA family heavy metal efflux RND transporter
cds2146	XCL2:2319496:2320743:- (isl.)	secretion protein HlyD
cds2147	XCL2:2320746:2322053:- (isl.)	outer membrane efflux protein
cds2148	XCL2:2322136:2322495:- (isl.)	hypothetical protein
cds2149	XCL2:2322652:2323452:- (isl.)	membrane protein
cds2150	XCL2:2324028:2324378:- (isl.)	hypothetical protein
cds2151	XCL2:2324658:2325227:- (isl.)	ArsR family transcriptional regulator
cds2152	XCL2:2325433:2325765:+ (isl.)	hypothetical protein
cds2153	XCL2:2325777:2326610:+ (isl.)	iron permease
cds2154	XCL2:2326607:2327350:+ (isl.)	hypothetical protein
cds2156	XCL2:2327682:2328629:- (isl.)	cytochrome c
cds2157	XCL2:2328753:2329706:- (isl.)	hypothetical protein
cds2158	XCL2:2330088:2330753:- (isl.)	polyketide biosynthesis dithiol-disulfide isomerase
cds2159	XCL2:2331054:2332391:- (isl.)	amino acid permease
cds2160	XCL2:2332715:2333131:- (isl.)	hypothetical protein
cds2161	XCL2:2333248:2335578:- (isl.)	copper-translocating P-type ATPase
cds2162	XCL2:2335645:2336028:- (isl.)	hypothetical protein
cds2163	XCL2:2336159:2336383:- (isl.)	hypothetical protein
cds2164	XCL2:2336396:2337910:- (isl.)	copper oxidase
cds2165	XCL2:2337945:2338391:- (isl.)	cytochrome CBB3
cds2166	XCL2:2338452:2339159:- (isl.)	copper resistance protein B
cds2167	XCL2:2339197:2341197:- (isl.)	copper oxidase
cds2168	XCL2:2341360:2341773:- (isl.)	hypothetical protein
cds2169	XCL2:2342203:2342634:- (isl.)	hypothetical protein
cds2171	XCL2:2343120:2343437:- (isl.)	hypothetical protein
cds2172	XCL2:2343434:2344735:- (isl.)	integrase
cds2173	XCL2:2344722:2344964:- (isl.)	hypothetical protein
cds2174	XCL2:2345142:2345351:+ (isl.)	transcriptional regulator
