# Supplementary material for: Horizontal acquisition of hydrogen conversion ability and other habitat adaptations in the Hydrogenovibrio strains SP-41 and XCL-2
Source: BMC Genomics. 2019 May 6;20:339. doi: 10.1186/s12864-019-5710-5 (PMC6501319; doi:10.1186/s12864-019-5710-5)
Supplement: Supplementary file 11 — Presence of CRISPR loci and transposase abundance in genomes of a group of autotroph Proteobacteria. Presence of CRISPRs and transposases belonging to Pfam families previously selected for a similar analysis by [21] in a set of genomes of autotroph proteobacterial strains, described in the same study. The annotation data (number of CRISPRs and Pfam annotations) was obtained from the IMG/M platform [77]. The file also contains a transcript of the R session in which the statistical significance of the differences was assessed.(CSV 7 kb) [file 12864_2019_5710_MOESM11_ESM.csv]

Strain	IMG_M_taxon_oid	Class	CRISPR	PFAM_SUM	pfam00872	pfam01527	pfam01609	pfam01797	pfam02371	pfam05598	pfam09299	pfam12762	pfam12784
					Transposase, Mutator family	Transposase	Transposase DDE domain	Transposase IS200 like	Transposase IS116/IS110/IS902 family	Transposase domain (DUF772)	Mu transposase, C-terminal	ISXO2-like transposase domain	PD-(D/E)XK nuclease family transposase
Acidihalobacter prosperus F5	2721755456	Gammaproteobacteria	0	64	0	23	15	8	3	14	0	1	0
Acidithiobacillus caldus SM-1	650716003	Acidithiobacillia	2	100	9	0	38	1	7	40	1	4	0
Acidithiobacillus ferrivorans SS3	2510436001	Acidithiobacillia	0	23	0	7	6	0	6	1	2	1	0
Acidithiobacillus ferrooxidans ATCC 23270	643348501	Acidithiobacillia	1	17	1	2	1	0	10	0	3	0	0
Alkalilimnicola ehrlichii MLHE-1	637000005	Gammaproteobacteria	1	11	0	7	3	1	0	0	0	0	0
Allochromatium vinosum DSM 180	646564502	Gammaproteobacteria	4	12	0	2	7	2	0	0	0	0	1
Beggiatoa leptomitoformis D-402	2654588010	Gammaproteobacteria	4	30	0	0	0	0	0	0	1	0	29
Bradyrhizobium japonicum J5	2718218430	Alphaproteobacteria	0	65	4	17	9	2	16	17	0	0	0
Candidatus Accumulibacter phosphatis Type IIA UW-1	644736333	Betaproteobacteria	4	67	0	4	32	4	7	5	4	11	0
Candidatus Ruthia magnifica Cm	639633019	Gammaproteobacteria	0	0	0	0	0	0	0	0	0	0	0
Candidatus Thioglobus singularis PS1	2687453190	Gammaproteobacteria	0	0	0	0	0	0	0	0	0	0	0
Candidatus Vesicomyosocius okutanii HA	640427107	Gammaproteobacteria	0	0	0	0	0	0	0	0	0	0	0
Ectothiorhodospira sp. BSL-9	2687453199	Gammaproteobacteria	0	39	6	13	9	4	0	2	3	0	2
Gallionella capsiferriformans ES-2	648028028	Betaproteobacteria	0	22	1	5	13	1	1	0	1	0	0
Halorhodospira halochloris A	2571042483	Gammaproteobacteria	2	15	1	8	2	2	0	0	1	0	1
Halorhodospira halophila SL1	639633026	Gammaproteobacteria	3	11	0	7	2	0	1	1	0	0	0
Halothiobacillus neapolitanus c2, ATCC 23641	646311935	Gammaproteobacteria	1	11	0	5	2	0	2	2	0	0	0
Halothiobacillus sp. LS2	2718218032	Gammaproteobacteria	4	7	0	4	0	2	1	0	0	0	0
Hydrogenovibrio crunogenus XCL-2	637000325	Gammaproteobacteria	0	7	1	4	0	0	0	0	2	0	0
Hydrogenovibrio halophilus DSM 15072	2517572244	Gammaproteobacteria	2	8	1	7	0	0	0	0	0	0	0
Hydrogenovibrio kuenenii DSM 12350	2540341246	Gammaproteobacteria	0	0	0	0	0	0	0	0	0	0	0
Hydrogenovibrio marinus DSM 11271	2571042915	Gammaproteobacteria	1	15	0	13	0	0	0	0	1	1	0
Hydrogenovibrio sp. MA2-6	2571042363	Gammaproteobacteria	1	10	1	5	0	1	0	0	1	2	0
Hydrogenovibrio sp. Milos-T1	2576861815	Gammaproteobacteria	1	31	14	5	2	1	0	2	0	7	0
Hydrogenovibrio sp. WB1	2690315833	Gammaproteobacteria	0	3	2	0	0	0	0	0	1	0	0
Hydrogenovibrio sp. XS5	2675903511	Gammaproteobacteria	0	2	0	0	0	0	0	0	2	0	0
Marichromatium purpuratum 984	2510065050	Gammaproteobacteria	4	12	0	3	8	1	0	0	0	0	0
Methylibium petroleiphilum PM1	640069319	Betaproteobacteria	1	51	1	10	17	1	3	19	0	0	0
Methylocella silvestris BL2, DSM 15510	643348565	Alphaproteobacteria	1	8	1	7	0	0	0	0	0	0	0
Methylococcus capsulatus Bath	637000166	Gammaproteobacteria	2	54	3	6	21	0	0	23	1	0	0
Methylophaga frappieri JAM7	2512564005	Gammaproteobacteria	2	4	0	3	0	1	0	0	0	0	0
Methylophaga nitratireducenticrescens JAM1	2512564004	Gammaproteobacteria	1	11	0	5	1	0	3	0	2	0	0
Nitrobacter winogradskyi Nb-255	637000193	Alphaproteobacteria	1	38	0	33	0	0	1	0	0	4	0
Nitrosococcus halophilus Nc4	646564556	Gammaproteobacteria	6	56	15	1	17	17	4	1	0	1	0
Nitrosococcus oceani C-107	637000194	Gammaproteobacteria	1	15	0	3	2	7	0	3	0	0	0
Nitrosococcus watsoni C-113	648028046	Gammaproteobacteria	1	13	1	0	5	5	0	2	0	0	0
Nitrosomonas europaea ATCC 19718	637000195	Betaproteobacteria	2	21	0	15	1	1	0	1	0	3	0
Paracoccus denitrificans PD1222	639633048	Alphaproteobacteria	1	19	1	6	2	1	8	1	0	0	0
Rhodobacter sphaeroides ATCC 17029	640069328	Alphaproteobacteria	1	19	1	10	3	0	1	3	1	0	0
Rhodopseudomonas palustris BisB5	637000238	Alphaproteobacteria	2	18	1	2	6	1	1	6	1	0	0
Sedimenticola thiotaurini SIP-G1	2609459601	Gammaproteobacteria	1	11	1	8	0	1	1	0	0	0	0
Sideroxydans lithotrophicus ES-1	646564569	Betaproteobacteria	0	4	0	2	0	1	0	0	1	0	0
Starkeya novella DSM 506	648028054	Alphaproteobacteria	0	7	0	3	0	0	0	0	1	3	0
Sulfuricella denitrificans skB26	2531839478	Betaproteobacteria	0	3	0	0	0	0	0	1	2	0	0
Thioalkalivibrio nitratireducens DSM 14787	2521172692	Gammaproteobacteria	7	35	0	2	15	4	8	5	0	1	0
Thioalkalivibrio paradoxus ARh 1	2506520043	Gammaproteobacteria	8	19	1	7	2	4	2	1	0	2	0
Thioalkalivibrio sp. K90mix	646564584	Gammaproteobacteria	2	43	8	9	3	9	11	3	0	0	0
Thioalkalivibrio versutus D301	2630968613	Gammaproteobacteria	1	14	0	4	0	5	3	0	0	2	0
Thiobacillus denitrificans ATCC 25259	637000324	Betaproteobacteria	0	2	0	0	0	2	0	0	0	0	0
Thiocystis violascens 611, DSM 198	2508501051	Gammaproteobacteria	4	147	1	10	107	7	6	10	1	1	4
Thioflavicoccus mobilis 8321	2506783059	Gammaproteobacteria	3	46	1	17	8	15	2	3	0	0	0
Thiomicrorhabdus arctica DSM 13458	2522572127	Gammaproteobacteria	0	2	0	1	0	1	0	0	0	0	0
Thiomicrorhabdus chilensis DSM 12352	2537562247	Gammaproteobacteria	0	2	0	0	0	2	0	0	0	0	0
Thiomicrorhabdus sp. Kp2	2517287021	Gammaproteobacteria	1	9	0	1	0	4	1	0	3	0	0
Thiomicrorhabdus sp. Milos-T2	2561511141	Gammaproteobacteria	0	38	1	2	22	3	8	0	0	2	0
Thiomicrospira aerophila AL3	2506783063	Gammaproteobacteria	1	10	6	2	0	0	0	1	1	0	0
Thiomicrospira cyclica ALM1	2505679009	Gammaproteobacteria	0	0	0	0	0	0	0	0	0	0	0
Thiomicrospira microaerophila ASL8-2	2593339162	Gammaproteobacteria	1	21	0	0	4	0	0	7	0	0	10
Thiomicrospira pelophila DSM 1534	2565957139	Gammaproteobacteria	0	2	0	0	0	1	0	0	1	0	0
Thiomicrospira sp. ALE5	2593339253	Gammaproteobacteria	0	2	1	0	0	0	1	0	0	0	0
Thiomicrospira sp. JR2	2506783050	Gammaproteobacteria	0	3	0	1	0	1	0	0	1	0	0
Thiomonas arsenitoxydans 3As	651053077	Betaproteobacteria	0	28	0	3	9	0	1	14	0	1	0
Xanthobacter autotrophicus Py2	640753059	Alphaproteobacteria	0	46	2	23	2	0	14	4	1	0	0
# Transcript of the R session:
> n=c(64,23,65,0,0,0,39,22,7,0,3,2,4,7,3,2,2,2,38,0,2,2,3,28,46)
> y=c(17,11,11,15,10,31,51,8,11,38,15,13,19,19,11,14,9,
10,21,100,15,8,54,4,21,18,43,11,46,12,30,67,7,12,147,56,35,19)
> t.test(y,n,alternative="greater")
Welch Two Sample t-test
data: y and n
t = 2.074, df = 60.413, p-value = 0.02118
alternative hypothesis: true difference in means is greater than 0
95 percent confidence interval:
2.486736 Inf
sample estimates:
mean of x mean of y
27.34211 14.56000
