# Supplementary material for: Horizontal acquisition of hydrogen conversion ability and other habitat adaptations in the Hydrogenovibrio strains SP-41 and XCL-2
Source: BMC Genomics. 2019 May 6;20:339. doi: 10.1186/s12864-019-5710-5 (PMC6501319; doi:10.1186/s12864-019-5710-5)
Supplement: Supplementary file 12 — Homologs of the Hydrogenase Gene Cluster II proteins. Hits by BlastP in the NCBI Refseq Protein database of the protein encoded by the Hydrogenase Gene Cluster II region of the SP-41 genome. (CSV 1389 kb) [file 12864_2019_5710_MOESM12_ESM.csv]

#SP-41_protein	Coverage	Identity	Similarity	Evalue	ProteinID	ProteinDescription	Organism
GHNINEIG_00794	98.04%	53.00%	77.00%	1.52934E-71	WP_029939057	thiol reductase thioredoxin	Thiomicrospira sp. MA2-6
GHNINEIG_00794	98.04%	51.00%	78.50%	6.82343E-61	WP_029908212	thioredoxin	Hydrogenovibrio marinus
GHNINEIG_00794	96.57%	27.92%	49.75%	3.96756E-17	WP_044407300	thioredoxin	Thiomicrospira microaerophila
GHNINEIG_00794	91.67%	26.20%	52.41%	1.50687E-16	WP_029938478	thioredoxin	Thiomicrospira sp. MA2-6
GHNINEIG_00794	91.67%	25.67%	51.34%	1.90751E-16	WP_068649811	thioredoxin	Thiomicrospira sp. XS5
GHNINEIG_00794	92.65%	28.57%	50.26%	3.56293E-16	WP_029934052	thioredoxin	Thiomicrospira pelophila
GHNINEIG_00794	93.14%	26.84%	52.63%	6.71844E-16	WP_011371016	thioredoxin	Hydrogenovibrio crunogenus
GHNINEIG_00794	94.12%	30.73%	58.33%	1.02123E-15	WP_085435227	co-chaperone YbbN	unicellular cyanobacterium SU2
GHNINEIG_00794	91.67%	30.48%	51.87%	2.53173E-15	WP_087717817	co-chaperone YbbN	Salinicola salarius
GHNINEIG_00794	91.67%	30.48%	51.87%	2.55747E-15	WP_071231904	co-chaperone YbbN	Salinicola sp. MIT1003
GHNINEIG_00794	91.67%	27.81%	51.34%	3.97687E-15	WP_074201528	thioredoxin	Sulfurivirga caldicuralii
GHNINEIG_00794	93.63%	26.18%	49.74%	9.14124E-15	WP_029912983	thioredoxin	Hydrogenovibrio marinus
GHNINEIG_00794	95.10%	29.38%	47.94%	2.39974E-14	WP_013835053	thioredoxin	Thiomicrospira cyclica
GHNINEIG_00794	93.14%	25.26%	48.95%	3.18814E-14	WP_024851654	thioredoxin	Hydrogenovibrio kuenenii
GHNINEIG_00794	91.18%	26.88%	50.00%	3.90494E-14	WP_069124715	co-chaperone YbbN	Candidatus Thiodiazotropha endolucinida
GHNINEIG_00794	93.14%	26.84%	50.00%	4.6865E-14	WP_038137686	thioredoxin	Thiomicrospira sp. Milos-T1
GHNINEIG_00794	81.37%	30.72%	53.01%	8.25157E-14	WP_076093373	hypothetical protein	Azonexus hydrophilus
GHNINEIG_00794	89.71%	30.05%	53.55%	8.34227E-14	WP_040243135	co-chaperone YbbN	Chromohalobacter japonicus
GHNINEIG_00794	91.67%	28.34%	50.27%	1.51595E-13	WP_006460578	thioredoxin	Thiomicrospira aerophila
GHNINEIG_00794	92.16%	29.26%	48.40%	1.75776E-13	WP_031384737	co-chaperone YbbN	Halomonas zincidurans
GHNINEIG_00794	81.37%	29.52%	54.82%	2.56061E-13	WP_011288111	thioredoxin	Dechloromonas aromatica
GHNINEIG_00794	89.71%	29.51%	53.01%	4.61579E-13	WP_075367770	co-chaperone YbbN	Chromohalobacter japonicus
GHNINEIG_00794	89.71%	29.51%	53.01%	5.15146E-13	WP_097024163	co-chaperone YbbN	Chromohalobacter canadensis
GHNINEIG_00794	91.67%	27.27%	48.66%	7.4889E-13	WP_035475419	co-chaperone YbbN	Gammaproteobacteria bacterium MFB021
GHNINEIG_00794	92.16%	29.26%	51.60%	2.07083E-12	WP_092848630	co-chaperone YbbN	Halomonas xianhensis
GHNINEIG_00794	92.16%	28.19%	50.00%	2.11249E-12	WP_048307790	co-chaperone YbbN	Halomonas sp. PR-M31
GHNINEIG_00794	89.71%	26.78%	50.82%	2.13304E-12	WP_043558663	co-chaperone YbbN	Chromohalobacter salexigens
GHNINEIG_00794	95.59%	25.13%	53.33%	2.14086E-12	WP_071105393	co-chaperone YbbN	Moorea producens
GHNINEIG_00794	97.06%	28.79%	48.99%	2.27778E-12	WP_012824611	thioredoxin	Halothiobacillus neapolitanus
GHNINEIG_00794	93.63%	28.27%	52.36%	3.39098E-12	WP_075073351	hypothetical protein	Longilinea arvoryzae
GHNINEIG_00794	81.37%	30.72%	53.01%	3.87528E-12	WP_028995656	co-chaperone YbbN	Azonexus hydrophilus
GHNINEIG_00794	92.16%	25.53%	50.00%	4.32837E-12	WP_014777365	co-chaperone YbbN	Thiocystis violascens
GHNINEIG_00794	92.16%	26.60%	50.00%	6.18291E-12	WP_092568544	co-chaperone YbbN	Aidingimonas halophila
GHNINEIG_00794	91.18%	25.81%	48.92%	6.65871E-12	WP_093427793	thioredoxin	Thiohalospira halophila
GHNINEIG_00794	87.25%	29.78%	52.25%	7.43672E-12	WP_042612232	co-chaperone YbbN	Stenotrophomonas maltophilia
GHNINEIG_00794	92.16%	28.72%	55.32%	8.51592E-12	WP_007307712	thioredoxin	Crocosphaera watsonii
GHNINEIG_00794	96.08%	27.55%	54.08%	8.77685E-12	WP_087589314	co-chaperone YbbN	unicellular cyanobacterium SU3
GHNINEIG_00794	92.16%	28.72%	55.32%	1.10609E-11	WP_021836442	thioredoxin domain-containing protein	Crocosphaera watsonii
GHNINEIG_00794	87.25%	25.84%	51.69%	1.12027E-11	WP_068991345	co-chaperone YbbN	Candidatus Thiodiazotropha endoloripes
GHNINEIG_00794	92.16%	28.72%	55.32%	1.32545E-11	WP_007312782	thioredoxin	Crocosphaera watsonii
GHNINEIG_00794	85.78%	29.71%	52.00%	1.38371E-11	WP_057508750	thioredoxin	Stenotrophomonas chelatiphaga
GHNINEIG_00794	92.16%	27.66%	51.06%	1.85202E-11	WP_089658971	co-chaperone YbbN	Halomonas pantelleriensis
GHNINEIG_00794	92.16%	30.85%	52.13%	2.09751E-11	WP_043529188	co-chaperone YbbN	Halomonas xinjiangensis
GHNINEIG_00794	95.59%	25.64%	54.87%	2.2343E-11	WP_009148796	thioredoxin	Moorea producens
GHNINEIG_00794	87.25%	28.09%	50.00%	2.34863E-11	WP_055764604	thioredoxin	multiple species of Stenotrophomonas
GHNINEIG_00794	91.18%	29.03%	49.46%	2.44131E-11	WP_093448103	thioredoxin	Thiomicrospira sp. ALE5
GHNINEIG_00794	80.88%	25.45%	52.12%	2.62442E-11	WP_017718748	hypothetical protein	Oscillatoria sp. PCC 10802
GHNINEIG_00794	91.67%	28.88%	48.13%	2.72683E-11	WP_075561069	co-chaperone YbbN	Salinicola sp. MH3R3-1
GHNINEIG_00794	91.67%	25.67%	52.41%	3.60165E-11	WP_011395200	co-chaperone YbbN	Hahella chejuensis
GHNINEIG_00794	82.84%	30.77%	50.89%	3.63772E-11	WP_041099271	hypothetical protein	Sulfuritalea hydrogenivorans
GHNINEIG_00794	86.76%	25.42%	50.85%	3.95284E-11	WP_027313608	co-chaperone YbbN	Balneatrix alpica
GHNINEIG_00794	89.71%	27.32%	51.37%	4.44367E-11	WP_011813742	co-chaperone YbbN	Halorhodospira halophila
GHNINEIG_00794	96.08%	29.08%	51.53%	4.55355E-11	WP_015156875	thioredoxin	Chroococcidiopsis thermalis
GHNINEIG_00794	80.39%	26.83%	52.44%	4.77215E-11	WP_068584162	hypothetical protein	Thiomicrospira sp. WB1
GHNINEIG_00794	86.76%	25.99%	49.72%	4.80794E-11	WP_007039579	thioredoxin	Thiorhodococcus drewsii
GHNINEIG_00794	95.59%	25.13%	51.79%	5.03213E-11	WP_075901688	co-chaperone YbbN	Moorea bouillonii
GHNINEIG_00794	83.33%	27.65%	55.88%	5.84741E-11	WP_054467405	thioredoxin	Planktothricoides sp. SR001
GHNINEIG_00794	85.29%	26.44%	49.43%	5.92575E-11	WP_012969921	co-chaperone YbbN	Allochromatium vinosum
GHNINEIG_00794	93.14%	26.32%	54.21%	6.50907E-11	WP_072325013	thioredoxin	Marinospirillum alkaliphilum
GHNINEIG_00794	92.65%	23.81%	54.50%	6.57427E-11	WP_091962400	co-chaperone YbbN	Marinospirillum celere
GHNINEIG_00794	89.71%	24.04%	52.46%	7.16629E-11	WP_094710104	co-chaperone YbbN	Hahella sp. CCB-MM4
GHNINEIG_00794	86.76%	28.81%	51.41%	7.85963E-11	WP_086435578	co-chaperone YbbN	Idiomarina planktonica
GHNINEIG_00794	90.69%	27.57%	49.19%	8.33613E-11	WP_068996766	thioredoxin	Terasakiispira papahanaumokuakeensis
GHNINEIG_00794	92.16%	26.06%	50.00%	8.90909E-11	WP_010548410	thioredoxin	gamma proteobacterium HIMB30
GHNINEIG_00794	92.65%	27.51%	50.79%	9.55097E-11	WP_011628069	co-chaperone YbbN	Alkalilimnicola ehrlichii
GHNINEIG_00794	85.78%	29.14%	53.71%	9.73819E-11	WP_012593928	thioredoxin	multiple species of Cyanothece
GHNINEIG_00794	89.22%	28.57%	50.00%	1.04404E-10	WP_045991346	thioredoxin	Halomonas sp. S2151
GHNINEIG_00794	95.10%	26.80%	51.03%	1.23788E-10	WP_088917694	co-chaperone YbbN	Granulosicoccus antarcticus
GHNINEIG_00794	89.71%	25.68%	49.18%	1.28773E-10	WP_035413136	co-chaperone YbbN	Chromohalobacter israelensis
GHNINEIG_00794	81.37%	30.12%	52.41%	1.28986E-10	WP_066884886	hypothetical protein	Dechloromonas denitrificans
GHNINEIG_00794	92.16%	26.60%	48.40%	1.56923E-10	WP_013221358	thioredoxin	Nitrosococcus watsonii
GHNINEIG_00794	95.10%	28.35%	51.03%	1.78577E-10	WP_016417416	co-chaperone YbbN	Halomonas anticariensis
GHNINEIG_00794	93.63%	24.08%	48.69%	2.07462E-10	WP_078122094	co-chaperone YbbN	Chromatiaceae bacterium 2141T.STBD.0c.01a
GHNINEIG_00794	89.22%	26.92%	50.00%	2.15663E-10	WP_076756092	thioredoxin	Ectothiorhodosinus mongolicus
GHNINEIG_00794	95.10%	25.77%	53.61%	2.39113E-10	WP_070394100	co-chaperone YbbN	Moorea producens
GHNINEIG_00794	93.63%	27.23%	47.64%	2.88706E-10	WP_092999622	co-chaperone YbbN	Rhizobium sp. NFR07
GHNINEIG_00794	93.63%	25.65%	47.64%	2.98915E-10	WP_002813212	thioredoxin	Nitrosococcus oceani
GHNINEIG_00794	96.57%	27.92%	50.25%	3.46185E-10	WP_066102337	co-chaperone YbbN	Halothiobacillus sp. LS2
GHNINEIG_00794	85.78%	26.86%	49.14%	3.60789E-10	WP_043756301	thioredoxin	Imhoffiella purpurea
GHNINEIG_00794	87.25%	25.84%	50.00%	3.64378E-10	WP_069006140	co-chaperone YbbN	Candidatus Thiodiazotropha endoloripes
GHNINEIG_00794	92.16%	27.13%	52.13%	3.68003E-10	WP_013034630	thioredoxin	Nitrosococcus halophilus
GHNINEIG_00794	91.18%	23.66%	52.15%	3.8351E-10	WP_020407750	co-chaperone YbbN	Hahella ganghwensis
GHNINEIG_00794	92.16%	27.66%	53.72%	4.05384E-10	WP_035798121	thioredoxin	Cyanothece sp. CCY0110
GHNINEIG_00794	89.22%	29.67%	50.00%	4.41974E-10	WP_021818023	hypothetical protein	Halomonas huangheensis
GHNINEIG_00794	89.22%	25.27%	51.65%	5.72758E-10	WP_088892846	co-chaperone YbbN	Leptolyngbya ohadii
GHNINEIG_00794	99.02%	24.75%	45.54%	5.81112E-10	WP_007192034	thioredoxin	Thiocapsa marina
GHNINEIG_00795	99.63%	50.88%	66.88%	0	WP_029939058	carbamoyltransferase HypF	Thiomicrospira sp. MA2-6
GHNINEIG_00795	99.63%	51.12%	67.12%	0	WP_029908210	carbamoyltransferase HypF	Hydrogenovibrio marinus
GHNINEIG_00795	99.25%	42.16%	58.85%	0	WP_039960213	carbamoyltransferase HypF	endosymbiont of Riftia pachyptila
GHNINEIG_00795	99.25%	42.16%	58.85%	0	WP_006474164	carbamoyltransferase HypF	endosymbiont of Tevnia jerichonana
GHNINEIG_00795	99.25%	43.54%	55.96%	0	WP_078569978	carbamoyltransferase HypF	Thioclava sp. F36-7
GHNINEIG_00795	99.25%	41.53%	58.34%	0	WP_060528568	carbamoyltransferase HypF	endosymbiont of Ridgeia piscesae
GHNINEIG_00795	99.25%	43.91%	56.21%	0	WP_083075893	carbamoyltransferase HypF	Thioclava sp. ElOx9
GHNINEIG_00795	99.25%	43.29%	55.71%	0	WP_038145394	carbamoyltransferase HypF	Thioclava atlantica
GHNINEIG_00795	99.25%	41.78%	57.72%	0	WP_046858393	carbamoyltransferase HypF	Sedimenticola thiotaurini
GHNINEIG_00795	99.25%	43.29%	55.83%	0	WP_078542015	carbamoyltransferase HypF	Thioclava sp. DLFJ5-1
GHNINEIG_00795	99.25%	43.16%	55.46%	0	WP_088726677	carbamoyltransferase HypF	Thioclava sp. IC9
GHNINEIG_00795	99.38%	41.73%	57.39%	0	WP_028489742	carbamoyltransferase HypF	Thiothrix lacustris
GHNINEIG_00795	99.00%	41.51%	58.11%	0	WP_097155816	carbamoyltransferase HypF	Cohaesibacter gelatinilyticus
GHNINEIG_00795	99.25%	43.29%	55.33%	0	WP_078600165	carbamoyltransferase HypF	Thioclava sp. DLFJ4-1
GHNINEIG_00795	98.88%	41.31%	58.82%	0	WP_011610603	carbamoyltransferase HypF	Trichodesmium erythraeum
GHNINEIG_00795	98.88%	41.31%	58.82%	0	WP_047155676	carbamoyltransferase HypF	Trichodesmium erythraeum
GHNINEIG_00795	99.13%	41.58%	59.42%	0	WP_016875633	carbamoyltransferase HypF	Chlorogloeopsis fritschii
GHNINEIG_00795	99.25%	42.41%	59.47%	0	WP_088239597	carbamoyltransferase HypF	Calothrix rhizosoleniae
GHNINEIG_00795	99.00%	41.64%	57.86%	0	WP_090714951	carbamoyltransferase HypF	Bathymodiolus azoricus thioautotrophic gill symbiont
GHNINEIG_00795	98.88%	42.19%	58.56%	0	WP_073601787	carbamoyltransferase HypF	Hydrococcus rivularis
GHNINEIG_00795	99.25%	41.03%	56.34%	0	WP_070177054	carbamoyltransferase HypF	Alteromonas lipolytica
GHNINEIG_00795	99.25%	43.04%	55.08%	0	WP_078548351	carbamoyltransferase HypF	Thioclava sp. F36-6
GHNINEIG_00795	99.25%	40.78%	57.09%	0	WP_029132363	carbamoyltransferase HypF	Sedimenticola selenatireducens
GHNINEIG_00795	99.13%	41.46%	57.91%	0	WP_017320978	carbamoyltransferase HypF	cyanobacterium PCC 7702
GHNINEIG_00795	99.13%	40.83%	58.67%	0	WP_023069052	carbamoyltransferase HypF	Lyngbya aestuarii
GHNINEIG_00795	99.13%	41.58%	59.42%	0	WP_096689372	carbamoyltransferase HypF	multiple species of Calothrix
GHNINEIG_00795	98.88%	40.68%	58.69%	0	WP_012625962	carbamoyltransferase HypF	Cyanothece sp. PCC 7425
GHNINEIG_00795	99.00%	40.13%	58.24%	0	WP_007040025	carbamoyltransferase HypF	Thiorhodococcus drewsii
GHNINEIG_00795	99.25%	42.66%	55.33%	0	WP_078604682	carbamoyltransferase HypF	Thioclava sediminum
GHNINEIG_00795	99.25%	42.03%	56.71%	0	WP_081935618	carbamoyltransferase HypF	Burkholderia sp. 9120
GHNINEIG_00795	99.25%	40.03%	57.09%	0	WP_069014585	carbamoyltransferase HypF	Candidatus Thiodiazotropha endoloripes
GHNINEIG_00795	97.76%	41.91%	58.09%	0	WP_038246819	carbamoyltransferase HypF	Zetaproteobacteria bacterium TAG-1
GHNINEIG_00795	99.25%	42.03%	58.22%	0	WP_070124426	carbamoyltransferase HypF	Alteromonas confluentis
GHNINEIG_00795	99.13%	39.82%	57.91%	0	WP_043755822	carbamoyltransferase HypF	Imhoffiella purpurea
GHNINEIG_00795	99.13%	39.82%	58.92%	0	WP_035157133	carbamoyltransferase HypF	Calothrix sp. 336/3
GHNINEIG_00795	99.00%	41.01%	57.74%	0	WP_005000137	carbamoyltransferase HypF	Nitrococcus mobilis
GHNINEIG_00795	99.25%	40.40%	57.47%	0	WP_068993887	carbamoyltransferase HypF	Candidatus Thiodiazotropha endoloripes
GHNINEIG_00795	99.25%	40.15%	57.21%	0	WP_069020077	carbamoyltransferase HypF	Candidatus Thiodiazotropha endoloripes
GHNINEIG_00795	99.13%	42.84%	60.55%	0	WP_073633725	carbamoyltransferase HypF	Scytonema sp. HK-05
GHNINEIG_00795	99.25%	39.90%	57.09%	0	WP_069006698	carbamoyltransferase HypF	Candidatus Thiodiazotropha endoloripes
GHNINEIG_00795	99.13%	41.83%	57.79%	0	WP_012971155	carbamoyltransferase HypF	Allochromatium vinosum
GHNINEIG_00795	99.25%	43.04%	55.58%	0	WP_078520444	carbamoyltransferase HypF	Thioclava sp. F28-4
GHNINEIG_00795	99.00%	40.63%	58.36%	0	WP_010646673	carbamoyltransferase HypF	endosymbiont of Bathymodiolus sp.
GHNINEIG_00795	99.13%	41.71%	58.04%	0	WP_009782484	carbamoyltransferase HypF	Lyngbya sp. PCC 8106
GHNINEIG_00795	98.88%	40.93%	57.68%	0	WP_083636936	carbamoyltransferase HypF	Leptolyngbya sp. 'hensonii'
GHNINEIG_00795	99.00%	40.63%	57.11%	0	WP_093028321	carbamoyltransferase HypF	Thiocapsa roseopersicina
GHNINEIG_00795	99.25%	39.90%	56.96%	0	WP_069024741	carbamoyltransferase HypF	Candidatus Thiodiazotropha endoloripes
GHNINEIG_00795	99.00%	40.13%	56.86%	0	WP_066042911	carbamoyltransferase HypF	Bathymodiolus septemdierum thioautotrophic gill symbiont
GHNINEIG_00795	99.13%	41.21%	57.91%	0	WP_029637662	carbamoyltransferase HypF	[Scytonema hofmanni] UTEX B 1581
GHNINEIG_00795	99.13%	41.71%	59.30%	0	WP_017310144	carbamoyltransferase HypF	Fischerella sp. PCC 9339
GHNINEIG_00795	99.13%	40.83%	58.67%	0	WP_096594870	carbamoyltransferase HypF	Calothrix sp. NIES-2098
GHNINEIG_00795	99.00%	40.50%	56.35%	0	WP_091334756	carbamoyltransferase HypF	Allochromatium warmingii
GHNINEIG_00795	99.75%	40.45%	57.55%	0	WP_053379281	carbamoyltransferase HypF	Nitrospira moscoviensis
GHNINEIG_00795	99.13%	41.58%	57.66%	0	WP_016949624	carbamoyltransferase HypF	Anabaena sp. PCC 7108
GHNINEIG_00795	98.88%	40.18%	56.30%	0	WP_072375044	carbamoyltransferase HypF	Hyphomicrobium sp. NDB2Meth4
GHNINEIG_00795	99.13%	41.46%	57.66%	0	WP_073555203	carbamoyltransferase HypF	Fischerella major
GHNINEIG_00795	99.13%	40.70%	56.53%	0	WP_080524358	carbamoyltransferase HypF	Methyloprofundus sedimenti
GHNINEIG_00795	99.13%	41.33%	57.79%	0	WP_062243622	carbamoyltransferase HypF	Fischerella sp. NIES-3754
GHNINEIG_00795	99.63%	41.00%	56.00%	0	WP_085983442	carbamoyltransferase HypF	Sagittula stellata
GHNINEIG_00795	99.25%	40.40%	55.46%	0	WP_093642853	carbamoyltransferase HypF	Paraburkholderia aspalathi
GHNINEIG_00795	99.25%	40.15%	57.21%	0	WP_069125639	carbamoyltransferase HypF	Candidatus Thiodiazotropha endolucinida
GHNINEIG_00795	99.25%	40.90%	56.46%	0	WP_035252200	carbamoyltransferase HypF	Actibacterium atlanticum
GHNINEIG_00795	99.13%	41.21%	58.67%	0	WP_020394872	carbamoyltransferase HypF	Thiothrix disciformis
GHNINEIG_00795	99.13%	41.21%	58.29%	0	WP_006106180	carbamoyltransferase HypF	Coleofasciculus chthonoplastes
GHNINEIG_00795	99.13%	41.21%	58.67%	0	WP_019492030	carbamoyltransferase HypF	Calothrix sp. PCC 7103
GHNINEIG_00795	99.13%	41.21%	57.66%	0	WP_014779366	carbamoyltransferase HypF	Thiocystis violascens
GHNINEIG_00795	99.25%	40.53%	55.08%	0	WP_097392788	carbamoyltransferase HypF	Burkholderia sp. OK233
GHNINEIG_00795	99.25%	40.03%	56.59%	0	WP_093174789	carbamoyltransferase HypF	Pseudovibrio sp. Tun.PSC04-5.I4
GHNINEIG_00795	99.13%	42.09%	59.80%	0	WP_041036347	carbamoyltransferase HypF	Tolypothrix campylonemoides
GHNINEIG_00795	99.25%	40.78%	55.96%	0	WP_009150947	carbamoyltransferase HypF	Thiorhodovibrio sp. 970
GHNINEIG_00795	99.13%	41.71%	55.15%	0	WP_020564369	carbamoyltransferase HypF	Methylosarcina fibrata
GHNINEIG_00795	99.13%	40.95%	57.54%	0	WP_096570874	carbamoyltransferase HypF	Sphaerospermopsis kisseleviana
GHNINEIG_00795	99.13%	40.45%	58.17%	0	WP_073620822	carbamoyltransferase HypF	Calothrix sp. HK-06
GHNINEIG_00795	99.13%	40.58%	58.54%	0	WP_096665196	carbamoyltransferase HypF	Dolichospermum compactum
GHNINEIG_00795	98.88%	40.43%	55.16%	0	WP_082855163	carbamoyltransferase HypF	Burkholderia sp. OLGA172
GHNINEIG_00795	98.88%	39.04%	57.05%	0	WP_078487928	carbamoyltransferase HypF	Solemya elarraichensis gill symbiont
GHNINEIG_00795	99.13%	41.58%	59.80%	0	WP_017315138	carbamoyltransferase HypF	Mastigocladopsis repens
GHNINEIG_00795	99.13%	40.58%	57.66%	0	WP_015196226	carbamoyltransferase HypF	Calothrix parietina
GHNINEIG_00795	98.88%	39.42%	58.44%	0	WP_058881659	carbamoyltransferase HypF	Oscillatoriales cyanobacterium MTP1
GHNINEIG_00795	99.13%	41.33%	58.92%	0	WP_026731086	carbamoyltransferase HypF	Fischerella sp. PCC 9605
GHNINEIG_00795	99.25%	41.03%	55.08%	0	WP_013032393	carbamoyltransferase HypF	Nitrosococcus halophilus
GHNINEIG_00795	99.13%	41.83%	56.91%	0	WP_089129475	carbamoyltransferase HypF	Tolypothrix sp. NIES-4075
GHNINEIG_00795	99.75%	40.82%	57.93%	0	WP_096560110	carbamoyltransferase HypF	Nostoc sp. NIES-4103
GHNINEIG_00795	99.25%	41.15%	55.46%	0	WP_083674355	carbamoyltransferase HypF	Burkholderia sp. GAS332
GHNINEIG_00795	99.13%	39.95%	57.41%	0	WP_067773243	carbamoyltransferase HypF	Nostoc sp. NIES-3756
GHNINEIG_00795	99.13%	39.57%	58.17%	0	WP_006276852	carbamoyltransferase HypF	Cylindrospermopsis raciborskii
GHNINEIG_00795	99.13%	39.95%	56.28%	0	WP_040880244	carbamoyltransferase HypF	Marinobacterium rhizophilum
GHNINEIG_00795	99.13%	40.08%	56.16%	0	WP_071518089	carbamoyltransferase HypF	Geitlerinema sp. PCC 9228
GHNINEIG_00795	99.13%	40.70%	56.28%	0	WP_024275295	carbamoyltransferase HypF	Hyphomicrobium sp. 802
GHNINEIG_00795	99.13%	40.58%	59.17%	0	WP_096658897	carbamoyltransferase HypF	Calothrix parasitica
GHNINEIG_00795	99.25%	40.65%	55.58%	0	WP_094779368	carbamoyltransferase HypF	Paraburkholderia ribeironis
GHNINEIG_00795	99.25%	42.03%	54.71%	0	WP_075783423	carbamoyltransferase HypF	Rhodovulum sulfidophilum
GHNINEIG_00795	99.25%	41.78%	56.09%	0	WP_038072083	carbamoyltransferase HypF	Thioclava pacifica
GHNINEIG_00795	99.13%	41.08%	57.16%	0	WP_015126480	carbamoyltransferase HypF	Calothrix sp. PCC 7507
GHNINEIG_00795	99.13%	39.95%	57.29%	0	WP_096678823	carbamoyltransferase HypF	Nostoc sp. NIES-2111
GHNINEIG_00795	99.13%	40.08%	56.28%	0	WP_071978377	carbamoyltransferase HypF	Alteromonas sp. RW2A1
GHNINEIG_00795	99.13%	40.70%	57.91%	0	WP_028089730	carbamoyltransferase HypF	Dolichospermum circinale
GHNINEIG_00795	99.25%	41.78%	54.71%	0	WP_075790197	carbamoyltransferase HypF	Rhodovulum sulfidophilum
GHNINEIG_00795	99.13%	40.20%	57.54%	0	WP_071188911	carbamoyltransferase HypF	Trichormus sp. NMC-1
GHNINEIG_00795	99.13%	39.57%	57.41%	0	WP_010994869	carbamoyltransferase HypF	multiple species of Nostocaceae
GHNINEIG_00795	99.13%	40.95%	57.41%	0	WP_015213938	carbamoyltransferase HypF	Anabaena cylindrica
GHNINEIG_00795	99.13%	40.08%	57.04%	0	WP_096647014	carbamoyltransferase HypF	Calothrix brevissima
GHNINEIG_00795	99.13%	41.21%	57.41%	0	WP_096600226	carbamoyltransferase HypF	Calothrix sp. NIES-2100
GHNINEIG_00795	99.75%	41.07%	57.55%	0	WP_015210718	carbamoyltransferase HypF	Cylindrospermum stagnale
GHNINEIG_00795	99.13%	40.58%	56.28%	0	WP_013946088	carbamoyltransferase HypF	Hyphomicrobium sp. MC1
GHNINEIG_00795	99.13%	38.94%	54.77%	0	WP_008838390	carbamoyltransferase HypF	Mesorhizobium alhagi
GHNINEIG_00795	99.13%	39.95%	56.91%	0	WP_013192396	carbamoyltransferase HypF	Trichormus azollae
GHNINEIG_00795	99.13%	39.32%	56.53%	0	WP_028877932	carbamoyltransferase HypF	Terasakiella pusilla
GHNINEIG_00795	99.13%	40.83%	58.17%	0	WP_027401709	carbamoyltransferase HypF	Aphanizomenon flos-aquae
GHNINEIG_00795	99.88%	41.90%	57.98%	0	WP_009457447	carbamoyltransferase HypF	multiple species of Fischerella
GHNINEIG_00795	99.13%	41.21%	58.42%	0	WP_004872449	carbamoyltransferase HypF	Acidithiobacillus caldus
GHNINEIG_00795	99.38%	40.48%	55.39%	0	WP_093069037	carbamoyltransferase HypF	Thiothrix caldifontis
GHNINEIG_00795	99.13%	40.95%	54.90%	0	WP_068148985	carbamoyltransferase HypF	Kordiimonas lipolytica
GHNINEIG_00795	99.13%	40.58%	58.42%	0	WP_015122051	carbamoyltransferase HypF	Rivularia sp. PCC 7116
GHNINEIG_00795	99.88%	41.27%	58.23%	0	WP_081589221	carbamoyltransferase HypF	Fischerella muscicola
GHNINEIG_00795	99.13%	40.70%	56.28%	0	WP_062661489	carbamoyltransferase HypF	Grimontia celer
GHNINEIG_00795	99.25%	41.15%	54.96%	0	WP_046302667	carbamoyltransferase HypF	Grimontia sp. AD028
GHNINEIG_00795	98.88%	40.68%	57.68%	0	WP_044836325	carbamoyltransferase HypF	Thalassomonas actiniarum
GHNINEIG_00795	99.25%	41.41%	56.59%	0	WP_066601838	carbamoyltransferase HypF	Celeribacter halophilus
GHNINEIG_00795	99.13%	40.45%	57.91%	0	WP_028083579	carbamoyltransferase HypF	Dolichospermum circinale
GHNINEIG_00795	99.13%	40.83%	58.17%	0	WP_039204498	carbamoyltransferase HypF	Aphanizomenon flos-aquae
GHNINEIG_00795	99.13%	40.33%	56.03%	0	WP_017656015	carbamoyltransferase HypF	Fortiea contorta
GHNINEIG_00795	99.25%	41.78%	56.09%	0	WP_081857858	carbamoyltransferase HypF	Thiomonas sp. FB-Cd
GHNINEIG_00795	99.13%	40.70%	54.90%	0	WP_020483409	carbamoyltransferase HypF	Methylomonas sp. MK1
GHNINEIG_00795	99.13%	40.58%	58.17%	0	WP_053539664	carbamoyltransferase HypF	Anabaena sp. WA102
GHNINEIG_00795	99.13%	40.58%	57.41%	0	WP_015079401	carbamoyltransferase HypF	Anabaena sp. 90
GHNINEIG_00795	99.13%	40.08%	57.41%	0	WP_063873356	carbamoyltransferase HypF	Nodularia spumigena
GHNINEIG_00795	99.13%	40.33%	56.91%	0	WP_006194516	carbamoyltransferase HypF	Nodularia spumigena
GHNINEIG_00795	99.38%	39.72%	57.64%	0	WP_089092808	carbamoyltransferase HypF	Nodularia sp. NIES-3585
GHNINEIG_00795	99.13%	39.70%	57.54%	0	WP_046278813	carbamoyltransferase HypF	Limnoraphis robusta
GHNINEIG_00795	99.25%	41.41%	55.21%	0	WP_080618075	carbamoyltransferase HypF	Rhodovulum sp. MB263
GHNINEIG_00795	99.13%	40.08%	55.15%	0	WP_027149891	carbamoyltransferase HypF	Methylobacter tundripaludum
GHNINEIG_00795	99.13%	40.33%	55.53%	0	WP_026603276	carbamoyltransferase HypF	Methylomonas sp. 11b
GHNINEIG_00795	99.13%	40.33%	56.16%	0	WP_087469013	carbamoyltransferase HypF	Cellvibrio sp. PSBB006
GHNINEIG_00795	99.13%	40.33%	55.40%	0	WP_064036114	carbamoyltransferase HypF	Methylomonas methanica
GHNINEIG_00795	98.01%	40.28%	60.10%	0	WP_019506105	carbamoyltransferase HypF	Pleurocapsa sp. PCC 7319
GHNINEIG_00795	99.00%	39.87%	56.73%	0	WP_078118184	carbamoyltransferase HypF	Chromatiaceae bacterium 2141T.STBD.0c.01a
GHNINEIG_00795	99.25%	41.28%	54.58%	0	WP_060836554	carbamoyltransferase HypF	Rhodovulum sulfidophilum
GHNINEIG_00795	99.25%	41.28%	54.33%	0	WP_042465357	carbamoyltransferase HypF	Rhodovulum sulfidophilum
GHNINEIG_00795	99.00%	40.75%	55.47%	0	WP_031238384	carbamoyltransferase HypF	Asticcacaulis sp. AC466
GHNINEIG_00795	99.13%	39.82%	56.03%	0	WP_094353479	carbamoyltransferase HypF	Nostoc sp. 'Peltigera membranacea cyanobiont' 210A
GHNINEIG_00795	99.25%	40.40%	56.46%	0	WP_068405968	carbamoyltransferase HypF	Labrenzia sp. OB1
GHNINEIG_00795	99.13%	39.95%	58.29%	0	WP_061544979	carbamoyltransferase HypF	Cylindrospermopsis raciborskii
GHNINEIG_00795	98.88%	40.68%	55.42%	0	WP_031359244	carbamoyltransferase HypF	Caballeronia sordidicola
GHNINEIG_00795	99.13%	40.33%	57.79%	0	WP_096728110	carbamoyltransferase HypF	Nostoc carneum
GHNINEIG_00795	99.13%	40.58%	59.17%	0	WP_027845903	carbamoyltransferase HypF	Mastigocoleus testarum
GHNINEIG_00795	99.25%	39.40%	57.09%	0	WP_027859033	carbamoyltransferase HypF	Marinobacterium jannaschii
GHNINEIG_00795	99.13%	41.08%	57.29%	0	WP_015597393	carbamoyltransferase HypF	Hyphomicrobium denitrificans
GHNINEIG_00795	98.88%	40.81%	54.16%	0	WP_011493691	carbamoyltransferase HypF	Paraburkholderia xenovorans
GHNINEIG_00795	97.76%	40.51%	57.58%	0	WP_093283853	carbamoyltransferase HypF	Solimonas aquatica
GHNINEIG_00795	99.13%	39.95%	58.29%	0	WP_085727122	carbamoyltransferase HypF	Cylindrospermopsis raciborskii
GHNINEIG_00795	99.13%	39.95%	58.29%	0	WP_079291138	carbamoyltransferase HypF	Cylindrospermopsis raciborskii
GHNINEIG_00795	99.13%	40.83%	58.29%	0	WP_096675725	carbamoyltransferase HypF	Fischerella sp. NIES-4106
GHNINEIG_00795	98.88%	40.18%	54.66%	0	WP_036251307	carbamoyltransferase HypF	Methylobacter sp. BBA5.1
GHNINEIG_00795	99.25%	40.90%	54.58%	0	WP_008030827	carbamoyltransferase HypF	Rhodobacter sp. SW2
GHNINEIG_00795	99.13%	38.32%	54.52%	0	WP_023801006	carbamoyltransferase HypF	Mesorhizobium sp. L48C026A00
GHNINEIG_00795	99.13%	39.95%	58.29%	0	WP_071247425	carbamoyltransferase HypF	Cylindrospermopsis raciborskii
GHNINEIG_00795	99.13%	40.58%	54.65%	0	WP_064007028	carbamoyltransferase HypF	Methylomonas methanica
GHNINEIG_00795	99.00%	39.87%	56.35%	0	WP_005224308	carbamoyltransferase HypF	Marichromatium purpuratum
GHNINEIG_00795	98.88%	40.18%	54.79%	0	WP_090060097	carbamoyltransferase HypF	Celeribacter neptunius
GHNINEIG_00795	99.13%	39.70%	58.17%	0	WP_096546918	carbamoyltransferase HypF	Raphidiopsis curvata
GHNINEIG_00795	99.25%	38.64%	56.21%	0	WP_013913766	carbamoyltransferase HypF	Oligotropha carboxidovorans
GHNINEIG_00795	99.13%	38.57%	57.41%	0	WP_088891309	carbamoyltransferase HypF	Leptolyngbya ohadii
GHNINEIG_00795	99.00%	41.51%	54.47%	0	WP_089163714	carbamoyltransferase HypF	Caballeronia sordidicola
GHNINEIG_00795	99.88%	41.02%	53.87%	0	WP_075784871	carbamoyltransferase HypF	Rhodovulum sulfidophilum
GHNINEIG_00795	99.25%	39.77%	55.33%	0	WP_071796408	carbamoyltransferase HypF	Natronohydrobacter thiooxidans
GHNINEIG_00795	99.13%	39.95%	57.91%	0	WP_009344560	carbamoyltransferase HypF	Raphidiopsis brookii
GHNINEIG_00795	99.13%	39.32%	54.77%	0	WP_008190135	carbamoyltransferase HypF	Labrenzia alexandrii
GHNINEIG_00795	99.13%	39.32%	58.04%	0	WP_065557453	carbamoyltransferase HypF	Gilliamella apicola
GHNINEIG_00795	99.25%	41.28%	54.08%	0	WP_023918086	carbamoyltransferase HypF	Rhodobacter capsulatus
GHNINEIG_00795	99.25%	41.66%	55.83%	0	WP_078753114	carbamoyltransferase HypF	Enterovibrio nigricans
GHNINEIG_00795	99.13%	39.45%	58.04%	0	WP_057177075	carbamoyltransferase HypF	Cylindrospermopsis sp. CR12
GHNINEIG_00795	99.25%	41.53%	54.08%	0	WP_013066510	hydrogenase maturation protein HypF	Rhodobacter capsulatus
GHNINEIG_00795	98.63%	40.15%	53.79%	0	WP_081536072	carbamoyltransferase HypF	Rhodovulum sp. P5
GHNINEIG_00795	99.00%	41.26%	58.62%	0	WP_096626412	carbamoyltransferase HypF	Calothrix sp. NIES-3974
GHNINEIG_00795	99.00%	39.12%	55.72%	0	WP_093190159	carbamoyltransferase HypF	Thiocapsa sp. KS1
GHNINEIG_00795	99.25%	39.15%	56.21%	0	WP_055391658	carbamoyltransferase HypF	Labrenzia alba
GHNINEIG_00795	99.25%	41.53%	54.33%	0	WP_023921330	carbamoyltransferase HypF	Rhodobacter capsulatus
GHNINEIG_00795	99.25%	39.40%	55.71%	0	WP_089229842	carbamoyltransferase HypF	Tistlia consotensis
GHNINEIG_00795	99.13%	40.58%	57.41%	0	WP_086688067	carbamoyltransferase HypF	Nostoc sp. T09
GHNINEIG_00795	99.25%	41.28%	55.33%	0	WP_093094582	carbamoyltransferase HypF	Thalassobius aestuarii
GHNINEIG_00795	99.13%	39.45%	54.27%	0	WP_020157447	carbamoyltransferase HypF	Methylobacter marinus
GHNINEIG_00795	99.13%	41.58%	54.15%	0	WP_054304676	carbamoyltransferase HypF	Gemmobacter sp. LW-1
GHNINEIG_00795	99.25%	39.40%	55.71%	1.21784E-180	WP_085123337	carbamoyltransferase HypF	Tistlia consotensis
GHNINEIG_00795	99.25%	40.90%	54.20%	1.24068E-180	WP_036637646	carbamoyltransferase HypF	Paenirhodobacter enshiensis
GHNINEIG_00795	99.25%	41.15%	56.59%	1.75116E-180	WP_006938960	carbamoyltransferase HypF	Labrenzia aggregata
GHNINEIG_00795	99.13%	39.32%	58.29%	1.79483E-180	WP_071242427	carbamoyltransferase HypF	Cylindrospermopsis raciborskii
GHNINEIG_00795	98.88%	40.55%	55.04%	2.77651E-180	WP_082163668	carbamoyltransferase HypF	Caballeronia mineralivorans
GHNINEIG_00795	99.00%	39.37%	56.60%	2.96608E-180	WP_041006909	carbamoyltransferase HypF	Mesorhizobium plurifarium
GHNINEIG_00795	99.50%	40.68%	57.57%	3.26552E-180	WP_015137513	carbamoyltransferase HypF	Nostoc sp. PCC 7524
GHNINEIG_00795	99.13%	42.71%	59.30%	3.56634E-180	WP_087541960	carbamoyltransferase HypF	Nostocales cyanobacterium HT-58-2
GHNINEIG_00795	99.25%	40.03%	56.84%	4.09924E-180	WP_081577132	carbamoyltransferase HypF	Acidithiobacillus thiooxidans
GHNINEIG_00795	99.13%	40.33%	56.78%	5.68001E-180	WP_069074262	carbamoyltransferase HypF	Nostoc sp. KVJ20
GHNINEIG_00795	99.25%	40.15%	55.21%	8.91812E-180	WP_023003073	carbamoyltransferase HypF	multiple species of Labrenzia
GHNINEIG_00795	99.00%	40.75%	56.10%	9.80392E-180	WP_012592703	carbamoyltransferase HypF	Methylocella silvestris
GHNINEIG_00795	99.25%	39.90%	55.71%	1.14256E-179	WP_077291877	carbamoyltransferase HypF	Labrenzia aggregata
GHNINEIG_00795	99.25%	41.03%	54.08%	1.18688E-179	WP_008886446	carbamoyltransferase HypF	Citreicella sp. SE45
GHNINEIG_00795	99.25%	39.65%	56.09%	3.94053E-179	WP_020507181	carbamoyltransferase HypF	Lamprocystis purpurea
GHNINEIG_00795	99.25%	40.90%	54.08%	4.85827E-179	WP_023914690	carbamoyltransferase HypF	Rhodobacter capsulatus
GHNINEIG_00795	99.00%	39.37%	56.10%	5.48665E-179	WP_071074547	carbamoyltransferase HypF	Mesorhizobium sp. LCM 4577
GHNINEIG_00795	99.00%	40.38%	54.21%	6.63443E-179	WP_072709510	carbamoyltransferase HypF	multiple species of Donghicola
GHNINEIG_00795	99.25%	40.15%	55.21%	8.8454E-179	WP_083660404	carbamoyltransferase HypF	Labrenzia aggregata
GHNINEIG_00795	99.25%	39.40%	57.34%	9.79786E-179	WP_057461195	carbamoyltransferase HypF	Pseudovibrio sp. POLY-S9
GHNINEIG_00795	99.13%	38.94%	55.65%	1.22378E-178	WP_015280863	carbamoyltransferase HypF	Thioflavicoccus mobilis
GHNINEIG_00795	99.00%	39.75%	56.48%	1.24719E-178	WP_082806085	carbamoyltransferase HypF	Marichromatium gracile
GHNINEIG_00795	99.25%	38.14%	54.96%	1.40266E-178	WP_024918874	carbamoyltransferase HypF	multiple species of Bradyrhizobiaceae
GHNINEIG_00795	99.75%	41.45%	55.31%	1.61538E-178	WP_072775966	carbamoyltransferase HypF	Marivita hallyeonensis
GHNINEIG_00795	99.25%	39.77%	53.58%	2.00944E-178	WP_086449898	carbamoyltransferase HypF	Rhodobacteraceae bacterium MCCC 1A06712
GHNINEIG_00795	99.13%	38.57%	54.90%	2.049E-178	WP_068440971	carbamoyltransferase HypF	Providencia heimbachae
GHNINEIG_00795	99.13%	39.82%	55.03%	2.05795E-178	WP_027157830	carbamoyltransferase HypF	Methylobacter luteus
GHNINEIG_00795	99.13%	38.19%	57.54%	2.11634E-178	WP_066823629	carbamoyltransferase HypF	Clostridium tepidiprofundi
GHNINEIG_00795	98.88%	40.30%	55.04%	2.19829E-178	WP_093965102	carbamoyltransferase HypF	Confluentimicrobium lipolyticum
GHNINEIG_00795	99.00%	40.25%	55.35%	2.78035E-178	WP_005505413	carbamoyltransferase HypF	Grimontia hollisae
GHNINEIG_00795	99.13%	38.19%	55.03%	3.1982E-178	WP_058554578	carbamoyltransferase HypF	Thiohalocapsa sp. ML1
GHNINEIG_00795	99.13%	39.95%	56.41%	3.66768E-178	WP_015111668	hydrogenase maturation protein HypF	Nostoc sp. PCC 7107
GHNINEIG_00795	99.00%	39.25%	56.10%	4.19596E-178	WP_040971384	carbamoyltransferase HypF	Mesorhizobium sp. ORS3324
GHNINEIG_00795	99.13%	38.69%	56.28%	4.62239E-178	WP_046359313	carbamoyltransferase HypF	Hafnia alvei
GHNINEIG_00795	99.25%	40.15%	54.45%	9.87322E-178	WP_089958115	carbamoyltransferase HypF	Citreicella thiooxidans
GHNINEIG_00795	99.38%	40.98%	56.14%	1.34791E-177	WP_013346654	carbamoyltransferase HypF	Ferrimonas balearica
GHNINEIG_00795	98.88%	39.80%	55.16%	1.71186E-177	WP_095419261	carbamoyltransferase HypF	Paraburkholderia sp. BN5
GHNINEIG_00795	99.13%	38.57%	56.41%	1.89652E-177	WP_046449078	carbamoyltransferase HypF	Hafnia alvei
GHNINEIG_00795	99.13%	38.57%	56.28%	2.1817E-177	WP_025801586	carbamoyltransferase HypF	Hafnia alvei
GHNINEIG_00795	99.13%	41.33%	55.28%	2.2818E-177	WP_013818426	carbamoyltransferase HypF	Methylomonas methanica
GHNINEIG_00795	99.00%	39.12%	56.23%	2.55889E-177	WP_071030627	carbamoyltransferase HypF	Mesorhizobium sp. LCM 4576
GHNINEIG_00795	98.88%	39.42%	53.78%	2.62485E-177	WP_036297612	carbamoyltransferase HypF	Methylobacter whittenburyi
GHNINEIG_00795	99.25%	39.77%	55.08%	2.95626E-177	WP_082809669	carbamoyltransferase HypF	Labrenzia sp. CP4
GHNINEIG_00795	99.25%	40.53%	56.34%	2.99565E-177	WP_035386856	carbamoyltransferase HypF	Ferrimonas senticii
GHNINEIG_00795	99.13%	38.57%	56.41%	3.04694E-177	WP_061555126	carbamoyltransferase HypF	Obesumbacterium proteus
GHNINEIG_00795	99.25%	39.27%	53.70%	3.28552E-177	WP_067550069	carbamoyltransferase HypF	multiple species of Rhodobacteraceae
GHNINEIG_00795	99.00%	39.75%	54.09%	4.54751E-177	WP_011474955	carbamoyltransferase HypF	Rhodopseudomonas palustris
GHNINEIG_00795	99.13%	40.33%	57.66%	4.6183E-177	WP_073640048	carbamoyltransferase HypF	Nostoc calcicola
GHNINEIG_00795	99.88%	40.02%	54.49%	7.08511E-177	WP_068114233	carbamoyltransferase HypF	Pseudoruegeria marinistellae
GHNINEIG_00795	99.00%	40.25%	53.84%	9.08605E-177	WP_095590915	carbamoyltransferase HypF	Actibacterium ureilyticum
GHNINEIG_00795	99.13%	38.44%	56.16%	1.04067E-176	WP_072310314	carbamoyltransferase HypF	Hafnia alvei
GHNINEIG_00795	98.88%	40.05%	56.93%	1.08156E-176	WP_075555029	carbamoyltransferase HypF	Megamonas sp. Marseille-P3344
GHNINEIG_00795	99.13%	40.45%	55.15%	1.28303E-176	WP_006893430	carbamoyltransferase HypF	Methylobacter tundripaludum
GHNINEIG_00795	99.13%	38.32%	54.65%	1.53607E-176	WP_068908167	carbamoyltransferase HypF	Providencia heimbachae
GHNINEIG_00795	99.25%	39.90%	56.09%	1.54673E-176	WP_051953403	carbamoyltransferase HypF, partial	Methylocapsa aurea
GHNINEIG_00795	99.13%	38.32%	56.16%	2.36226E-176	WP_079492167	carbamoyltransferase HypF	Maledivibacter halophilus
GHNINEIG_00795	99.13%	39.57%	54.27%	2.57784E-176	WP_082444537	carbamoyltransferase HypF	Labrenzia aggregata
GHNINEIG_00795	99.13%	38.69%	55.65%	3.47815E-176	WP_063585829	carbamoyltransferase HypF	Hafnia alvei
GHNINEIG_00795	99.00%	38.24%	56.60%	3.78669E-176	WP_018294368	carbamoyltransferase HypF	Mariprofundus ferrooxydans
GHNINEIG_00795	99.25%	39.90%	55.08%	3.90454E-176	WP_063775421	carbamoyltransferase HypF	Bradyrhizobium sp. LTSPM299
GHNINEIG_00795	99.13%	41.08%	55.90%	3.99544E-176	WP_033159124	carbamoyltransferase HypF	Methylomonas sp. LW13
GHNINEIG_00795	99.00%	38.87%	55.85%	6.18915E-176	WP_026607808	carbamoyltransferase HypF	Methylocapsa acidiphila
GHNINEIG_00795	99.13%	38.44%	56.16%	8.97539E-176	WP_040046732	carbamoyltransferase HypF	Hafnia alvei
GHNINEIG_00795	99.00%	40.75%	54.09%	9.33334E-176	WP_037240441	carbamoyltransferase HypF	Roseovarius sp. MCTG156(2b)
GHNINEIG_00795	99.88%	41.15%	53.49%	9.89811E-176	WP_007796499	carbamoyltransferase HypF	Pelagibaca bermudensis
GHNINEIG_00795	99.13%	40.70%	55.40%	1.0466E-175	WP_019865793	carbamoyltransferase HypF	Methylovulum miyakonense
GHNINEIG_00795	99.00%	41.26%	56.23%	1.05285E-175	WP_090686170	carbamoyltransferase HypF	Paraburkholderia phenazinium
GHNINEIG_00795	99.25%	40.90%	54.83%	1.08932E-175	WP_092860900	carbamoyltransferase HypF	Albimonas pacifica
GHNINEIG_00795	99.13%	39.45%	56.03%	1.08979E-175	WP_020675781	carbamoyltransferase HypF	Geopsychrobacter electrodiphilus
GHNINEIG_00795	99.13%	39.82%	56.66%	1.22256E-175	WP_012407170	carbamoyltransferase HypF	Nostoc punctiforme
GHNINEIG_00795	98.88%	39.92%	56.80%	1.43494E-175	WP_091694637	carbamoyltransferase HypF	Megamonas sp. Calf98-2
GHNINEIG_00795	99.25%	39.02%	56.46%	1.63065E-175	WP_013120178	carbamoyltransferase HypF	Thermincola potens
GHNINEIG_00795	99.25%	39.02%	56.59%	1.79665E-175	WP_052216530	carbamoyltransferase HypF	Thermincola ferriacetica
GHNINEIG_00795	99.13%	39.82%	56.41%	2.02434E-175	WP_094327448	carbamoyltransferase HypF	Nostoc sp. 'Peltigera membranacea cyanobiont' 213
GHNINEIG_00795	99.25%	38.77%	56.09%	2.63392E-175	WP_068179284	carbamoyltransferase HypF	Rhizobiales bacterium CCH3-A5
GHNINEIG_00795	98.88%	40.55%	53.90%	3.70235E-175	WP_083499760	carbamoyltransferase HypF	Tropicibacter naphthalenivorans
GHNINEIG_00795	99.00%	39.12%	54.84%	4.39638E-175	WP_063817314	carbamoyltransferase HypF	Bradyrhizobium sp. CCH5-F6
GHNINEIG_00795	99.13%	40.70%	57.29%	5.51827E-175	WP_008235593	carbamoyltransferase HypF	Richelia intracellularis
GHNINEIG_00795	99.13%	38.82%	56.28%	6.44323E-175	WP_046458383	carbamoyltransferase HypF	Hafnia alvei
GHNINEIG_00795	99.13%	40.20%	56.41%	6.77026E-175	WP_096534653	carbamoyltransferase HypF	Nostoc linckia
GHNINEIG_00795	99.88%	40.15%	54.49%	7.09374E-175	WP_025153063	carbamoyltransferase HypF	Morganella morganii
GHNINEIG_00795	99.25%	40.53%	54.96%	1.45356E-174	WP_064267735	carbamoyltransferase HypF	Paraburkholderia panaciterrae
GHNINEIG_00795	99.88%	39.90%	53.49%	1.57693E-174	WP_088716643	carbamoyltransferase HypF	Mameliella phaeodactyli
GHNINEIG_00795	99.00%	40.75%	57.23%	2.2135E-174	WP_027889010	carbamoyltransferase HypF	Megamonas hypermegale
GHNINEIG_00795	99.25%	38.52%	56.34%	2.56794E-174	WP_072904895	carbamoyltransferase HypF	Malonomonas rubra
GHNINEIG_00795	99.13%	40.33%	57.66%	2.77283E-174	WP_086835850	carbamoyltransferase HypF	Nostoc sp. RF31Y
GHNINEIG_00795	99.88%	39.90%	54.74%	2.79642E-174	WP_072868272	carbamoyltransferase HypF	Morganella morganii
GHNINEIG_00795	99.38%	39.97%	55.64%	3.50376E-174	WP_020176864	carbamoyltransferase HypF	Methyloferula stellata
GHNINEIG_00795	99.13%	40.33%	57.16%	3.52838E-174	WP_094340017	carbamoyltransferase HypF	Nostoc sp. 'Peltigera membranacea cyanobiont' 232
GHNINEIG_00795	99.25%	40.03%	55.33%	3.94582E-174	WP_040573957	carbamoyltransferase HypF	Methylocystis rosea
GHNINEIG_00795	99.13%	40.70%	57.54%	3.99751E-174	WP_086757365	carbamoyltransferase HypF	Nostoc sp. 106C
GHNINEIG_00795	99.25%	40.40%	54.83%	5.01015E-174	WP_064285999	carbamoyltransferase HypF	Paraburkholderia ginsengiterrae
GHNINEIG_00795	99.25%	41.28%	53.95%	5.47293E-174	WP_074555655	carbamoyltransferase HypF	Rhodobacter capsulatus
GHNINEIG_00795	98.88%	39.67%	56.55%	6.2198E-174	WP_018999257	carbamoyltransferase HypF	Megamonas rupellensis
GHNINEIG_00795	99.13%	38.57%	56.16%	8.09445E-174	WP_096386403	carbamoyltransferase HypF	Hafnia sp. CBA7124
GHNINEIG_00795	99.25%	40.03%	53.45%	9.47414E-174	WP_043749945	carbamoyltransferase HypF	Pseudooceanicola atlanticus
GHNINEIG_00795	99.88%	39.53%	55.11%	1.0516E-173	WP_036408101	carbamoyltransferase HypF	Morganella morganii
GHNINEIG_00795	99.25%	40.65%	54.08%	1.06745E-173	WP_055210721	carbamoyltransferase HypF	Rhodobacter capsulatus
GHNINEIG_00795	99.00%	38.24%	52.58%	1.52579E-173	WP_048534618	carbamoyltransferase HypF	Marinovum algicola
GHNINEIG_00795	99.00%	40.63%	57.23%	1.5546E-173	WP_087387364	carbamoyltransferase HypF	Megamonas hypermegale
GHNINEIG_00795	99.13%	37.81%	55.03%	2.05711E-173	WP_092842171	carbamoyltransferase HypF	Roseovarius lutimaris
GHNINEIG_00795	98.88%	39.67%	56.68%	2.41514E-173	WP_008539122	carbamoyltransferase HypF	Megamonas funiformis
GHNINEIG_00795	99.88%	37.41%	56.61%	2.532E-173	WP_092347841	carbamoyltransferase HypF	Candidatus Chrysopegis kryptomonas
GHNINEIG_00795	99.38%	37.84%	55.64%	2.57458E-173	WP_065618455	carbamoyltransferase HypF	Gilliamella apicola
GHNINEIG_00795	99.75%	40.82%	55.43%	2.89004E-173	WP_095499643	carbamoyltransferase HypF	multiple species of Paraferrimonas
GHNINEIG_00795	99.13%	39.45%	53.64%	2.89864E-173	WP_040293076	carbamoyltransferase HypF	Acetonema longum
GHNINEIG_00795	99.13%	38.57%	55.78%	3.15904E-173	WP_088552705	carbamoyltransferase HypF	Calderihabitans maritimus
GHNINEIG_00795	99.25%	40.15%	53.20%	3.91883E-173	WP_009505606	carbamoyltransferase HypF	Citreicella sp. 357
GHNINEIG_00795	99.13%	38.44%	56.16%	4.34166E-173	WP_039185516	carbamoyltransferase HypF	Hafnia paralvei
GHNINEIG_00795	98.01%	40.79%	56.80%	4.96634E-173	WP_044258156	carbamoyltransferase HypF, partial	Richelia intracellularis
GHNINEIG_00795	99.25%	39.65%	54.83%	7.75007E-173	WP_013418662	carbamoyltransferase HypF	Rhodomicrobium vannielii
GHNINEIG_00795	99.13%	38.57%	55.90%	1.31593E-172	WP_035503521	carbamoyltransferase HypF	Hafnia alvei
GHNINEIG_00795	99.25%	40.15%	53.70%	1.68985E-172	WP_088671380	carbamoyltransferase HypF	multiple species of Rhodobacteraceae
GHNINEIG_00795	99.13%	38.57%	55.90%	1.87721E-172	WP_070717891	carbamoyltransferase HypF	Hafnia sp. HMSC23F03
GHNINEIG_00795	99.00%	39.12%	53.21%	1.92314E-172	WP_085813473	carbamoyltransferase HypF	Geobacter pelophilus
GHNINEIG_00795	99.25%	39.77%	56.46%	2.28645E-172	WP_034420147	carbamoyltransferase HypF	Clostridiales bacterium DRI-13
GHNINEIG_00795	98.88%	39.55%	56.05%	2.30658E-172	WP_012536303	carbamoyltransferase HypF	multiple species of Bacteria
GHNINEIG_00795	99.88%	39.65%	54.24%	2.439E-172	WP_049241961	carbamoyl phosphate phosphatase	Morganella morganii
GHNINEIG_00795	99.88%	39.90%	54.36%	2.49209E-172	WP_036423021	carbamoyltransferase HypF	Morganella morganii
GHNINEIG_00795	99.88%	39.90%	54.36%	2.57388E-172	WP_096747122	carbamoyltransferase HypF	Morganella morganii
GHNINEIG_00795	99.13%	38.44%	54.65%	2.7391E-172	WP_006814157	carbamoyltransferase HypF	Providencia rustigianii
GHNINEIG_00795	99.25%	38.90%	55.58%	5.05365E-172	WP_049199453	carbamoyl phosphate phosphatase	Proteus mirabilis
GHNINEIG_00795	98.88%	40.43%	54.41%	5.23107E-172	WP_062090481	carbamoyltransferase HypF	Caballeronia udeis
GHNINEIG_00795	99.63%	39.25%	54.38%	6.21152E-172	WP_006562137	carbamoyltransferase HypF	Oscillochloris trichoides
GHNINEIG_00795	99.88%	39.65%	54.36%	6.22215E-172	WP_049246730	carbamoyl phosphate phosphatase	Morganella morganii
GHNINEIG_00795	99.88%	39.90%	54.36%	6.7091E-172	WP_032098113	carbamoyltransferase HypF	Morganella morganii
GHNINEIG_00795	99.00%	38.74%	54.84%	6.92509E-172	WP_048606205	carbamoyltransferase HypF	Providencia rettgeri
GHNINEIG_00795	99.13%	38.57%	56.16%	7.05535E-172	WP_061059181	carbamoyltransferase HypF	Hafnia alvei
GHNINEIG_00795	99.25%	39.02%	55.71%	9.33373E-172	WP_063108371	carbamoyltransferase HypF	Proteus mirabilis
GHNINEIG_00795	99.25%	39.90%	53.95%	1.2031E-171	WP_097080677	carbamoyltransferase HypF	Rhodobacter sp. JA431
GHNINEIG_00795	99.25%	39.02%	55.83%	1.20848E-171	WP_049197405	carbamoyl phosphate phosphatase	Proteus mirabilis
GHNINEIG_00795	99.88%	39.53%	54.11%	1.32181E-171	WP_062771538	carbamoyltransferase HypF	Morganella morganii
GHNINEIG_00795	99.88%	39.65%	54.11%	1.47202E-171	WP_004235535	carbamoyltransferase HypF	Morganella morganii
GHNINEIG_00795	99.88%	39.65%	54.11%	1.48795E-171	WP_004239150	carbamoyltransferase HypF	Morganella morganii
GHNINEIG_00795	99.88%	39.65%	54.11%	1.67497E-171	WP_096875185	carbamoyltransferase HypF	Morganella morganii
GHNINEIG_00795	99.88%	39.65%	54.11%	1.7867E-171	WP_087696734	carbamoyltransferase HypF	Morganella morganii
GHNINEIG_00795	99.88%	39.65%	54.11%	1.7867E-171	WP_070579845	carbamoyltransferase HypF	Morganella sp. HMSC11D09
GHNINEIG_00795	99.25%	40.53%	53.83%	1.88414E-171	WP_083342306	carbamoyltransferase HypF	multiple species of Rhodobacteraceae
GHNINEIG_00795	99.13%	40.58%	56.91%	1.91586E-171	WP_067656584	carbamoyltransferase HypF	Ferrimonas marina
GHNINEIG_00795	99.88%	39.65%	54.11%	2.03304E-171	WP_036417300	carbamoyltransferase HypF	Morganella sp. EGD-HP17
GHNINEIG_00795	99.25%	40.03%	54.58%	2.08061E-171	WP_097068234	carbamoyltransferase HypF	Rhodobacter maris
GHNINEIG_00795	99.13%	38.44%	56.03%	2.17647E-171	WP_043491039	carbamoyltransferase HypF	Hafnia alvei
GHNINEIG_00795	99.88%	39.90%	54.24%	2.71863E-171	WP_087825323	carbamoyltransferase HypF	Morganella morganii
GHNINEIG_00795	99.88%	39.53%	54.11%	2.77778E-171	WP_036414940	carbamoyltransferase HypF	Morganella morganii
GHNINEIG_00795	98.88%	38.79%	54.41%	2.80828E-171	WP_037240020	carbamoyltransferase HypF	multiple species of Rhodobacteraceae
GHNINEIG_00795	99.88%	40.02%	54.24%	2.89998E-171	WP_054424218	carbamoyltransferase HypF	Morganella morganii
GHNINEIG_00795	99.25%	38.90%	55.83%	3.0824E-171	WP_094959462	carbamoyltransferase HypF	Proteus mirabilis
GHNINEIG_00795	99.25%	39.02%	55.71%	3.39589E-171	WP_049220709	carbamoyl phosphate phosphatase	Proteus mirabilis
GHNINEIG_00795	99.13%	40.45%	53.39%	3.63486E-171	WP_064030520	carbamoyltransferase HypF	Methylomonas koyamae
GHNINEIG_00795	99.25%	38.77%	55.71%	4.21144E-171	WP_017628056	carbamoyltransferase HypF	Proteus mirabilis
GHNINEIG_00795	99.13%	39.32%	54.15%	4.78115E-171	WP_082429232	carbamoyltransferase HypF	Labrenzia alexandrii
GHNINEIG_00795	99.13%	38.44%	56.16%	4.84384E-171	WP_064575018	carbamoyltransferase HypF	Hafnia paralvei
GHNINEIG_00795	99.25%	38.90%	56.21%	5.63146E-171	WP_036918457	carbamoyltransferase HypF	multiple species of Proteus
GHNINEIG_00795	99.88%	37.78%	55.49%	6.31916E-171	WP_076462156	carbamoyltransferase HypF	Marinobacterium stanieri
GHNINEIG_00795	99.25%	38.90%	56.21%	8.66092E-171	WP_049256795	carbamoyl phosphate phosphatase	Proteus mirabilis
GHNINEIG_00795	99.13%	38.44%	56.03%	8.94508E-171	WP_020303493	carbamoyltransferase HypF	Enterobacteriaceae bacterium 9_2_54FAA
GHNINEIG_00795	98.88%	38.29%	54.91%	9.6625E-171	WP_055262718	carbamoyltransferase HypF	Clostridium disporicum
GHNINEIG_00795	99.25%	39.02%	56.21%	1.10931E-170	WP_046334967	carbamoyltransferase HypF	Proteus mirabilis
GHNINEIG_00795	99.25%	38.77%	55.58%	1.2567E-170	WP_008475724	carbamoyltransferase HypF	Nitrolancea hollandica
GHNINEIG_00795	99.25%	39.65%	55.71%	1.46557E-170	WP_013896570	carbamoyltransferase HypF	Mesorhizobium opportunistum
GHNINEIG_00795	98.88%	40.05%	54.03%	1.53035E-170	WP_097266067	carbamoyltransferase HypF	Burkholderia sp. D7
GHNINEIG_00795	99.25%	38.90%	55.83%	1.5653E-170	WP_074924079	carbamoyltransferase HypF	Proteus mirabilis
GHNINEIG_00795	99.25%	38.90%	55.71%	1.63415E-170	WP_020945772	carbamoyltransferase HypF	Proteus mirabilis
GHNINEIG_00795	99.25%	38.90%	55.83%	1.78105E-170	WP_049219459	carbamoyl phosphate phosphatase	Proteus mirabilis
GHNINEIG_00795	99.63%	38.88%	54.38%	1.78528E-170	WP_095423747	carbamoyltransferase HypF	Paraburkholderia sp. BN5
GHNINEIG_00795	99.25%	38.90%	55.71%	1.94116E-170	WP_060554705	carbamoyltransferase HypF	Proteus mirabilis
GHNINEIG_00795	99.25%	38.77%	55.71%	2.04846E-170	WP_036907909	carbamoyltransferase HypF	Proteus mirabilis
GHNINEIG_00795	99.75%	39.20%	54.56%	2.40396E-170	WP_051275306	carbamoyltransferase HypF	Aestuariibacter salexigens
GHNINEIG_00795	99.25%	38.90%	55.83%	2.40726E-170	WP_063215476	carbamoyltransferase HypF	Proteus mirabilis
GHNINEIG_00795	98.88%	36.90%	56.30%	2.57258E-170	WP_055291526	carbamoyltransferase HypF	Clostridium disporicum
GHNINEIG_00795	99.25%	38.90%	55.83%	2.73904E-170	WP_004248241	carbamoyltransferase HypF	Proteus mirabilis
GHNINEIG_00795	99.25%	38.90%	55.83%	3.18434E-170	WP_036971746	carbamoyltransferase HypF	Proteus mirabilis
GHNINEIG_00795	99.25%	40.15%	54.08%	3.21801E-170	WP_076623182	carbamoyltransferase HypF	Thiobacimonas profunda
GHNINEIG_00795	98.88%	36.90%	56.17%	3.55289E-170	WP_042401582	carbamoyltransferase HypF	Clostridium saudiense
GHNINEIG_00795	99.25%	38.64%	54.83%	3.99163E-170	WP_012885374	carbamoyltransferase HypF	Dickeya zeae
GHNINEIG_00795	99.00%	40.13%	55.60%	4.57953E-170	WP_095774166	carbamoyltransferase HypF	multiple species of Mesorhizobium
GHNINEIG_00795	99.13%	38.19%	55.90%	4.61638E-170	WP_005214055	carbamoyltransferase HypF	Clostridium celatum
GHNINEIG_00795	99.25%	38.77%	55.71%	4.74148E-170	WP_064505783	carbamoyltransferase HypF	Proteus mirabilis
GHNINEIG_00795	99.00%	39.25%	54.72%	5.67889E-170	WP_029208815	carbamoyltransferase HypF	gamma proteobacterium HIMB30
GHNINEIG_00795	99.25%	39.02%	54.83%	6.08411E-170	WP_089719386	carbamoyltransferase HypF	Candidatus Entotheonella palauensis
GHNINEIG_00795	98.88%	36.90%	56.17%	6.49083E-170	WP_055277204	carbamoyltransferase HypF	Clostridium disporicum
GHNINEIG_00795	99.25%	38.90%	56.21%	7.29155E-170	WP_087726509	carbamoyltransferase HypF	Proteus mirabilis
GHNINEIG_00795	99.00%	38.62%	55.09%	7.72404E-170	WP_004257954	carbamoyltransferase HypF	Providencia rettgeri
GHNINEIG_00795	99.13%	39.45%	56.41%	7.80761E-170	WP_084053693	carbamoyltransferase HypF	Desulfonispora thiosulfatigenes
GHNINEIG_00795	99.25%	39.15%	54.83%	8.91814E-170	WP_029651405	carbamoyltransferase HypF	Methylocystis sp. SB2
GHNINEIG_00795	99.13%	39.95%	54.40%	8.93118E-170	WP_051398620	carbamoyltransferase HypF	Cupriavidus necator
GHNINEIG_00795	99.25%	38.77%	55.83%	1.19606E-169	WP_036895120	carbamoyltransferase HypF	Proteus mirabilis
GHNINEIG_00795	99.25%	40.90%	53.83%	1.20121E-169	WP_058264281	carbamoyltransferase HypF	Thalassobius gelatinovorus
GHNINEIG_00795	99.13%	38.44%	55.78%	1.33237E-169	WP_077364802	carbamoyltransferase HypF	Clostridium saccharoperbutylacetonicum
GHNINEIG_00795	98.88%	38.92%	55.16%	1.34632E-169	WP_023975573	carbamoyltransferase HypF	Clostridium beijerinckii
GHNINEIG_00795	99.25%	38.77%	55.96%	1.42072E-169	WP_049200969	carbamoyl phosphate phosphatase	Proteus mirabilis
GHNINEIG_00795	98.88%	38.92%	56.30%	1.45178E-169	WP_050532482	carbamoyltransferase HypF	Aestuariivita atlantica
GHNINEIG_00795	99.13%	37.81%	53.89%	1.46019E-169	WP_086646432	carbamoyltransferase HypF	Acetobacter sp. DsW_54
GHNINEIG_00795	99.25%	38.77%	55.83%	1.51545E-169	WP_004243271	carbamoyltransferase HypF	Proteus mirabilis
GHNINEIG_00795	99.25%	38.77%	55.83%	1.54841E-169	WP_017827785	carbamoyltransferase HypF	Proteus mirabilis
GHNINEIG_00795	99.25%	38.64%	55.71%	1.6165E-169	WP_049203759	carbamoyl phosphate phosphatase	Proteus mirabilis
GHNINEIG_00795	99.13%	39.57%	55.15%	1.65228E-169	WP_081420026	carbamoyltransferase HypF	Leptolinea tardivitalis
GHNINEIG_00795	99.88%	40.02%	53.87%	1.65789E-169	WP_052927557	carbamoyltransferase HypF	Morganella morganii
GHNINEIG_00795	99.25%	38.77%	55.96%	1.87925E-169	WP_012368017	carbamoyltransferase HypF	Proteus mirabilis
GHNINEIG_00795	99.25%	38.77%	55.96%	1.92012E-169	WP_049208054	carbamoyl phosphate phosphatase	Proteus mirabilis
GHNINEIG_00795	99.13%	38.57%	54.77%	1.92595E-169	WP_054522279	carbamoyltransferase HypF	Thermanaerothrix daxensis
GHNINEIG_00795	99.38%	39.60%	56.52%	2.19181E-169	WP_002706855	carbamoyltransferase HypF	Thiothrix nivea
GHNINEIG_00795	99.25%	38.77%	55.58%	2.38106E-169	WP_074561450	carbamoyltransferase HypF	Proteus mirabilis
GHNINEIG_00795	99.13%	39.07%	56.16%	2.42819E-169	WP_087802277	carbamoyltransferase HypF	Proteus mirabilis
GHNINEIG_00795	99.00%	38.87%	53.33%	2.66232E-169	WP_026840655	carbamoyltransferase HypF	Geobacter bremensis
GHNINEIG_00795	99.25%	38.90%	55.71%	2.76808E-169	WP_088206583	carbamoyltransferase HypF	Proteus mirabilis
GHNINEIG_00795	99.25%	39.77%	53.45%	3.31975E-169	WP_076484144	carbamoyltransferase HypF	Rhodobacter aestuarii
GHNINEIG_00795	99.25%	39.27%	53.95%	3.52172E-169	WP_015721382	carbamoyltransferase HypF	Geobacter sp. M18
GHNINEIG_00795	99.88%	39.53%	54.99%	3.56537E-169	WP_067398672	carbamoyltransferase HypF	Morganella psychrotolerans
GHNINEIG_00795	99.25%	38.52%	54.33%	3.88365E-169	WP_054207164	carbamoyltransferase HypF	Bosea vaviloviae
GHNINEIG_00795	99.25%	40.53%	55.83%	4.13547E-169	WP_095090123	carbamoyltransferase HypF	Mesorhizobium sophorae
GHNINEIG_00795	99.25%	38.52%	54.20%	4.46611E-169	WP_068078320	carbamoyltransferase HypF	Rhizobiales bacterium CCH2-A4
GHNINEIG_00795	99.13%	40.45%	55.90%	4.78654E-169	WP_028302086	hypothetical protein	Oceanospirillum beijerinckii
GHNINEIG_00795	99.13%	39.07%	56.03%	5.10073E-169	WP_036936338	carbamoyltransferase HypF	Proteus vulgaris
GHNINEIG_00795	98.88%	38.92%	55.04%	5.393E-169	WP_077868181	carbamoyltransferase HypF	multiple species of Clostridium
GHNINEIG_00795	99.25%	38.14%	54.45%	5.40064E-169	WP_051956021	carbamoyltransferase HypF	Beijerinckia mobilis
GHNINEIG_00795	99.25%	38.64%	55.96%	7.44695E-169	WP_087740745	carbamoyltransferase HypF	Proteus mirabilis
GHNINEIG_00795	99.13%	38.82%	54.02%	9.80036E-169	WP_027629512	carbamoyltransferase HypF	[Clostridium] cellobioparum
GHNINEIG_00795	99.25%	38.14%	55.21%	1.02022E-168	WP_061917560	carbamoyltransferase HypF	Bellilinea caldifistulae
GHNINEIG_00795	99.75%	38.08%	58.18%	1.178E-168	WP_021831490	carbamoyltransferase HypF	Crocosphaera watsonii
GHNINEIG_00795	99.25%	40.03%	56.21%	1.33224E-168	WP_083970543	carbamoyltransferase HypF	Halomonas sp. S2151
GHNINEIG_00795	99.25%	38.14%	54.58%	1.3389E-168	WP_050567061	carbamoyltransferase HypF	Dickeya zeae
GHNINEIG_00795	99.00%	38.49%	54.84%	1.3515E-168	WP_096864043	carbamoyltransferase HypF	Providencia rettgeri
GHNINEIG_00795	99.00%	39.12%	54.47%	1.58229E-168	WP_036962816	carbamoyltransferase HypF	Providencia alcalifaciens
GHNINEIG_00795	99.25%	38.52%	54.83%	1.60755E-168	WP_080647354	carbamoyltransferase HypF	Dickeya zeae
GHNINEIG_00795	99.88%	37.78%	55.61%	1.86409E-168	WP_052561250	carbamoyltransferase HypF	Candidatus Brocadia sinica
GHNINEIG_00795	99.25%	37.64%	53.95%	1.92127E-168	WP_080456771	carbamoyltransferase HypF	Roseovarius sp. A-2
GHNINEIG_00795	99.75%	38.08%	57.93%	1.99536E-168	WP_007307180	carbamoyltransferase HypF	Crocosphaera watsonii
GHNINEIG_00795	98.88%	38.92%	54.91%	2.04682E-168	WP_039771522	carbamoyltransferase HypF	Clostridium diolis
GHNINEIG_00795	99.25%	38.77%	55.96%	2.1599E-168	WP_049217326	carbamoyl phosphate phosphatase	Proteus mirabilis
GHNINEIG_00795	99.88%	39.53%	52.87%	2.63814E-168	WP_043145624	carbamoyltransferase HypF	Mameliella alba
GHNINEIG_00795	99.25%	37.52%	55.58%	2.69749E-168	WP_025038307	carbamoyltransferase HypF	Bradyrhizobium sp. DOA9
GHNINEIG_00795	99.13%	39.32%	56.91%	2.91315E-168	WP_069368961	carbamoyltransferase HypF	multiple species of Shigella
GHNINEIG_00795	99.13%	38.82%	54.15%	3.06304E-168	WP_004624527	carbamoyltransferase HypF	[Clostridium] termitidis
GHNINEIG_00795	99.13%	39.07%	55.03%	3.41385E-168	WP_091835687	carbamoyltransferase HypF	Propionispira arboris
GHNINEIG_00795	99.13%	39.32%	56.91%	3.52743E-168	WP_068715789	carbamoyltransferase HypF	Orenia metallireducens
GHNINEIG_00795	99.00%	39.37%	52.96%	3.94124E-168	WP_081506511	carbamoyltransferase HypF	Roseovarius mucosus
GHNINEIG_00795	99.25%	38.64%	55.58%	4.58559E-168	WP_004250913	carbamoyltransferase HypF	Proteus mirabilis
GHNINEIG_00795	99.25%	41.28%	54.20%	4.78939E-168	WP_066101282	carbamoyltransferase HypF	Yangia sp. CCB-MM3
GHNINEIG_00795	99.00%	38.62%	55.09%	4.80953E-168	WP_094961064	carbamoyltransferase HypF	Providencia rettgeri
GHNINEIG_00795	99.75%	38.08%	58.05%	5.25262E-168	WP_021835583	carbamoyltransferase HypF	Crocosphaera watsonii
GHNINEIG_00795	99.25%	38.64%	55.83%	5.3307E-168	WP_049211300	carbamoyl phosphate phosphatase	Proteus mirabilis
GHNINEIG_00795	99.13%	40.58%	53.77%	5.89021E-168	WP_088619229	carbamoyltransferase HypF	Methylovulum psychrotolerans
GHNINEIG_00795	99.00%	37.11%	55.09%	6.11279E-168	WP_008912426	carbamoyltransferase HypF	Providencia burhodogranariea
GHNINEIG_00795	99.13%	38.07%	54.15%	6.38735E-168	WP_014267358	carbamoyltransferase HypF	Granulicella mallensis
GHNINEIG_00795	99.25%	38.77%	55.83%	6.45635E-168	WP_072064113	carbamoyltransferase HypF	Proteus vulgaris
GHNINEIG_00795	99.00%	39.87%	55.97%	6.77348E-168	WP_051727014	carbamoyltransferase HypF	multiple species of Mesorhizobium
GHNINEIG_00795	99.13%	38.32%	55.15%	7.77452E-168	WP_015394132	carbamoyltransferase HypF	Clostridium saccharoperbutylacetonicum
GHNINEIG_00795	99.75%	37.95%	57.93%	8.70721E-168	WP_007312256	carbamoyltransferase HypF	Crocosphaera watsonii
GHNINEIG_00795	99.25%	38.77%	55.71%	1.00541E-167	WP_071425674	carbamoyltransferase HypF	Proteus mirabilis
GHNINEIG_00795	99.00%	38.74%	54.72%	1.01026E-167	WP_071548598	carbamoyltransferase HypF	Providencia rettgeri
GHNINEIG_00795	99.00%	38.74%	54.72%	1.01026E-167	WP_042846129	carbamoyltransferase HypF	Providencia rettgeri
GHNINEIG_00795	99.25%	38.64%	55.83%	1.11956E-167	WP_060555525	carbamoyltransferase HypF	Proteus mirabilis
GHNINEIG_00795	99.25%	38.39%	55.21%	1.19177E-167	WP_025773395	carbamoyltransferase HypF	Moorella thermoacetica
GHNINEIG_00795	99.88%	39.03%	54.49%	1.29524E-167	WP_067421289	carbamoyltransferase HypF	Morganella psychrotolerans
GHNINEIG_00795	99.00%	38.36%	55.47%	1.4714E-167	WP_006929961	carbamoyltransferase HypF	Caldithrix abyssi
GHNINEIG_00795	98.88%	37.53%	54.79%	1.92197E-167	WP_090075397	carbamoyltransferase HypF	Cohaesibacter marisflavi
GHNINEIG_00795	99.25%	38.39%	53.07%	2.02604E-167	WP_041970366	carbamoyltransferase HypF	Geobacter sp. OR-1
GHNINEIG_00795	99.13%	38.07%	53.02%	2.1447E-167	WP_015872500	carbamoyltransferase HypF	Edwardsiella ictaluri
GHNINEIG_00795	99.25%	38.90%	55.08%	2.39322E-167	WP_095835714	carbamoyltransferase HypF	Brenneria goodwinii
GHNINEIG_00795	99.25%	38.27%	54.58%	2.82276E-167	WP_038908529	carbamoyltransferase HypF	Dickeya zeae
GHNINEIG_00795	99.25%	38.39%	53.83%	2.83832E-167	WP_085009009	carbamoyltransferase HypF	Geothermobacter sp. EPR-M
GHNINEIG_00795	99.25%	37.89%	54.33%	2.97867E-167	WP_038914291	carbamoyltransferase HypF	Dickeya zeae
GHNINEIG_00795	99.13%	39.70%	53.27%	3.33206E-167	WP_071156267	carbamoyltransferase HypF	Methylomonas sp. LWB
GHNINEIG_00795	99.00%	38.24%	52.83%	3.47847E-167	WP_074837619	carbamoyltransferase HypF	Marinovum algicola
GHNINEIG_00795	99.13%	36.93%	54.77%	3.60044E-167	WP_051865727	carbamoyltransferase HypF	Streptosporangium roseum
GHNINEIG_00795	99.25%	38.90%	55.21%	4.00014E-167	WP_048639859	carbamoyltransferase HypF	Brenneria goodwinii
GHNINEIG_00795	98.88%	38.41%	55.42%	4.08564E-167	WP_007015754	carbamoyltransferase HypF	multiple species of Proteobacteria
GHNINEIG_00795	99.25%	38.27%	54.45%	4.75834E-167	WP_016941056	carbamoyltransferase HypF	Dickeya zeae
GHNINEIG_00795	99.25%	37.14%	54.20%	5.52028E-167	WP_092486131	carbamoyltransferase HypF	Desulfotomaculum geothermicum
GHNINEIG_00795	99.13%	38.69%	56.66%	6.17543E-167	WP_075673882	carbamoyltransferase HypF	Proteus sp. H24
GHNINEIG_00795	98.88%	39.04%	54.79%	6.74399E-167	WP_077856264	carbamoyltransferase HypF	Clostridium beijerinckii
GHNINEIG_00795	99.25%	38.39%	55.58%	7.05478E-167	WP_060558811	carbamoyltransferase HypF	Proteus mirabilis
GHNINEIG_00795	99.88%	39.28%	53.87%	7.67273E-167	WP_067364740	carbamoyltransferase HypF	Morganella psychrotolerans
GHNINEIG_00795	98.88%	38.29%	55.54%	7.78455E-167	WP_011536534	carbamoyltransferase HypF	multiple species of Sphingomonadaceae
GHNINEIG_00795	99.13%	39.32%	55.03%	8.3947E-167	WP_059307328	carbamoyltransferase HypF	Leclercia adecarboxylata
GHNINEIG_00795	98.88%	37.28%	55.04%	8.72379E-167	WP_053956394	carbamoyltransferase HypF	Inediibacterium massiliense
GHNINEIG_00795	99.25%	37.26%	52.95%	1.26578E-166	WP_040098167	carbamoyltransferase HypF	Geoalkalibacter ferrihydriticus
GHNINEIG_00795	99.13%	38.82%	54.77%	1.52274E-166	WP_019554562	carbamoyltransferase HypF	Propionispira raffinosivorans
GHNINEIG_00795	99.75%	37.45%	57.55%	1.60526E-166	WP_045819536	carbamoyltransferase HypF	Teredinibacter sp. 1162T.S.0a.05
GHNINEIG_00795	99.13%	37.19%	56.41%	1.61445E-166	WP_049179430	hypothetical protein	Clostridium botulinum
GHNINEIG_00795	99.13%	39.32%	55.03%	1.70754E-166	WP_032613513	carbamoyltransferase HypF	Leclercia adecarboxylata
GHNINEIG_00795	99.25%	38.27%	53.83%	1.74849E-166	WP_051323449	carbamoyltransferase HypF	Budvicia aquatica
GHNINEIG_00795	99.13%	39.57%	52.39%	1.77651E-166	WP_011749364	carbamoyltransferase HypF	Paracoccus denitrificans
GHNINEIG_00795	99.13%	39.57%	52.39%	1.81191E-166	WP_024844878	carbamoyltransferase HypF	Paracoccus pantotrophus
GHNINEIG_00795	99.13%	39.32%	55.28%	1.90147E-166	WP_077226176	carbamoyltransferase HypF	Leclercia adecarboxylata
GHNINEIG_00795	99.13%	37.94%	55.03%	2.40293E-166	WP_083399189	carbamoyltransferase HypF	Oceanisphaera psychrotolerans
GHNINEIG_00795	99.25%	38.77%	53.70%	2.57424E-166	WP_047743491	carbamoyltransferase HypF	Enterobacter kobei
GHNINEIG_00795	99.13%	39.57%	52.39%	2.75631E-166	WP_041530514	carbamoyltransferase HypF	Paracoccus denitrificans
GHNINEIG_00795	99.25%	37.77%	54.33%	3.07088E-166	WP_038916514	carbamoyltransferase HypF	Dickeya zeae
GHNINEIG_00795	99.25%	38.14%	55.08%	3.33965E-166	WP_011393666	carbamoyltransferase HypF	Moorella thermoacetica
GHNINEIG_00795	99.88%	36.78%	54.86%	3.64054E-166	WP_081475217	carbamoyltransferase HypF	Marinobacterium stanieri
GHNINEIG_00795	98.63%	37.75%	53.41%	4.80763E-166	WP_089338337	carbamoyltransferase HypF	Blastococcus sp. DSM 44272
GHNINEIG_00795	99.13%	38.44%	55.40%	5.05731E-166	WP_064720161	carbamoyltransferase HypF	Proteus hauseri
GHNINEIG_00795	99.25%	38.14%	54.96%	5.30208E-166	WP_071542284	carbamoyltransferase HypF	Moorella thermoacetica
GHNINEIG_00795	99.13%	37.94%	53.14%	5.56997E-166	WP_081166463	carbamoyltransferase HypF	Edwardsiella ictaluri
GHNINEIG_00795	99.25%	38.14%	54.96%	5.59485E-166	WP_071549728	carbamoyltransferase HypF	Moorella thermoacetica
GHNINEIG_00795	99.00%	39.25%	52.96%	5.92386E-166	WP_008282512	carbamoyltransferase HypF	Roseovarius sp. TM1035
GHNINEIG_00795	98.88%	37.66%	54.79%	6.16316E-166	WP_012475159	carbamoyltransferase HypF	Chlorobium phaeobacteroides
GHNINEIG_00795	98.88%	38.29%	54.16%	6.86927E-166	WP_035843610	carbamoyltransferase HypF	multiple species of Defluviimonas
GHNINEIG_00795	99.25%	38.77%	53.07%	7.00038E-166	WP_049022819	carbamoyl phosphate phosphatase	Enterobacter ludwigii
GHNINEIG_00795	99.13%	38.07%	55.53%	7.47493E-166	WP_079440492	carbamoyltransferase HypF	Clostridium chromiireducens
GHNINEIG_00795	99.25%	37.89%	54.58%	8.71184E-166	WP_023640221	carbamoyltransferase HypF	Dickeya zeae
GHNINEIG_00795	99.25%	39.52%	52.95%	1.02052E-165	WP_083242305	carbamoyltransferase HypF	Ruegeria sp. PBVC088
GHNINEIG_00795	98.88%	39.92%	52.77%	1.02746E-165	WP_076364700	carbamoyltransferase HypF	Rhodobacter vinaykumarii
GHNINEIG_00795	99.13%	38.57%	53.89%	1.03235E-165	WP_064697638	carbamoyltransferase HypF	Rhizobium aegyptiacum
GHNINEIG_00795	99.25%	38.14%	54.96%	1.07783E-165	WP_069591104	carbamoyltransferase HypF	Moorella thermoacetica
GHNINEIG_00795	99.25%	39.40%	54.83%	1.11734E-165	WP_069437467	carbamoyltransferase HypF	Methyloceanibacter methanicus
GHNINEIG_00795	99.88%	39.40%	53.87%	1.23404E-165	WP_046893487	carbamoyltransferase HypF	Morganella morganii
GHNINEIG_00795	99.25%	38.02%	55.46%	1.24211E-165	WP_075063924	carbamoyltransferase HypF	Ornatilinea apprima
GHNINEIG_00795	99.25%	38.64%	53.07%	1.37853E-165	WP_086532173	carbamoyltransferase HypF	Enterobacter cloacae
GHNINEIG_00795	99.25%	39.90%	53.58%	1.64026E-165	WP_004274638	carbamoyltransferase HypF	Nitrospirillum amazonense
GHNINEIG_00795	99.00%	37.61%	54.97%	1.72205E-165	WP_004908435	carbamoyltransferase HypF	Providencia rettgeri
GHNINEIG_00795	99.25%	38.90%	55.33%	2.09874E-165	WP_075516357	carbamoyltransferase HypF	Moorella thermoacetica
GHNINEIG_00795	99.25%	38.77%	53.58%	2.14256E-165	WP_063858409	carbamoyltransferase HypF	Enterobacter cloacae
GHNINEIG_00795	99.13%	38.94%	54.52%	2.38585E-165	WP_039031419	carbamoyltransferase HypF	Leclercia adecarboxylata
GHNINEIG_00795	99.25%	37.52%	54.08%	2.76358E-165	WP_020500158	carbamoyltransferase HypF	Sciscionella marina
GHNINEIG_00796	100.00%	85.96%	92.54%	2.07123E-146	WP_029939088	Ni/Fe-hydrogenase, b-type cytochrome subunit	Thiomicrospira sp. MA2-6
GHNINEIG_00796	100.00%	86.84%	91.67%	7.39606E-145	WP_029908151	Ni/Fe-hydrogenase, b-type cytochrome subunit	Hydrogenovibrio marinus
GHNINEIG_00796	99.56%	66.52%	80.62%	3.35423E-112	WP_086487127	Ni/Fe-hydrogenase, b-type cytochrome subunit	Thioflexothrix psekupsii
GHNINEIG_00796	95.18%	69.12%	82.95%	1.88812E-111	WP_071978378	Ni/Fe-hydrogenase, b-type cytochrome subunit	Alteromonas sp. RW2A1
GHNINEIG_00796	95.18%	68.20%	83.41%	2.15319E-111	WP_070177057	Ni/Fe-hydrogenase, b-type cytochrome subunit	Alteromonas lipolytica
GHNINEIG_00796	99.56%	64.32%	78.85%	1.66438E-109	WP_036182417	Ni/Fe-hydrogenase, b-type cytochrome subunit	Marinobacterium sp. AK27
GHNINEIG_00796	97.81%	66.37%	80.27%	2.50858E-109	WP_066338134	Ni/Fe-hydrogenase, b-type cytochrome subunit	Azohydromonas lata
GHNINEIG_00796	95.61%	68.35%	81.65%	7.25482E-109	WP_066709526	Ni/Fe-hydrogenase, b-type cytochrome subunit	Curvibacter delicatus
GHNINEIG_00796	99.56%	63.00%	77.53%	9.08376E-109	WP_027853881	Ni/Fe-hydrogenase, b-type cytochrome subunit	Marinobacterium litorale
GHNINEIG_00796	98.68%	65.78%	81.33%	1.70119E-108	WP_028999753	Ni/Fe-hydrogenase, b-type cytochrome subunit	Azohydromonas australica
GHNINEIG_00796	95.18%	66.82%	82.95%	2.17899E-108	WP_046860673	Ni/Fe-hydrogenase, b-type cytochrome subunit	Sedimenticola thiotaurini
GHNINEIG_00796	95.18%	68.20%	82.03%	2.41769E-108	WP_005223647	Ni/Fe-hydrogenase, b-type cytochrome subunit	Marichromatium purpuratum
GHNINEIG_00796	97.37%	68.92%	80.63%	2.66937E-108	WP_010646699	Ni/Fe-hydrogenase, b-type cytochrome subunit	endosymbiont of Bathymodiolus sp.
GHNINEIG_00796	97.37%	68.02%	81.98%	4.04645E-108	WP_090718096	Ni/Fe-hydrogenase, b-type cytochrome subunit	Bathymodiolus azoricus thioautotrophic gill symbiont
GHNINEIG_00796	95.18%	66.82%	82.03%	5.18187E-108	WP_070124422	Ni/Fe-hydrogenase, b-type cytochrome subunit	Alteromonas confluentis
GHNINEIG_00796	96.49%	65.00%	80.00%	5.84632E-108	WP_062147794	Ni/Fe-hydrogenase, b-type cytochrome subunit	Beggiatoa leptomitiformis
GHNINEIG_00796	98.25%	70.09%	79.91%	6.36965E-108	WP_051661390	Ni/Fe-hydrogenase, b-type cytochrome subunit	Bosea sp. 117
GHNINEIG_00796	95.18%	67.74%	82.03%	6.65807E-108	WP_078487748	Ni/Fe-hydrogenase, b-type cytochrome subunit	Solemya elarraichensis gill symbiont
GHNINEIG_00796	95.18%	66.36%	80.65%	8.70554E-108	WP_091355966	Ni/Fe-hydrogenase, b-type cytochrome subunit	Amphritea atlantica
GHNINEIG_00796	95.18%	67.74%	82.03%	1.625E-107	WP_062277461	Ni/Fe-hydrogenase, b-type cytochrome subunit	Marichromatium gracile
GHNINEIG_00796	95.61%	67.43%	80.73%	3.80178E-107	WP_076095890	Ni/Fe-hydrogenase, b-type cytochrome subunit	Azonexus hydrophilus
GHNINEIG_00796	95.18%	67.28%	79.72%	4.86157E-107	WP_040843929	Ni/Fe-hydrogenase, b-type cytochrome subunit	Thiorhodococcus drewsii
GHNINEIG_00796	95.18%	67.28%	80.18%	6.42459E-107	WP_027859842	Ni/Fe-hydrogenase, b-type cytochrome subunit	Marinobacterium jannaschii
GHNINEIG_00796	97.81%	65.92%	81.17%	7.69306E-107	WP_014779995	Ni/Fe-hydrogenase, b-type cytochrome subunit	Thiocystis violascens
GHNINEIG_00796	96.05%	67.12%	80.82%	8.74168E-107	WP_035483887	Ni/Fe-hydrogenase, b-type cytochrome subunit	multiple species of Paraburkholderia
GHNINEIG_00796	99.56%	62.56%	78.41%	1.21205E-106	WP_061290757	Ni/Fe-hydrogenase, b-type cytochrome subunit	Azotobacter vinelandii
GHNINEIG_00796	99.56%	63.00%	77.97%	1.29433E-106	WP_039806928	Ni/Fe-hydrogenase, b-type cytochrome subunit	Azotobacter chroococcum
GHNINEIG_00796	96.05%	66.67%	81.28%	1.67E-106	WP_019574239	Ni/Fe-hydrogenase, b-type cytochrome subunit	multiple species of Curvibacter
GHNINEIG_00796	100.00%	64.91%	80.26%	2.18956E-106	WP_029131737	Ni/Fe-hydrogenase, b-type cytochrome subunit	Sedimenticola selenatireducens
GHNINEIG_00796	98.68%	64.00%	77.78%	2.29852E-106	WP_084644951	Ni/Fe-hydrogenase, b-type cytochrome subunit	Oceanobacter kriegii
GHNINEIG_00796	95.61%	66.06%	82.11%	2.75038E-106	WP_011801362	Ni/Fe-hydrogenase, b-type cytochrome subunit	Polaromonas naphthalenivorans
GHNINEIG_00796	95.18%	66.36%	80.18%	2.93257E-106	WP_007019930	Ni/Fe-hydrogenase, b-type cytochrome subunit	Neptuniibacter caesariensis
GHNINEIG_00796	95.18%	67.74%	79.72%	3.50451E-106	WP_082800604	Ni/Fe-hydrogenase, b-type cytochrome subunit	Neptuniibacter pectenicola
GHNINEIG_00796	95.61%	66.97%	81.19%	3.51505E-106	WP_055394204	Ni/Fe-hydrogenase, b-type cytochrome subunit	Acidovorax sp. SD340
GHNINEIG_00796	99.56%	62.56%	77.53%	3.66169E-106	WP_012703498	Ni/Fe-hydrogenase B-type cytochrome subunit	Azotobacter vinelandii
GHNINEIG_00796	97.37%	66.67%	79.73%	6.42934E-106	WP_066042876	Ni/Fe-hydrogenase, b-type cytochrome subunit	Bathymodiolus septemdierum thioautotrophic gill symbiont
GHNINEIG_00796	95.18%	72.35%	83.41%	1.34808E-105	WP_068992085	Ni/Fe-hydrogenase, b-type cytochrome subunit	Candidatus Thiodiazotropha endoloripes
GHNINEIG_00796	95.61%	66.97%	79.82%	1.36381E-105	WP_079432601	Ni/Fe-hydrogenase, b-type cytochrome subunit	Zoogloea sp. LCSB751
GHNINEIG_00796	96.49%	66.82%	78.18%	1.38257E-105	WP_029004863	Ni/Fe-hydrogenase, b-type cytochrome subunit	Azorhizobium doebereinerae
GHNINEIG_00796	95.61%	67.43%	79.36%	1.89707E-105	WP_011767510	Ni/Fe-hydrogenase, b-type cytochrome subunit	Azoarcus sp. BH72
GHNINEIG_00796	95.61%	67.43%	79.36%	1.93906E-105	WP_065341465	Ni/Fe-hydrogenase, b-type cytochrome subunit	Azoarcus olearius
GHNINEIG_00796	95.61%	65.60%	79.82%	2.43631E-105	WP_028993714	Ni/Fe-hydrogenase, b-type cytochrome subunit	Azonexus hydrophilus
GHNINEIG_00796	97.81%	65.92%	78.92%	3.00893E-105	WP_089416690	Ni/Fe-hydrogenase, b-type cytochrome subunit	Vitreoscilla filiformis
GHNINEIG_00796	99.56%	61.67%	77.53%	3.06145E-105	WP_090621498	Ni/Fe-hydrogenase, b-type cytochrome subunit	Azotobacter beijerinckii
GHNINEIG_00796	96.49%	65.00%	79.55%	3.19668E-105	WP_085552644	Ni/Fe-hydrogenase, b-type cytochrome subunit	Azospirillum lipoferum
GHNINEIG_00796	95.18%	65.44%	79.26%	3.43596E-105	WP_043795643	Ni/Fe-hydrogenase, b-type cytochrome subunit	Allochromatium vinosum
GHNINEIG_00796	95.18%	65.44%	78.80%	3.63524E-105	WP_028302020	Ni/Fe-hydrogenase, b-type cytochrome subunit	Oceanospirillum beijerinckii
GHNINEIG_00796	95.18%	71.89%	82.95%	6.31193E-105	WP_069006784	Ni/Fe-hydrogenase, b-type cytochrome subunit	Candidatus Thiodiazotropha endoloripes
GHNINEIG_00796	95.18%	67.74%	81.11%	6.92376E-105	WP_020502966	Ni/Fe-hydrogenase, b-type cytochrome subunit	Lamprocystis purpurea
GHNINEIG_00796	95.61%	64.68%	80.28%	7.33424E-105	WP_054022664	Ni/Fe-hydrogenase, b-type cytochrome subunit	Ideonella sakaiensis
GHNINEIG_00796	95.61%	67.89%	79.36%	7.56794E-105	WP_037480679	Ni/Fe-hydrogenase, b-type cytochrome subunit	Sphaerotilus natans
GHNINEIG_00796	99.12%	65.04%	79.65%	7.76919E-105	WP_079366465	Ni/Fe-hydrogenase, b-type cytochrome subunit	Hydrogenophaga sp. H7
GHNINEIG_00796	95.61%	66.06%	79.36%	7.77466E-105	WP_011289708	Ni/Fe-hydrogenase, b-type cytochrome subunit	Dechloromonas aromatica
GHNINEIG_00796	96.49%	64.55%	80.00%	1.02074E-104	WP_014249366	Ni/Fe-hydrogenase, b-type cytochrome subunit	Azospirillum lipoferum
GHNINEIG_00796	96.05%	67.58%	78.08%	1.04696E-104	WP_012114203	Ni/Fe-hydrogenase, b-type cytochrome subunit	Xanthobacter autotrophicus
GHNINEIG_00796	96.05%	64.84%	80.82%	1.17657E-104	WP_011629763	Ni/Fe-hydrogenase, b-type cytochrome subunit	Alkalilimnicola ehrlichii
GHNINEIG_00796	99.56%	61.67%	77.09%	1.28424E-104	WP_090937286	Ni/Fe-hydrogenase, b-type cytochrome subunit	Azotobacter beijerinckii
GHNINEIG_00796	96.05%	64.38%	79.91%	1.4371E-104	WP_028007254	Ni/Fe-hydrogenase, b-type cytochrome subunit	Solimonas flava
GHNINEIG_00796	99.12%	65.04%	79.65%	1.99116E-104	WP_066159848	Ni/Fe-hydrogenase, b-type cytochrome subunit	Hydrogenophaga pseudoflava
GHNINEIG_00796	95.18%	68.20%	79.26%	2.71186E-104	WP_045994044	Ni/Fe-hydrogenase, b-type cytochrome subunit	Halomonas sp. S2151
GHNINEIG_00796	96.05%	66.21%	78.08%	2.73705E-104	WP_012169131	Ni/Fe-hydrogenase, b-type cytochrome subunit	Azorhizobium caulinodans
GHNINEIG_00796	95.61%	63.76%	79.82%	3.33402E-104	WP_026685893	Ni/Fe-hydrogenase, b-type cytochrome subunit	Azovibrio restrictus
GHNINEIG_00796	96.49%	62.27%	79.55%	3.75097E-104	WP_078365870	Ni/Fe-hydrogenase, b-type cytochrome subunit	Rhodoferax fermentans
GHNINEIG_00796	96.05%	63.93%	79.91%	4.20048E-104	WP_020647931	Ni/Fe-hydrogenase, b-type cytochrome subunit	Solimonas variicoloris
GHNINEIG_00796	97.37%	64.41%	78.83%	4.26163E-104	WP_009149947	Ni/Fe-hydrogenase, b-type cytochrome subunit	Thiorhodovibrio sp. 970
GHNINEIG_00796	96.49%	64.55%	79.55%	4.56864E-104	WP_042694308	Ni/Fe-hydrogenase, b-type cytochrome subunit	Azospirillum sp. B506
GHNINEIG_00796	95.61%	65.14%	81.65%	4.84979E-104	WP_011516062	Ni/Fe-hydrogenase, b-type cytochrome subunit	Cupriavidus metallidurans
GHNINEIG_00796	99.12%	63.27%	78.32%	5.43809E-104	WP_054675040	Ni/Fe-hydrogenase, b-type cytochrome subunit	Photobacterium sp. JCM 19050
GHNINEIG_00796	99.56%	61.23%	80.62%	5.50613E-104	WP_097281592	Ni/Fe-hydrogenase, b-type cytochrome subunit	Caenispirillum bisanense
GHNINEIG_00796	95.61%	66.06%	81.19%	7.7417E-104	WP_050463416	Ni/Fe-hydrogenase, b-type cytochrome subunit	Herbaspirillum autotrophicum
GHNINEIG_00796	95.61%	64.22%	79.36%	7.99234E-104	WP_083463574	Ni/Fe-hydrogenase, b-type cytochrome subunit	Prosthecomicrobium hirschii
GHNINEIG_00796	95.18%	64.52%	79.26%	8.30856E-104	WP_043753152	Ni/Fe-hydrogenase, b-type cytochrome subunit	Imhoffiella purpurea
GHNINEIG_00796	96.49%	64.09%	77.73%	8.45372E-104	WP_002683182	Ni/Fe-hydrogenase, b-type cytochrome subunit	Beggiatoa alba
GHNINEIG_00796	95.61%	66.51%	79.82%	1.07817E-103	WP_018412540	Ni/Fe-hydrogenase, b-type cytochrome subunit	Methyloversatilis thermotolerans
GHNINEIG_00796	95.61%	64.22%	79.82%	1.10813E-103	WP_052710101	Ni/Fe-hydrogenase, b-type cytochrome subunit	Azospirillum thiophilum
GHNINEIG_00796	96.49%	64.09%	78.18%	1.1577E-103	WP_012977325	Ni/Fe-hydrogenase, b-type cytochrome subunit	Azospirillum lipoferum
GHNINEIG_00796	95.18%	70.05%	82.49%	1.3684E-103	WP_069120696	Ni/Fe-hydrogenase, b-type cytochrome subunit	Candidatus Thiodiazotropha endolucinida
GHNINEIG_00796	99.56%	65.20%	77.09%	1.62231E-103	WP_051937872	Ni/Fe-hydrogenase, b-type cytochrome subunit	Zetaproteobacteria bacterium TAG-1
GHNINEIG_00796	95.61%	67.89%	80.28%	1.70484E-103	WP_062364610	Ni/Fe-hydrogenase, b-type cytochrome subunit	Variovorax paradoxus
GHNINEIG_00796	99.12%	64.60%	78.76%	1.71924E-103	WP_066256310	Ni/Fe-hydrogenase, b-type cytochrome subunit	Hydrogenophaga flava
GHNINEIG_00796	98.68%	64.89%	78.67%	2.32272E-103	WP_056184184	Ni/Fe-hydrogenase, b-type cytochrome subunit	Pseudorhodoferax sp. Leaf267
GHNINEIG_00796	95.18%	65.44%	80.18%	2.45608E-103	WP_015282043	Ni/Fe-hydrogenase, b-type cytochrome subunit	Thioflavicoccus mobilis
GHNINEIG_00796	95.61%	64.22%	82.11%	2.69187E-103	WP_066272265	Ni/Fe-hydrogenase, b-type cytochrome subunit	Hydrogenophaga palleronii
GHNINEIG_00796	95.61%	68.35%	80.28%	2.78973E-103	WP_093014219	Ni/Fe-hydrogenase, b-type cytochrome subunit	Variovorax sp. OV700
GHNINEIG_00796	95.18%	65.44%	78.34%	5.34287E-103	WP_007190984	Ni/Fe-hydrogenase, b-type cytochrome subunit	Thiocapsa marina
GHNINEIG_00796	95.61%	64.22%	80.28%	7.26864E-103	WP_066086558	Ni/Fe-hydrogenase, b-type cytochrome subunit	Hydrogenophaga crassostreae
GHNINEIG_00796	95.61%	64.68%	81.19%	1.10766E-102	WP_069038872	Ni/Fe-hydrogenase, b-type cytochrome subunit	Methyloversatilis sp. RAC08
GHNINEIG_00796	95.61%	67.43%	80.28%	1.27699E-102	WP_018904266	Ni/Fe-hydrogenase, b-type cytochrome subunit	Variovorax paradoxus
GHNINEIG_00796	95.61%	64.68%	79.82%	1.36365E-102	WP_077329061	Ni/Fe-hydrogenase, b-type cytochrome subunit	Hydrogenophaga sp. A37
GHNINEIG_00796	95.61%	66.06%	80.28%	1.83494E-102	WP_018227495	Ni/Fe-hydrogenase, b-type cytochrome subunit	Methyloversatilis universalis
GHNINEIG_00796	95.18%	64.98%	78.34%	2.12206E-102	WP_093190873	Ni/Fe-hydrogenase, b-type cytochrome subunit	Thiocapsa sp. KS1
GHNINEIG_00796	98.25%	62.95%	77.68%	2.94588E-102	WP_084536655	Ni/Fe-hydrogenase, b-type cytochrome subunit	Azospirillum halopraeferens
GHNINEIG_00796	96.05%	66.21%	78.54%	3.78793E-102	WP_006939136	Ni/Fe-hydrogenase, b-type cytochrome subunit	Labrenzia aggregata
GHNINEIG_00796	95.61%	64.68%	77.52%	4.25409E-102	WP_066886119	Ni/Fe-hydrogenase, b-type cytochrome subunit	Dechloromonas denitrificans
GHNINEIG_00796	95.61%	63.76%	81.19%	4.92604E-102	WP_026436973	Ni/Fe-hydrogenase, b-type cytochrome subunit	Acidovorax sp. JHL-9
GHNINEIG_00796	97.81%	61.43%	78.48%	5.07681E-102	WP_093284947	Ni/Fe-hydrogenase, b-type cytochrome subunit	Solimonas aquatica
GHNINEIG_00796	96.05%	63.93%	79.45%	5.87129E-102	WP_018391450	Ni/Fe-hydrogenase, b-type cytochrome subunit	Ancylobacter sp. FA202
GHNINEIG_00796	97.81%	63.23%	78.48%	6.11476E-102	WP_009549629	Ni/Fe-hydrogenase, b-type cytochrome subunit	Burkholderiales bacterium JOSHI_001
GHNINEIG_00796	95.61%	64.68%	80.28%	6.66515E-102	WP_020162824	Ni/Fe-hydrogenase, b-type cytochrome subunit	Methyloversatilis discipulorum
GHNINEIG_00796	97.37%	63.06%	77.48%	6.67417E-102	WP_094778939	Ni/Fe-hydrogenase, b-type cytochrome subunit	Paraburkholderia ribeironis
GHNINEIG_00796	95.61%	64.68%	80.28%	7.35497E-102	WP_019916027	Ni/Fe-hydrogenase, b-type cytochrome subunit	Methyloversatilis discipulorum
GHNINEIG_00796	99.12%	65.04%	79.20%	8.75041E-102	WP_041559710	Ni/Fe-hydrogenase, b-type cytochrome subunit	Oligotropha carboxidovorans
GHNINEIG_00796	96.05%	64.38%	79.91%	8.88864E-102	WP_070077780	Ni/Fe-hydrogenase, b-type cytochrome subunit	Acidihalobacter prosperus
GHNINEIG_00796	95.18%	64.06%	77.88%	1.27746E-101	WP_093028975	Ni/Fe-hydrogenase, b-type cytochrome subunit	Thiocapsa roseopersicina
GHNINEIG_00796	95.61%	65.14%	80.28%	3.67894E-101	WP_008063475	Ni/Fe-hydrogenase, b-type cytochrome subunit	Methyloversatilis universalis
GHNINEIG_00796	95.18%	61.75%	80.65%	4.51719E-101	WP_053096138	Ni/Fe-hydrogenase, b-type cytochrome subunit	Dyella-like sp. DHo
GHNINEIG_00796	96.05%	65.75%	78.08%	7.84718E-101	WP_023457250	Ni/Fe-hydrogenase, b-type cytochrome subunit	Asticcacaulis sp. AC466
GHNINEIG_00796	96.05%	60.73%	79.45%	1.07221E-100	WP_009540199	Ni/Fe-hydrogenase, b-type cytochrome subunit	Caenispirillum salinarum
GHNINEIG_00796	96.05%	64.84%	75.80%	1.13533E-100	WP_045225401	Ni/Fe-hydrogenase, b-type cytochrome subunit	Methyloterricola oryzae
GHNINEIG_00796	96.05%	65.30%	77.17%	1.2068E-100	WP_095205085	Ni/Fe-hydrogenase, b-type cytochrome subunit	Mesorhizobium sp. ICMP 18942
GHNINEIG_00796	95.18%	64.06%	78.80%	2.55468E-100	WP_022981890	Ni/Fe-hydrogenase, b-type cytochrome subunit	Ideonella sp. B508-1
GHNINEIG_00796	95.18%	65.90%	79.72%	3.61807E-100	WP_078121986	Ni/Fe-hydrogenase, b-type cytochrome subunit	Chromatiaceae bacterium 2141T.STBD.0c.01a
GHNINEIG_00796	98.68%	60.89%	78.67%	7.37379E-100	WP_028738634	Ni/Fe-hydrogenase, b-type cytochrome subunit	Rhizobium selenitireducens
GHNINEIG_00796	95.61%	63.76%	77.06%	8.14682E-100	WP_092618833	Ni/Fe-hydrogenase, b-type cytochrome subunit	Roseospirillum parvum
GHNINEIG_00796	96.05%	63.47%	75.34%	1.48847E-99	WP_077732680	Ni/Fe-hydrogenase, b-type cytochrome subunit	multiple species of Methylocaldum
GHNINEIG_00796	95.61%	66.06%	80.73%	2.157E-99	WP_011153928	Ni/Fe hydrogenase	Cupriavidus necator
GHNINEIG_00796	96.05%	60.73%	76.26%	3.75759E-99	WP_028877919	Ni/Fe-hydrogenase, b-type cytochrome subunit	Terasakiella pusilla
GHNINEIG_00796	95.18%	65.44%	78.80%	6.08145E-99	WP_043108804	Ni/Fe-hydrogenase, b-type cytochrome subunit	endosymbiont of unidentified scaly snail isolate Monju
GHNINEIG_00796	95.61%	63.30%	78.44%	7.8149E-99	WP_088278951	Ni/Fe-hydrogenase, b-type cytochrome subunit	Ideonella sp. A 288
GHNINEIG_00796	95.61%	65.60%	80.73%	9.76097E-99	WP_047491733	Ni/Fe-hydrogenase, b-type cytochrome subunit	Methylibium sp. CF059
GHNINEIG_00796	100.00%	59.65%	76.32%	1.42469E-98	WP_097155832	Ni/Fe-hydrogenase, b-type cytochrome subunit	Cohaesibacter gelatinilyticus
GHNINEIG_00796	94.30%	63.26%	79.07%	1.54357E-98	WP_057838189	Ni/Fe-hydrogenase, b-type cytochrome subunit	Bradyrhizobium jicamae
GHNINEIG_00796	95.61%	66.97%	80.73%	2.29117E-98	WP_056315751	Ni/Fe-hydrogenase, b-type cytochrome subunit	Methylibium sp. Root1272
GHNINEIG_00796	99.56%	61.67%	78.41%	2.42713E-98	WP_084235984	hypothetical protein	Hydrogenophaga taeniospiralis
GHNINEIG_00796	98.68%	62.67%	76.00%	2.94602E-98	WP_066601831	Ni/Fe-hydrogenase, b-type cytochrome subunit	Celeribacter halophilus
GHNINEIG_00796	96.05%	67.58%	77.17%	3.27297E-98	WP_024276825	Ni/Fe-hydrogenase, b-type cytochrome subunit	Xanthobacter sp. 126
GHNINEIG_00796	97.81%	61.43%	77.58%	3.68601E-98	WP_014891815	Ni/Fe-hydrogenase, b-type cytochrome subunit	Methylocystis sp. SC2
GHNINEIG_00796	95.61%	64.22%	81.19%	3.70757E-98	WP_088485743	Ni/Fe-hydrogenase, b-type cytochrome subunit	Pelomonas puraquae
GHNINEIG_00796	96.05%	62.10%	74.89%	4.2836E-98	WP_026610558	Ni/Fe-hydrogenase, b-type cytochrome subunit	Methylocaldum szegediense
GHNINEIG_00796	95.61%	61.01%	79.82%	6.45484E-98	WP_078119990	Ni/Fe-hydrogenase, b-type cytochrome subunit	Chromatiaceae bacterium 2141T.STBD.0c.01a
GHNINEIG_00796	96.93%	64.25%	76.92%	8.70583E-98	WP_070072982	Ni/Fe-hydrogenase, b-type cytochrome subunit	Acidihalobacter prosperus
GHNINEIG_00796	96.05%	67.12%	76.71%	9.77087E-98	WP_029556066	Ni/Fe-hydrogenase, b-type cytochrome subunit	Xanthobacter sp. 91
GHNINEIG_00796	98.68%	64.44%	75.56%	1.36704E-97	WP_093094586	Ni/Fe-hydrogenase, b-type cytochrome subunit	Thalassobius aestuarii
GHNINEIG_00796	95.18%	62.21%	76.50%	1.5847E-97	WP_014429774	Ni/Fe-hydrogenase, b-type cytochrome subunit	Rubrivivax gelatinosus
GHNINEIG_00796	98.68%	59.56%	76.44%	2.20904E-97	WP_035515828	Ni/Fe-hydrogenase, b-type cytochrome subunit	Paraburkholderia nodosa
GHNINEIG_00796	95.61%	62.84%	77.52%	3.31521E-97	WP_072374368	Ni/Fe-hydrogenase, b-type cytochrome subunit	Hyphomicrobium sp. NDB2Meth4
GHNINEIG_00796	96.05%	68.04%	81.74%	3.71962E-97	WP_002706870	Ni/Fe-hydrogenase, b-type cytochrome subunit	Thiothrix nivea
GHNINEIG_00796	95.18%	62.21%	76.04%	4.05971E-97	WP_043816481	Ni/Fe-hydrogenase, b-type cytochrome subunit	Rubrivivax gelatinosus
GHNINEIG_00796	95.18%	63.59%	73.73%	4.24344E-97	WP_045469182	Ni/Fe-hydrogenase, b-type cytochrome subunit	Burkholderiales bacterium GJ-E10
GHNINEIG_00796	99.56%	62.11%	74.89%	1.48242E-96	WP_078520441	Ni/Fe-hydrogenase, b-type cytochrome subunit	Thioclava sp. F28-4
GHNINEIG_00796	98.68%	62.22%	74.67%	1.52248E-96	WP_080617237	Ni/Fe-hydrogenase, b-type cytochrome subunit	Rhodovulum sp. MB263
GHNINEIG_00796	96.93%	63.35%	76.02%	1.7672E-96	WP_013946098	Ni/Fe-hydrogenase, b-type cytochrome subunit	multiple species of Hyphomicrobium
GHNINEIG_00796	98.25%	58.48%	76.34%	1.93578E-96	WP_036283934	Ni/Fe-hydrogenase, b-type cytochrome subunit	Methylocystis sp. ATCC 49242
GHNINEIG_00796	99.56%	62.11%	74.89%	2.70474E-96	WP_038145390	Ni/Fe-hydrogenase, b-type cytochrome subunit	multiple species of Thioclava
GHNINEIG_00796	97.81%	58.74%	75.78%	3.11855E-96	WP_038710015	Ni/Fe-hydrogenase, b-type cytochrome subunit	Burkholderia sp. lig30
GHNINEIG_00796	98.68%	64.00%	74.22%	3.67645E-96	WP_090059405	Ni/Fe-hydrogenase, b-type cytochrome subunit	Celeribacter neptunius
GHNINEIG_00796	95.61%	65.60%	80.73%	4.66334E-96	WP_011830407	Ni/Fe-hydrogenase, b-type cytochrome subunit	multiple species of Methylibium
GHNINEIG_00796	99.56%	61.67%	74.89%	5.62667E-96	WP_078600161	Ni/Fe-hydrogenase, b-type cytochrome subunit	Thioclava sp. DLFJ4-1
GHNINEIG_00796	95.18%	59.91%	78.34%	5.84811E-96	WP_009549193	Ni/Fe-hydrogenase, b-type cytochrome subunit	Burkholderiales bacterium JOSHI_001
GHNINEIG_00796	98.68%	60.00%	74.67%	7.56416E-96	WP_069269207	Ni/Fe-hydrogenase, b-type cytochrome subunit	Paraburkholderia nodosa
GHNINEIG_00796	96.05%	61.19%	74.89%	9.6222E-96	WP_068148930	Ni/Fe-hydrogenase, b-type cytochrome subunit	Kordiimonas lipolytica
GHNINEIG_00796	95.18%	60.37%	78.34%	1.18029E-95	WP_027583450	Ni/Fe-hydrogenase, b-type cytochrome subunit	Bradyrhizobium sp. Ai1a-2
GHNINEIG_00796	97.37%	60.81%	74.32%	1.19796E-95	WP_092782338	Ni/Fe-hydrogenase, b-type cytochrome subunit	Rhodospira trueperi
GHNINEIG_00796	98.68%	61.33%	74.22%	1.34053E-95	WP_075784875	Ni/Fe-hydrogenase, b-type cytochrome subunit	Rhodovulum sulfidophilum
GHNINEIG_00796	95.61%	59.63%	76.15%	1.71528E-95	WP_085318030	Ni/Fe-hydrogenase, b-type cytochrome subunit	Derxia lacustris
GHNINEIG_00796	97.81%	60.09%	75.78%	1.77153E-95	WP_028232668	Ni/Fe-hydrogenase, b-type cytochrome subunit	Paraburkholderia mimosarum
GHNINEIG_00796	94.30%	62.79%	77.21%	2.09342E-95	WP_085216547	Ni/Fe-hydrogenase, b-type cytochrome subunit	Methylomagnum ishizawai
GHNINEIG_00796	99.56%	59.03%	74.01%	2.24848E-95	WP_019642771	Ni/Fe-hydrogenase, b-type cytochrome subunit	Thioalkalivibrio sp. ALSr1
GHNINEIG_00796	97.81%	60.09%	75.78%	2.25353E-95	WP_036021595	Ni/Fe-hydrogenase, b-type cytochrome subunit	Paraburkholderia mimosarum
GHNINEIG_00796	98.68%	60.89%	75.11%	2.60396E-95	WP_024338462	Ni/Fe-hydrogenase, b-type cytochrome subunit	Bradyrhizobium japonicum
GHNINEIG_00796	95.18%	58.99%	76.50%	3.0078E-95	WP_076862197	Ni/Fe-hydrogenase, b-type cytochrome subunit	Bradyrhizobium mercantei
GHNINEIG_00796	99.56%	61.67%	74.45%	3.45463E-95	WP_078542013	Ni/Fe-hydrogenase, b-type cytochrome subunit	Thioclava sp. DLFJ5-1
GHNINEIG_00796	95.61%	58.72%	77.52%	3.53349E-95	WP_028309979	Ni/Fe-hydrogenase, b-type cytochrome subunit	Derxia gummosa
GHNINEIG_00796	98.68%	60.89%	75.11%	3.57567E-95	WP_057196873	Ni/Fe-hydrogenase, b-type cytochrome subunit	Bradyrhizobium sp. Leaf396
GHNINEIG_00796	95.18%	64.52%	79.72%	7.82067E-95	WP_058556236	Ni/Fe-hydrogenase, b-type cytochrome subunit	Thiohalocapsa sp. ML1
GHNINEIG_00796	99.12%	60.18%	74.34%	9.65347E-95	WP_018229712	Ni/Fe-hydrogenase, b-type cytochrome subunit	Methyloversatilis universalis
GHNINEIG_00796	95.61%	58.26%	77.52%	1.12819E-94	WP_029463214	Ni/Fe-hydrogenase, b-type cytochrome subunit	Comamonadaceae bacterium H1
GHNINEIG_00796	98.68%	60.00%	74.67%	1.43374E-94	WP_060908779	Ni/Fe-hydrogenase, b-type cytochrome subunit	Bradyrhizobium diazoefficiens
GHNINEIG_00796	95.61%	60.09%	76.15%	2.0946E-94	WP_026790279	Ni/Fe-hydrogenase, b-type cytochrome subunit	Pleomorphomonas oryzae
GHNINEIG_00796	94.74%	61.57%	75.46%	2.10405E-94	WP_084720852	Ni/Fe-hydrogenase, b-type cytochrome subunit	Skermanella aerolata
GHNINEIG_00796	98.68%	60.00%	75.11%	2.42332E-94	WP_092184445	Ni/Fe-hydrogenase, b-type cytochrome subunit	Bradyrhizobium sp. cf659
GHNINEIG_00796	98.68%	60.00%	75.11%	2.44996E-94	WP_025038688	Ni/Fe-hydrogenase, b-type cytochrome subunit	Bradyrhizobium sp. DOA9
GHNINEIG_00796	97.81%	57.85%	75.34%	2.67524E-94	WP_059493951	Ni/Fe-hydrogenase, b-type cytochrome subunit	Burkholderia vietnamiensis
GHNINEIG_00796	98.68%	60.89%	74.67%	3.4306E-94	WP_068765136	Ni/Fe-hydrogenase, b-type cytochrome subunit	multiple species of Rhodobacteraceae
GHNINEIG_00796	96.93%	58.82%	77.38%	3.47825E-94	WP_026228760	Ni/Fe-hydrogenase, b-type cytochrome subunit	Burkholderia sp. JPY251
GHNINEIG_00796	97.81%	57.85%	75.34%	3.6338E-94	WP_011880064	Ni/Fe-hydrogenase, b-type cytochrome subunit	multiple species of Burkholderia
GHNINEIG_00796	95.18%	63.59%	74.19%	4.23101E-94	WP_008030834	Ni/Fe-hydrogenase, b-type cytochrome subunit	Rhodobacter sp. SW2
GHNINEIG_00796	98.68%	60.00%	75.11%	4.8789E-94	WP_028135607	Ni/Fe-hydrogenase, b-type cytochrome subunit	Bradyrhizobium japonicum
GHNINEIG_00796	95.18%	63.13%	75.58%	5.02947E-94	WP_068114241	Ni/Fe-hydrogenase, b-type cytochrome subunit	Pseudoruegeria marinistellae
GHNINEIG_00796	98.68%	59.11%	74.67%	5.6241E-94	WP_027516001	Ni/Fe-hydrogenase, b-type cytochrome subunit	Bradyrhizobium sp. WSM1417
GHNINEIG_00796	97.81%	59.64%	75.34%	6.20568E-94	WP_025035356	Ni/Fe-hydrogenase, b-type cytochrome subunit	Bradyrhizobium sp. DOA9
GHNINEIG_00796	95.61%	61.01%	75.23%	7.18005E-94	WP_015597375	Ni/Fe-hydrogenase, b-type cytochrome subunit	Hyphomicrobium denitrificans
GHNINEIG_00796	95.61%	61.01%	75.69%	8.41828E-94	WP_017508537	Ni/Fe-hydrogenase, b-type cytochrome subunit	beta proteobacterium L13
GHNINEIG_00796	98.68%	60.00%	75.11%	9.93014E-94	WP_076484141	Ni/Fe-hydrogenase, b-type cytochrome subunit	multiple species of Rhodobacter
GHNINEIG_00796	98.68%	60.00%	73.78%	1.07084E-93	WP_019865809	Ni/Fe-hydrogenase, b-type cytochrome subunit	Methylovulum miyakonense
GHNINEIG_00796	97.81%	62.33%	73.09%	1.33938E-93	WP_088671379	Ni/Fe-hydrogenase, b-type cytochrome subunit	multiple species of Rhodobacteraceae
GHNINEIG_00796	98.68%	59.11%	74.67%	1.39371E-93	WP_028174193	Ni/Fe-hydrogenase, b-type cytochrome subunit	multiple species of Bradyrhizobium
GHNINEIG_00796	98.68%	59.11%	74.67%	1.81189E-93	WP_011089678	Ni/Fe-hydrogenase B-type cytochrome subunit	multiple species of Bradyrhizobium
GHNINEIG_00796	95.18%	62.21%	74.19%	2.71714E-93	WP_075788030	Ni/Fe-hydrogenase, b-type cytochrome subunit	Rhodovulum sulfidophilum
GHNINEIG_00796	95.61%	60.09%	76.61%	2.99665E-93	WP_077297759	Ni/Fe-hydrogenase, b-type cytochrome subunit	Aquaspirillum sp. LM1
GHNINEIG_00796	96.49%	60.45%	75.45%	3.25758E-93	WP_026603258	Ni/Fe-hydrogenase, b-type cytochrome subunit	Methylomonas sp. 11b
GHNINEIG_00796	97.81%	61.88%	72.65%	3.42925E-93	WP_088716644	Ni/Fe-hydrogenase, b-type cytochrome subunit	Mameliella phaeodactyli
GHNINEIG_00796	97.81%	59.19%	75.34%	3.64768E-93	WP_015668916	Ni/Fe-hydrogenase, b-type cytochrome subunit	Bradyrhizobium oligotrophicum
GHNINEIG_00796	97.81%	61.88%	72.65%	4.55653E-93	WP_052244794	Ni/Fe-hydrogenase, b-type cytochrome subunit	Mameliella alba
GHNINEIG_00796	97.81%	61.88%	72.65%	4.60661E-93	WP_069209649	Ni/Fe-hydrogenase, b-type cytochrome subunit	Ruegeria sp. PBVC088
GHNINEIG_00796	95.18%	61.75%	74.19%	4.95609E-93	WP_042463896	Ni/Fe-hydrogenase, b-type cytochrome subunit	Rhodovulum sulfidophilum
GHNINEIG_00796	98.68%	58.67%	74.22%	5.40691E-93	WP_063195725	Ni/Fe-hydrogenase, b-type cytochrome subunit	Bradyrhizobium sp. AT1
GHNINEIG_00796	96.05%	59.82%	76.26%	5.75304E-93	WP_064697656	Ni/Fe-hydrogenase, b-type cytochrome subunit	Rhizobium aegyptiacum
GHNINEIG_00796	98.68%	56.44%	76.44%	5.9961E-93	WP_062945102	Ni/Fe-hydrogenase, b-type cytochrome subunit	Rhizobium leguminosarum
GHNINEIG_00796	95.18%	63.13%	77.88%	6.02822E-93	WP_020394855	Ni/Fe-hydrogenase, b-type cytochrome subunit	Thiothrix disciformis
GHNINEIG_00796	98.68%	56.44%	76.00%	6.39695E-93	WP_018517047	Ni/Fe-hydrogenase B-type cytochrome subunit	Rhizobium leguminosarum
GHNINEIG_00796	98.68%	58.67%	74.22%	6.51127E-93	WP_085398648	Ni/Fe-hydrogenase, b-type cytochrome subunit	Bradyrhizobium japonicum
GHNINEIG_00796	98.68%	56.44%	76.00%	7.62003E-93	WP_027691145	Ni/Fe-hydrogenase, b-type cytochrome subunit	Rhizobium leguminosarum
GHNINEIG_00796	95.61%	61.01%	73.85%	8.74705E-93	WP_084657526	Ni/Fe-hydrogenase, b-type cytochrome subunit	Natronohydrobacter thiooxidans
GHNINEIG_00796	97.81%	61.88%	72.65%	9.47784E-93	WP_074622777	Ni/Fe-hydrogenase, b-type cytochrome subunit	multiple species of Rhodobacteraceae
GHNINEIG_00796	98.68%	60.44%	75.56%	1.47238E-92	WP_035252205	Ni/Fe-hydrogenase, b-type cytochrome subunit	Actibacterium atlanticum
GHNINEIG_00796	98.68%	58.22%	74.67%	1.78957E-92	WP_074070692	Ni/Fe-hydrogenase, b-type cytochrome subunit	Rhizobium gallicum
GHNINEIG_00796	97.81%	59.19%	74.89%	1.81957E-92	WP_035640216	Ni/Fe-hydrogenase, b-type cytochrome subunit	Bradyrhizobium sp. ORS 375
GHNINEIG_00796	100.00%	60.09%	74.56%	2.55165E-92	WP_066811891	Ni/Fe-hydrogenase, b-type cytochrome subunit	Defluviimonas alba
GHNINEIG_00796	99.12%	57.96%	73.45%	4.13133E-92	WP_008060615	Ni/Fe-hydrogenase, b-type cytochrome subunit	Methyloversatilis universalis
GHNINEIG_00796	96.05%	59.36%	77.17%	4.42731E-92	WP_040114136	Ni/Fe-hydrogenase, b-type cytochrome subunit	Rhizobium gallicum
GHNINEIG_00796	96.49%	58.64%	75.00%	4.96139E-92	WP_064007045	Ni/Fe-hydrogenase, b-type cytochrome subunit	Methylomonas methanica
GHNINEIG_00796	97.81%	57.85%	74.89%	5.07303E-92	WP_008973577	Ni/Fe-hydrogenase, b-type cytochrome subunit	Bradyrhizobium sp. STM 3843
GHNINEIG_00796	96.49%	60.00%	75.00%	5.47456E-92	WP_020483429	Ni/Fe-hydrogenase, b-type cytochrome subunit	Methylomonas sp. MK1
GHNINEIG_00796	96.05%	62.56%	73.97%	9.44547E-92	WP_050474646	Ni/Fe-hydrogenase, b-type cytochrome subunit	Pannonibacter phragmitetus
GHNINEIG_00796	98.25%	58.48%	72.77%	1.20043E-91	WP_003612198	Ni/Fe-hydrogenase, b-type cytochrome subunit	multiple species of Methylosinus
GHNINEIG_00796	95.18%	60.83%	75.12%	1.33804E-91	WP_088872948	Ni/Fe-hydrogenase, b-type cytochrome subunit	Nitrospirillum amazonense
GHNINEIG_00796	95.61%	59.17%	75.23%	1.44788E-91	WP_026783387	Ni/Fe-hydrogenase, b-type cytochrome subunit	Pleomorphomonas koreensis
GHNINEIG_00796	94.30%	59.53%	76.74%	1.97393E-91	WP_082646340	Ni/Fe-hydrogenase, b-type cytochrome subunit	Bradyrhizobium valentinum
GHNINEIG_00796	98.68%	57.78%	73.78%	1.99855E-91	WP_020157434	Ni/Fe-hydrogenase, b-type cytochrome subunit	Methylobacter marinus
GHNINEIG_00796	96.05%	59.82%	72.15%	2.49629E-91	WP_017366015	Ni/Fe-hydrogenase, b-type cytochrome subunit	Methylococcus capsulatus
GHNINEIG_00796	95.18%	60.83%	74.65%	3.13926E-91	WP_004274655	Ni/Fe-hydrogenase, b-type cytochrome subunit	Nitrospirillum amazonense
GHNINEIG_00796	95.18%	61.29%	76.04%	3.67061E-91	WP_064039505	Ni/Fe-hydrogenase, b-type cytochrome subunit	Methylomonas koyamae
GHNINEIG_00796	98.68%	55.11%	75.56%	5.17845E-91	WP_028002580	Ni/Fe-hydrogenase, b-type cytochrome subunit	Sinorhizobium arboris
GHNINEIG_00796	95.18%	58.99%	75.58%	6.25106E-91	WP_044561250	Ni/Fe-hydrogenase, b-type cytochrome subunit	Azospirillum sp. B4
GHNINEIG_00796	94.74%	61.11%	76.39%	6.32418E-91	WP_051862528	Ni/Fe-hydrogenase, b-type cytochrome subunit	Ferrovum myxofaciens
GHNINEIG_00796	98.68%	54.67%	76.00%	8.67743E-91	WP_095494253	Ni/Fe-hydrogenase, b-type cytochrome subunit	Mesorhizobium temperatum
GHNINEIG_00796	94.30%	59.07%	75.81%	1.04964E-90	WP_084030715	Ni/Fe-hydrogenase, b-type cytochrome subunit	Bradyrhizobium paxllaeri
GHNINEIG_00796	97.37%	58.56%	75.23%	1.17761E-90	WP_014413540	Ni/Fe-hydrogenase, b-type cytochrome subunit	Pararhodospirillum photometricum
GHNINEIG_00796	96.49%	58.64%	74.55%	1.26294E-90	WP_064036736	Ni/Fe-hydrogenase, b-type cytochrome subunit	Methylomonas methanica
GHNINEIG_00796	98.68%	57.33%	71.56%	1.37537E-90	WP_076364706	Ni/Fe-hydrogenase, b-type cytochrome subunit	Rhodobacter vinaykumarii
GHNINEIG_00796	98.68%	57.33%	73.78%	1.41064E-90	WP_063680261	Ni/Fe-hydrogenase, b-type cytochrome subunit	multiple species of Bradyrhizobium
GHNINEIG_00796	97.37%	60.36%	74.32%	1.54774E-90	WP_013124488	Ni/Fe-hydrogenase, b-type cytochrome subunit	Thiomonas intermedia
GHNINEIG_00796	98.68%	57.33%	73.33%	1.55646E-90	WP_027554433	Ni/Fe-hydrogenase, b-type cytochrome subunit	Bradyrhizobium sp. Cp5.3
GHNINEIG_00796	99.56%	58.15%	74.45%	1.65677E-90	WP_023911065	Ni/Fe-hydrogenase, b-type cytochrome subunit	Rhodobacter capsulatus
GHNINEIG_00796	93.86%	59.35%	75.23%	1.86548E-90	WP_017845592	Ni/Fe-hydrogenase, b-type cytochrome subunit	Pseudomonas veronii
GHNINEIG_00796	99.56%	58.15%	74.45%	1.86833E-90	WP_013066513	Ni/Fe-hydrogenase, b-type cytochrome subunit	Rhodobacter capsulatus
GHNINEIG_00796	97.81%	57.85%	74.44%	2.13695E-90	WP_011924791	Ni/Fe-hydrogenase, b-type cytochrome subunit	Bradyrhizobium sp. ORS 278
GHNINEIG_00796	98.25%	57.14%	73.21%	2.76674E-90	WP_036294188	Ni/Fe-hydrogenase, b-type cytochrome subunit	Methylosinus sp. PW1
GHNINEIG_00796	96.05%	58.45%	74.43%	2.81278E-90	WP_036297637	Ni/Fe-hydrogenase, b-type cytochrome subunit	Methylobacter whittenburyi
GHNINEIG_00796	96.49%	58.64%	74.55%	3.19913E-90	WP_036274785	Ni/Fe-hydrogenase, b-type cytochrome subunit	multiple species of Methylomonas
GHNINEIG_00796	97.81%	58.30%	73.54%	3.27279E-90	WP_012042219	Ni/Fe-hydrogenase, b-type cytochrome subunit	Bradyrhizobium sp. BTAi1
GHNINEIG_00796	96.05%	58.90%	71.69%	3.40714E-90	WP_010959531	Ni/Fe-hydrogenase, b-type cytochrome subunit	Methylococcus capsulatus
GHNINEIG_00796	97.81%	58.30%	73.09%	3.45662E-90	WP_035655617	Ni/Fe-hydrogenase, b-type cytochrome subunit	Bradyrhizobium sp. STM 3809
GHNINEIG_00796	97.81%	58.30%	74.44%	3.4946E-90	WP_035648083	Ni/Fe-hydrogenase, b-type cytochrome subunit	Bradyrhizobium sp. ORS 285
GHNINEIG_00796	98.25%	57.14%	72.77%	3.88276E-90	WP_026600031	Ni/Fe-hydrogenase, b-type cytochrome subunit	Methylocystis sp. LW5
GHNINEIG_00796	98.25%	57.14%	75.45%	4.00934E-90	WP_055038872	Ni/Fe-hydrogenase, b-type cytochrome subunit	Blastochloris viridis
GHNINEIG_00796	98.68%	56.89%	72.89%	5.02108E-90	WP_036251286	Ni/Fe-hydrogenase, b-type cytochrome subunit	Methylobacter sp. BBA5.1
GHNINEIG_00796	98.25%	57.14%	72.77%	5.103E-90	WP_024878507	Ni/Fe-hydrogenase, b-type cytochrome subunit	multiple species of Methylosinus
GHNINEIG_00796	97.81%	55.16%	75.78%	5.14408E-90	WP_085032864	Ni/Fe-hydrogenase, b-type cytochrome subunit	Ensifer aridi
GHNINEIG_00796	96.49%	59.09%	74.09%	5.17575E-90	WP_033157844	Ni/Fe-hydrogenase, b-type cytochrome subunit	Methylomonas sp. LW13
GHNINEIG_00796	95.61%	59.17%	75.23%	5.83725E-90	WP_018314858	Ni/Fe-hydrogenase, b-type cytochrome subunit	Cupriavidus sp. UYPR2.512
GHNINEIG_00796	93.86%	58.88%	74.77%	6.41875E-90	WP_010563026	Ni/Fe-hydrogenase, b-type cytochrome subunit	Pseudomonas extremaustralis
GHNINEIG_00796	93.86%	58.88%	74.77%	7.2392E-90	WP_046383281	Ni/Fe-hydrogenase, b-type cytochrome subunit	multiple species of Pseudomonas
GHNINEIG_00796	93.86%	58.88%	75.23%	7.98788E-90	WP_046484075	Ni/Fe-hydrogenase, b-type cytochrome subunit	Pseudomonas veronii
GHNINEIG_00796	98.68%	59.11%	73.33%	8.18562E-90	WP_036637640	Ni/Fe-hydrogenase, b-type cytochrome subunit	Paenirhodobacter enshiensis
GHNINEIG_00796	98.68%	56.00%	74.22%	8.43678E-90	WP_090267007	Ni/Fe-hydrogenase, b-type cytochrome subunit	Pseudomonas panipatensis
GHNINEIG_00796	93.86%	57.48%	77.57%	8.52955E-90	WP_023105851	Ni/Fe-hydrogenase, b-type cytochrome subunit	multiple species of Pseudomonas
GHNINEIG_00796	95.18%	57.14%	74.19%	9.04907E-90	WP_054019966	Ni/Fe-hydrogenase, b-type cytochrome subunit	Ideonella sakaiensis
GHNINEIG_00796	99.56%	57.71%	74.01%	9.41138E-90	WP_055210715	Ni/Fe-hydrogenase, b-type cytochrome subunit	Rhodobacter capsulatus
GHNINEIG_00796	98.68%	60.44%	73.33%	9.54602E-90	WP_054304672	Ni/Fe-hydrogenase, b-type cytochrome subunit	Gemmobacter sp. LW-1
GHNINEIG_00796	98.68%	57.33%	74.22%	1.10871E-89	WP_097068231	Ni/Fe-hydrogenase, b-type cytochrome subunit	Rhodobacter maris
GHNINEIG_00796	97.37%	59.91%	72.97%	1.5204E-89	WP_094159401	Ni/Fe-hydrogenase, b-type cytochrome subunit	Thiomonas delicata
GHNINEIG_00796	97.81%	58.30%	73.99%	2.19512E-89	WP_014450583	Ni/Fe-hydrogenase, b-type cytochrome subunit	Leptospirillum ferrooxidans
GHNINEIG_00796	95.18%	62.21%	74.65%	2.66524E-89	WP_037240453	Ni/Fe-hydrogenase, b-type cytochrome subunit	Roseovarius sp. MCTG156(2b)
GHNINEIG_00796	96.93%	57.92%	73.76%	2.86969E-89	WP_006893457	Ni/Fe-hydrogenase, b-type cytochrome subunit	Methylobacter tundripaludum
GHNINEIG_00796	94.30%	57.67%	76.74%	2.93532E-89	WP_028348764	Ni/Fe-hydrogenase, b-type cytochrome subunit	Bradyrhizobium elkanii
GHNINEIG_00796	96.49%	55.91%	75.45%	3.08509E-89	WP_086646434	Ni/Fe-hydrogenase, b-type cytochrome subunit	multiple species of Acetobacter
GHNINEIG_00796	98.25%	56.70%	73.66%	3.45605E-89	WP_008386862	Ni/Fe-hydrogenase, b-type cytochrome subunit	Rhodovulum sp. PH10
GHNINEIG_00796	95.61%	59.63%	74.77%	3.55649E-89	WP_089086195	Ni/Fe-hydrogenase, b-type cytochrome subunit	Aquitalea magnusonii
GHNINEIG_00796	98.68%	56.89%	72.44%	3.76963E-89	WP_058246207	Ni/Fe-hydrogenase, b-type cytochrome subunit	Tropicibacter naphthalenivorans
GHNINEIG_00796	94.30%	58.60%	75.35%	3.94413E-89	WP_082637692	Ni/Fe-hydrogenase, b-type cytochrome subunit	Bradyrhizobium retamae
GHNINEIG_00796	98.25%	56.25%	72.77%	4.07178E-89	WP_018266920	Ni/Fe-hydrogenase, b-type cytochrome subunit	Methylosinus sp. LW4
GHNINEIG_00796	99.12%	60.62%	77.43%	4.09659E-89	WP_020164208	Ni/Fe-hydrogenase, b-type cytochrome subunit	Methyloversatilis discipulorum
GHNINEIG_00796	95.61%	60.55%	74.77%	4.14467E-89	WP_045845125	Ni/Fe-hydrogenase, b-type cytochrome subunit	multiple species of Aquitalea
GHNINEIG_00796	95.61%	58.72%	72.94%	4.23935E-89	WP_023800991	Ni/Fe-hydrogenase, b-type cytochrome subunit	Mesorhizobium sp. L48C026A00
GHNINEIG_00796	96.49%	56.36%	75.45%	5.26973E-89	WP_025825899	Ni/Fe-hydrogenase, b-type cytochrome subunit	Acetobacter okinawensis
GHNINEIG_00796	94.30%	58.60%	74.88%	5.90794E-89	WP_083219249	Ni/Fe-hydrogenase, b-type cytochrome subunit	Bradyrhizobium icense
GHNINEIG_00796	95.18%	59.91%	73.27%	7.2579E-89	WP_031403923	Ni/Fe-hydrogenase, b-type cytochrome subunit	Thiomonas sp. FB-Cd
GHNINEIG_00796	97.81%	55.61%	74.44%	7.42312E-89	WP_006205722	Ni/Fe-hydrogenase, b-type cytochrome subunit	Mesorhizobium amorphae
GHNINEIG_00796	98.68%	57.33%	71.11%	7.49747E-89	WP_081533251	Ni/Fe-hydrogenase, b-type cytochrome subunit	Rhodovulum sp. P5
GHNINEIG_00796	98.25%	58.48%	72.32%	7.79083E-89	WP_028717751	Ni/Fe-hydrogenase, b-type cytochrome subunit	Paracoccus yeei
GHNINEIG_00796	94.30%	58.14%	75.35%	9.14289E-89	WP_082649639	Ni/Fe-hydrogenase, b-type cytochrome subunit	Bradyrhizobium lablabi
GHNINEIG_00796	95.18%	62.21%	73.73%	9.46919E-89	WP_008282506	Ni/Fe-hydrogenase, b-type cytochrome subunit	multiple species of Roseovarius
GHNINEIG_00796	96.05%	57.53%	73.97%	9.59636E-89	WP_027149880	Ni/Fe-hydrogenase, b-type cytochrome subunit	Methylobacter tundripaludum
GHNINEIG_00796	95.61%	61.47%	72.94%	1.16669E-88	WP_092860908	Ni/Fe-hydrogenase, b-type cytochrome subunit	Albimonas pacifica
GHNINEIG_00796	96.49%	58.64%	71.82%	1.25111E-88	WP_023679113	Ni/Fe-hydrogenase, b-type cytochrome subunit	Mesorhizobium sp. LSJC280B00
GHNINEIG_00796	97.37%	56.76%	74.32%	1.28817E-88	WP_064027842	Ni/Fe-hydrogenase, b-type cytochrome subunit	Methylomonas koyamae
GHNINEIG_00796	96.05%	60.27%	73.06%	1.50122E-88	WP_013818447	Ni/Fe-hydrogenase, b-type cytochrome subunit	Methylomonas methanica
GHNINEIG_00796	95.61%	55.05%	73.39%	1.64753E-88	WP_076401457	Ni/Fe-hydrogenase, b-type cytochrome subunit	Insolitispirillum peregrinum
GHNINEIG_00796	95.61%	58.26%	72.94%	1.6991E-88	WP_008838372	Ni/Fe-hydrogenase, b-type cytochrome subunit	Mesorhizobium alhagi
GHNINEIG_00796	98.25%	53.12%	75.00%	1.71893E-88	WP_071018582	Ni/Fe-hydrogenase, b-type cytochrome subunit	Ensifer sp. LCM 4579
GHNINEIG_00796	99.12%	54.87%	73.01%	2.51494E-88	WP_027157818	Ni/Fe-hydrogenase, b-type cytochrome subunit	Methylobacter luteus
GHNINEIG_00796	93.86%	57.48%	77.10%	3.07952E-88	WP_034076039	Ni/Fe-hydrogenase, b-type cytochrome subunit	multiple species of Pseudomonas aeruginosa group
GHNINEIG_00796	96.05%	58.90%	72.15%	3.2444E-88	WP_011388918	Ni/Fe-hydrogenase, b-type cytochrome subunit	Rhodospirillum rubrum
GHNINEIG_00796	98.25%	57.59%	73.21%	3.30912E-88	WP_066101269	Ni/Fe-hydrogenase, b-type cytochrome subunit	Yangia sp. CCB-MM3
GHNINEIG_00796	95.61%	60.09%	74.31%	6.22676E-88	WP_039388871	Ni/Fe-hydrogenase, b-type cytochrome subunit	Novosphingobium sp. MBES04
GHNINEIG_00796	97.37%	55.86%	74.32%	6.86094E-88	WP_071158064	Ni/Fe-hydrogenase, b-type cytochrome subunit	Methylomonas sp. LWB
GHNINEIG_00796	96.05%	56.62%	73.06%	1.16028E-87	WP_031438307	Ni/Fe-hydrogenase, b-type cytochrome subunit	Methylobacter tundripaludum
GHNINEIG_00796	98.68%	54.22%	73.78%	1.25808E-87	WP_022718973	Ni/Fe-hydrogenase, b-type cytochrome subunit	Rhizobium mongolense
GHNINEIG_00796	99.56%	57.27%	72.69%	1.40057E-87	WP_072775968	Ni/Fe-hydrogenase, b-type cytochrome subunit	Marivita hallyeonensis
GHNINEIG_00796	98.25%	58.04%	72.77%	1.58979E-87	WP_028714009	Ni/Fe-hydrogenase, b-type cytochrome subunit	Paracoccus sp. J55
GHNINEIG_00796	98.25%	55.36%	72.77%	3.00584E-87	WP_008886503	Ni/Fe-hydrogenase, b-type cytochrome subunit	Citreicella sp. SE45
GHNINEIG_00796	98.68%	60.00%	73.78%	3.2803E-87	WP_038072092	Ni/Fe-hydrogenase, b-type cytochrome subunit	Thioclava pacifica
GHNINEIG_00796	99.12%	59.73%	76.11%	3.95188E-87	WP_019918757	Ni/Fe-hydrogenase, b-type cytochrome subunit	Methyloversatilis discipulorum
GHNINEIG_00796	98.25%	54.46%	73.21%	4.00911E-87	WP_085771984	Ni/Fe-hydrogenase, b-type cytochrome subunit	Methylocystis bryophila
GHNINEIG_00796	93.86%	57.48%	75.70%	4.06452E-87	WP_095156690	Ni/Fe-hydrogenase, b-type cytochrome subunit	Pseudomonas sp. Irchel 3E13
GHNINEIG_00796	95.61%	55.05%	72.94%	4.67664E-87	WP_016919625	Ni/Fe-hydrogenase, b-type cytochrome subunit	Methylocystis parvus
GHNINEIG_00796	95.61%	59.17%	73.85%	6.36721E-87	WP_072464229	Ni/Fe-hydrogenase, b-type cytochrome subunit	Paracoccus pantotrophus
GHNINEIG_00796	98.68%	57.78%	72.00%	6.43715E-87	WP_011749368	Ni/Fe-hydrogenase, b-type cytochrome subunit	multiple species of Paracoccus
GHNINEIG_00796	94.74%	58.80%	72.22%	6.72966E-87	WP_083698986	Ni/Fe-hydrogenase, b-type cytochrome subunit	Rhodocista sp. MIMtkB3
GHNINEIG_00796	96.05%	55.71%	74.43%	8.02508E-87	WP_012384151	Ni/Fe-hydrogenase, b-type cytochrome subunit	Beijerinckia indica
GHNINEIG_00796	98.25%	56.70%	71.88%	1.01037E-86	WP_020041895	Ni/Fe-hydrogenase, b-type cytochrome subunit	Salipiger mucosus
GHNINEIG_00796	98.25%	57.59%	71.88%	1.42488E-86	WP_002725308	Ni/Fe-hydrogenase, b-type cytochrome subunit	Phaeospirillum molischianum
GHNINEIG_00796	96.05%	53.88%	75.34%	1.89215E-86	WP_085780519	Ni/Fe-hydrogenase, b-type cytochrome subunit	multiple species of Rhizobium
GHNINEIG_00796	97.81%	57.85%	71.30%	2.0778E-86	WP_043749952	Ni/Fe-hydrogenase, b-type cytochrome subunit	Pseudooceanicola atlanticus
GHNINEIG_00796	95.61%	60.09%	72.48%	2.10026E-86	WP_067550077	Ni/Fe-hydrogenase, b-type cytochrome subunit	multiple species of Rhodobacteraceae
GHNINEIG_00796	98.68%	59.11%	68.44%	3.11279E-86	WP_005863661	Ni/Fe-hydrogenase, b-type cytochrome subunit	Sagittula stellata
GHNINEIG_00796	95.61%	57.80%	69.72%	5.67591E-86	WP_069332319	Ni/Fe-hydrogenase, b-type cytochrome subunit	Rhodobacter johrii
GHNINEIG_00796	98.68%	59.11%	73.78%	8.74354E-86	WP_060737052	Ni/Fe-hydrogenase, b-type cytochrome subunit	Bradyrhizobium sp. CCGE-LA001
GHNINEIG_00796	98.68%	58.22%	72.00%	8.97306E-86	WP_085888171	Ni/Fe-hydrogenase, b-type cytochrome subunit	Pseudooceanicola marinus
GHNINEIG_00796	95.61%	58.26%	69.27%	9.07722E-86	WP_002720661	Ni/Fe-hydrogenase, b-type cytochrome subunit	multiple species of Rhodobacter
GHNINEIG_00796	98.25%	54.91%	73.66%	9.97617E-86	WP_011474187	Ni/Fe-hydrogenase, b-type cytochrome subunit	Rhodopseudomonas palustris
GHNINEIG_00796	95.61%	58.26%	69.27%	1.00146E-85	WP_089258040	Ni/Fe-hydrogenase, b-type cytochrome subunit	Rhodobacter megalophilus
GHNINEIG_00796	94.74%	59.72%	75.00%	1.03128E-85	WP_000550205	Ni/Fe-hydrogenase, b-type cytochrome subunit	Salmonella enterica
GHNINEIG_00796	98.68%	56.44%	68.44%	1.04594E-85	WP_080588221	Ni/Fe-hydrogenase, b-type cytochrome subunit	Rhodobacter sphaeroides
GHNINEIG_00796	96.05%	52.97%	73.97%	1.16063E-85	WP_020923410	Ni/Fe-hydrogenase, b-type cytochrome subunit	Rhizobium etli
GHNINEIG_00796	95.18%	55.76%	74.19%	1.38453E-85	WP_007422466	Ni/Fe-hydrogenase, b-type cytochrome subunit	Acidiphilium sp. PM
GHNINEIG_00796	96.05%	57.08%	73.52%	1.53177E-85	WP_084705209	Ni/Fe-hydrogenase, b-type cytochrome subunit	Beijerinckia mobilis
GHNINEIG_00796	94.74%	60.19%	74.54%	1.74328E-85	WP_094160377	Ni/Fe-hydrogenase, b-type cytochrome subunit	Salmonella enterica
GHNINEIG_00796	95.61%	56.42%	71.56%	1.79681E-85	WP_031405788	Ni/Fe-hydrogenase, b-type cytochrome subunit	Thiomonas sp. FB-Cd
GHNINEIG_00796	93.42%	60.56%	75.59%	1.98746E-85	WP_023204395	Ni/Fe-hydrogenase, b-type cytochrome subunit	Salmonella enterica
GHNINEIG_00796	93.42%	61.03%	75.59%	2.16895E-85	WP_094157924	Ni/Fe-hydrogenase, b-type cytochrome subunit	Salmonella enterica
GHNINEIG_00796	94.74%	59.72%	75.00%	2.16895E-85	WP_023209486	Ni/Fe-hydrogenase, b-type cytochrome subunit	Salmonella enterica
GHNINEIG_00796	98.25%	55.36%	72.77%	2.39153E-85	WP_080900961	Ni/Fe-hydrogenase, b-type cytochrome subunit	Rhodopseudomonas palustris
GHNINEIG_00796	96.05%	55.25%	72.15%	2.52736E-85	WP_027533019	Ni/Fe-hydrogenase, b-type cytochrome subunit	Bradyrhizobium sp. WSM3983
GHNINEIG_00796	94.74%	59.72%	75.00%	2.75815E-85	WP_023186345	Ni/Fe-hydrogenase, b-type cytochrome subunit	Salmonella enterica
GHNINEIG_00796	99.12%	57.08%	70.35%	3.04219E-85	WP_093447008	Ni/Fe-hydrogenase, b-type cytochrome subunit	Pseudooceanicola nitratireducens
GHNINEIG_00796	94.74%	59.72%	74.54%	3.70429E-85	WP_023261975	Ni/Fe-hydrogenase, b-type cytochrome subunit	Salmonella enterica
GHNINEIG_00796	98.25%	54.91%	72.77%	4.85979E-85	WP_041799501	Ni/Fe-hydrogenase, b-type cytochrome subunit	Rhodopseudomonas palustris
GHNINEIG_00796	94.74%	59.72%	75.00%	5.08484E-85	WP_080082291	Ni/Fe-hydrogenase, b-type cytochrome subunit	Salmonella enterica
GHNINEIG_00796	98.68%	56.89%	68.44%	5.32294E-85	WP_044249458	Ni/Fe-hydrogenase, b-type cytochrome subunit	Rhodobacter sphaeroides
GHNINEIG_00796	94.74%	59.72%	74.54%	5.92504E-85	WP_006894180	Ni/Fe-hydrogenase, b-type cytochrome subunit	Salmonella enterica
GHNINEIG_00796	94.74%	59.72%	74.54%	6.97988E-85	WP_023184322	Ni/Fe-hydrogenase, b-type cytochrome subunit	multiple species of Salmonella
GHNINEIG_00796	97.81%	57.40%	72.65%	7.45264E-85	WP_024143263	Ni/Fe-hydrogenase, b-type cytochrome subunit	Salmonella bongori
GHNINEIG_00796	94.74%	59.26%	74.54%	7.45781E-85	WP_000550204	Ni/Fe-hydrogenase, b-type cytochrome subunit	Salmonella enterica
GHNINEIG_00796	94.74%	59.26%	74.54%	7.87098E-85	WP_023261344	Ni/Fe-hydrogenase, b-type cytochrome subunit	Salmonella enterica
GHNINEIG_00796	93.86%	58.41%	71.50%	8.02394E-85	WP_016846839	Ni/Fe-hydrogenase, b-type cytochrome subunit	Bradyrhizobium elkanii
GHNINEIG_00796	97.81%	57.40%	73.09%	8.4041E-85	WP_024135009	Ni/Fe-hydrogenase, b-type cytochrome subunit	Salmonella bongori
GHNINEIG_00796	98.25%	55.80%	71.88%	9.15478E-85	WP_074767642	Ni/Fe-hydrogenase, b-type cytochrome subunit	Phaeospirillum fulvum
GHNINEIG_00796	94.74%	59.72%	75.00%	9.79271E-85	WP_097362343	Ni/Fe-hydrogenase, b-type cytochrome subunit	Salmonella enterica
GHNINEIG_00796	97.81%	57.40%	73.09%	9.90026E-85	WP_079779006	Ni/Fe-hydrogenase, b-type cytochrome subunit	Salmonella bongori
GHNINEIG_00796	97.81%	57.40%	72.65%	1.19203E-84	WP_079794104	Ni/Fe-hydrogenase, b-type cytochrome subunit	Salmonella bongori
GHNINEIG_00796	93.42%	60.56%	75.59%	1.21836E-84	WP_080224777	Ni/Fe-hydrogenase, b-type cytochrome subunit	Salmonella enterica
GHNINEIG_00796	93.86%	55.14%	76.64%	1.2579E-84	WP_037013164	Ni/Fe-hydrogenase, b-type cytochrome subunit	Pseudomonas sp. AU12215
GHNINEIG_00796	94.74%	59.26%	74.54%	1.43526E-84	WP_079791432	Ni/Fe-hydrogenase, b-type cytochrome subunit	Salmonella enterica
GHNINEIG_00796	94.74%	59.26%	74.54%	1.49935E-84	WP_050200073	Ni/Fe-hydrogenase, b-type cytochrome subunit	Salmonella enterica
GHNINEIG_00796	94.74%	58.80%	75.00%	1.5493E-84	WP_047641904	Ni/Fe-hydrogenase, b-type cytochrome subunit	Salmonella enterica
GHNINEIG_00796	98.25%	55.36%	73.21%	1.65139E-84	WP_022723665	Ni/Fe-hydrogenase, b-type cytochrome subunit	Rhodopseudomonas sp. B29
GHNINEIG_00796	94.74%	59.26%	74.54%	1.7281E-84	WP_001682383	Ni/Fe-hydrogenase, b-type cytochrome subunit	Salmonella enterica
GHNINEIG_00796	94.74%	59.26%	74.54%	1.78567E-84	WP_080089415	Ni/Fe-hydrogenase, b-type cytochrome subunit	Salmonella enterica
GHNINEIG_00796	94.74%	59.26%	75.00%	1.8251E-84	WP_023213868	Ni/Fe-hydrogenase, b-type cytochrome subunit	Salmonella enterica
GHNINEIG_00796	94.74%	59.26%	75.00%	1.82551E-84	WP_023226189	Ni/Fe-hydrogenase, b-type cytochrome subunit	Salmonella enterica
GHNINEIG_00796	98.25%	55.80%	71.88%	1.84202E-84	WP_021130965	Ni/Fe-hydrogenase, b-type cytochrome subunit	Phaeospirillum fulvum
GHNINEIG_00796	95.18%	55.76%	73.73%	1.88444E-84	WP_011941458	Ni/Fe-hydrogenase, b-type cytochrome subunit	Acidiphilium cryptum
GHNINEIG_00796	94.74%	59.26%	74.54%	1.8859E-84	WP_000924456	Ni/Fe-hydrogenase, b-type cytochrome subunit	Salmonella enterica
GHNINEIG_00796	94.74%	59.26%	75.00%	1.8859E-84	WP_024131893	Ni/Fe-hydrogenase, b-type cytochrome subunit	Salmonella enterica
GHNINEIG_00796	93.42%	60.09%	75.12%	1.94871E-84	WP_023227496	Ni/Fe-hydrogenase, b-type cytochrome subunit	Salmonella enterica
GHNINEIG_00796	96.05%	55.71%	70.32%	1.95358E-84	WP_054774753	Ni/Fe-hydrogenase, b-type cytochrome subunit	Methylogaea oryzae
GHNINEIG_00796	95.18%	55.76%	73.73%	1.9686E-84	WP_013639343	Ni/Fe-hydrogenase, b-type cytochrome subunit	multiple species of Acidiphilium
GHNINEIG_00796	94.74%	59.26%	74.54%	1.97011E-84	WP_079927918	Ni/Fe-hydrogenase, b-type cytochrome subunit	Salmonella enterica
GHNINEIG_00796	94.74%	59.26%	74.54%	2.01362E-84	WP_097376824	Ni/Fe-hydrogenase, b-type cytochrome subunit	Salmonella enterica
GHNINEIG_00796	94.74%	59.26%	74.54%	2.01362E-84	WP_079898828	Ni/Fe-hydrogenase, b-type cytochrome subunit	Salmonella enterica
GHNINEIG_00796	94.74%	59.26%	74.54%	2.03574E-84	WP_080162729	Ni/Fe-hydrogenase, b-type cytochrome subunit	Salmonella enterica
GHNINEIG_00796	94.74%	59.26%	74.54%	2.0581E-84	WP_001522809	Ni/Fe-hydrogenase, b-type cytochrome subunit	Salmonella enterica
GHNINEIG_00796	94.74%	59.26%	74.54%	2.0807E-84	WP_079984308	Ni/Fe-hydrogenase, b-type cytochrome subunit	Salmonella enterica
GHNINEIG_00796	95.18%	58.99%	74.65%	2.09853E-84	WP_023205772	Ni/Fe-hydrogenase, b-type cytochrome subunit	Salmonella enterica
GHNINEIG_00796	94.74%	59.26%	74.54%	2.10355E-84	WP_079776180	Ni/Fe-hydrogenase, b-type cytochrome subunit	Salmonella enterica
GHNINEIG_00796	94.74%	59.26%	74.54%	2.15E-84	WP_080088684	Ni/Fe-hydrogenase, b-type cytochrome subunit	Salmonella enterica
GHNINEIG_00796	94.74%	59.26%	74.54%	2.17362E-84	WP_080150667	Ni/Fe-hydrogenase, b-type cytochrome subunit	Salmonella enterica
GHNINEIG_00796	94.74%	59.26%	75.00%	2.19749E-84	WP_000924455	Ni/Fe-hydrogenase, b-type cytochrome subunit	Salmonella enterica
GHNINEIG_00796	94.74%	59.26%	74.54%	2.24602E-84	WP_023216427	Ni/Fe-hydrogenase, b-type cytochrome subunit	Salmonella enterica
GHNINEIG_00796	99.56%	58.59%	71.37%	2.27015E-84	WP_095590905	Ni/Fe-hydrogenase, b-type cytochrome subunit	Actibacterium ureilyticum
GHNINEIG_00796	94.74%	59.26%	75.00%	2.29562E-84	WP_079962345	Ni/Fe-hydrogenase, b-type cytochrome subunit	Salmonella enterica
GHNINEIG_00796	94.74%	59.26%	74.54%	2.34632E-84	WP_038390039	Ni/Fe-hydrogenase, b-type cytochrome subunit	Salmonella enterica
GHNINEIG_00796	94.74%	59.26%	74.54%	2.44784E-84	WP_010989163	Ni/Fe-hydrogenase, b-type cytochrome subunit	Salmonella enterica
GHNINEIG_00796	94.74%	59.26%	75.00%	2.47473E-84	WP_001662539	Ni/Fe-hydrogenase, b-type cytochrome subunit	Salmonella enterica
GHNINEIG_00796	94.74%	51.85%	75.93%	2.64066E-84	WP_040140587	Ni/Fe-hydrogenase, b-type cytochrome subunit	multiple species of Rhizobium
GHNINEIG_00796	94.74%	59.26%	75.00%	2.70428E-84	WP_079963830	Ni/Fe-hydrogenase, b-type cytochrome subunit	Salmonella enterica
GHNINEIG_00796	94.74%	58.80%	74.07%	2.73827E-84	WP_080233409	Ni/Fe-hydrogenase, b-type cytochrome subunit	Salmonella enterica
GHNINEIG_00796	94.74%	59.26%	74.54%	2.79435E-84	WP_024153712	Ni/Fe-hydrogenase, b-type cytochrome subunit	Salmonella enterica
GHNINEIG_00796	93.86%	55.14%	76.17%	2.88687E-84	WP_038803164	Ni/Fe-hydrogenase, b-type cytochrome subunit	Pseudomonas nitroreducens
GHNINEIG_00796	94.74%	59.26%	75.00%	2.91914E-84	WP_058819568	Ni/Fe-hydrogenase, b-type cytochrome subunit	Salmonella enterica
GHNINEIG_00796	93.86%	54.67%	76.64%	2.95067E-84	WP_054909573	Ni/Fe-hydrogenase, b-type cytochrome subunit	multiple species of Pseudomonas
GHNINEIG_00796	94.74%	58.80%	74.54%	3.08299E-84	WP_023176341	Ni/Fe-hydrogenase, b-type cytochrome subunit	Salmonella enterica
GHNINEIG_00796	94.74%	59.26%	74.07%	3.15107E-84	WP_080081370	Ni/Fe-hydrogenase, b-type cytochrome subunit	Salmonella enterica
GHNINEIG_00796	94.74%	59.26%	74.54%	3.36449E-84	WP_025712080	Ni/Fe-hydrogenase, b-type cytochrome subunit	Salmonella enterica
GHNINEIG_00796	94.74%	59.26%	74.54%	3.40143E-84	WP_086811113	Ni/Fe-hydrogenase, b-type cytochrome subunit	Salmonella enterica
GHNINEIG_00796	94.74%	58.80%	74.07%	3.48258E-84	WP_080060558	Ni/Fe-hydrogenase, b-type cytochrome subunit	Salmonella enterica
GHNINEIG_00796	97.37%	55.86%	72.07%	3.50806E-84	WP_025038682	Ni/Fe-hydrogenase, b-type cytochrome subunit	Bradyrhizobium sp. DOA9
GHNINEIG_00796	95.61%	55.05%	72.48%	3.69966E-84	WP_087740470	Ni/Fe-hydrogenase, b-type cytochrome subunit	Paraburkholderia piptadeniae
GHNINEIG_00796	97.37%	57.66%	73.87%	3.78139E-84	WP_088620887	Ni/Fe-hydrogenase, b-type cytochrome subunit	Methylovulum psychrotolerans
GHNINEIG_00796	98.68%	52.00%	70.67%	3.82843E-84	WP_088521501	Ni/Fe-hydrogenase, b-type cytochrome subunit	Rhodoblastus acidophilus
GHNINEIG_00796	94.74%	59.26%	74.54%	3.96341E-84	WP_080190585	Ni/Fe-hydrogenase, b-type cytochrome subunit	Salmonella enterica
GHNINEIG_00796	94.74%	59.26%	74.54%	4.2783E-84	WP_063308391	Ni/Fe-hydrogenase, b-type cytochrome subunit	Salmonella enterica
GHNINEIG_00796	95.18%	53.92%	75.12%	4.28178E-84	WP_084296506	Ni/Fe-hydrogenase, b-type cytochrome subunit	Komagataeibacter kakiaceti
GHNINEIG_00796	94.74%	58.80%	74.54%	4.37279E-84	WP_080191504	Ni/Fe-hydrogenase, b-type cytochrome subunit	Salmonella enterica
GHNINEIG_00796	94.74%	59.26%	74.54%	4.42081E-84	WP_055385009	Ni/Fe-hydrogenase, b-type cytochrome subunit	Salmonella enterica
GHNINEIG_00796	94.74%	58.80%	74.54%	4.98514E-84	WP_080207703	Ni/Fe-hydrogenase, b-type cytochrome subunit	Salmonella enterica
GHNINEIG_00796	94.74%	59.26%	74.07%	5.09523E-84	WP_023255830	Ni/Fe-hydrogenase, b-type cytochrome subunit	Salmonella enterica
GHNINEIG_00796	94.74%	59.26%	74.07%	5.4403E-84	WP_079820829	Ni/Fe-hydrogenase, b-type cytochrome subunit	Salmonella enterica
GHNINEIG_00796	94.74%	58.80%	74.54%	5.62151E-84	WP_023240256	Ni/Fe-hydrogenase, b-type cytochrome subunit	Salmonella enterica
GHNINEIG_00796	98.68%	58.22%	75.11%	5.62768E-84	WP_072709504	Ni/Fe-hydrogenase, b-type cytochrome subunit	multiple species of Donghicola
GHNINEIG_00796	94.74%	58.80%	74.54%	6.06813E-84	WP_001728386	Ni/Fe-hydrogenase, b-type cytochrome subunit	Salmonella enterica
GHNINEIG_00796	94.74%	58.80%	74.07%	6.27025E-84	WP_078024546	Ni/Fe-hydrogenase, b-type cytochrome subunit	Salmonella enterica
GHNINEIG_00796	94.74%	59.26%	74.07%	6.3391E-84	WP_023259445	Ni/Fe-hydrogenase, b-type cytochrome subunit	Salmonella enterica
GHNINEIG_00796	94.74%	59.26%	74.07%	7.07065E-84	WP_052894577	Ni/Fe-hydrogenase, b-type cytochrome subunit	Salmonella enterica
GHNINEIG_00796	94.74%	58.80%	74.07%	7.38639E-84	WP_079960305	Ni/Fe-hydrogenase, b-type cytochrome subunit	Salmonella enterica
GHNINEIG_00796	94.74%	58.80%	74.07%	7.38639E-84	WP_015405948	Ni/Fe-hydrogenase, b-type cytochrome subunit	Salmonella enterica
GHNINEIG_00796	98.25%	53.57%	72.77%	7.74613E-84	WP_042126932	Ni/Fe-hydrogenase, b-type cytochrome subunit	Pseudomonas japonica
GHNINEIG_00796	94.74%	59.26%	74.07%	7.88662E-84	WP_097367610	Ni/Fe-hydrogenase, b-type cytochrome subunit	Salmonella enterica
GHNINEIG_00796	94.74%	58.80%	74.54%	7.88662E-84	WP_024142960	Ni/Fe-hydrogenase, b-type cytochrome subunit	Salmonella enterica
GHNINEIG_00796	95.18%	61.29%	74.65%	7.97464E-84	WP_093965091	Ni/Fe-hydrogenase, b-type cytochrome subunit	Confluentimicrobium lipolyticum
GHNINEIG_00796	94.74%	59.26%	74.07%	9.39248E-84	WP_023218015	Ni/Fe-hydrogenase, b-type cytochrome subunit	Salmonella enterica
GHNINEIG_00796	94.74%	58.80%	74.07%	9.49562E-84	WP_050153582	Ni/Fe-hydrogenase, b-type cytochrome subunit	Salmonella enterica
GHNINEIG_00796	98.25%	54.91%	70.09%	1.04764E-83	WP_009505610	Ni/Fe-hydrogenase, b-type cytochrome subunit	Citreicella sp. 357
GHNINEIG_00796	92.98%	59.91%	75.00%	1.15017E-83	WP_058670508	Ni/Fe-hydrogenase, b-type cytochrome subunit	Salmonella enterica
GHNINEIG_00796	98.25%	54.91%	70.98%	1.26239E-83	WP_076623185	Ni/Fe-hydrogenase, b-type cytochrome subunit	Thiobacimonas profunda
GHNINEIG_00796	94.74%	58.80%	74.07%	1.27522E-83	WP_061088729	Ni/Fe-hydrogenase, b-type cytochrome subunit	Salmonella enterica
GHNINEIG_00796	94.74%	54.63%	72.69%	1.36047E-83	WP_024520487	Ni/Fe-hydrogenase, b-type cytochrome subunit	Bradyrhizobium sp. Tv2a-2
GHNINEIG_00796	94.74%	58.33%	74.54%	1.50221E-83	WP_070827334	Ni/Fe-hydrogenase, b-type cytochrome subunit	Salmonella enterica
GHNINEIG_00796	94.74%	58.80%	74.07%	1.80867E-83	WP_025375030	Ni/Fe-hydrogenase, b-type cytochrome subunit	Salmonella enterica
GHNINEIG_00796	94.74%	58.80%	74.07%	1.93115E-83	WP_061114761	Ni/Fe-hydrogenase, b-type cytochrome subunit	Salmonella enterica
GHNINEIG_00796	98.25%	54.02%	73.66%	2.05935E-83	WP_054164083	Ni/Fe-hydrogenase, b-type cytochrome subunit	Rhodopseudomonas sp. AAP120
GHNINEIG_00796	94.74%	58.80%	74.07%	2.56525E-83	WP_057517140	Ni/Fe-hydrogenase, b-type cytochrome subunit	Salmonella enterica
GHNINEIG_00796	94.74%	58.80%	74.07%	2.56525E-83	WP_058344054	Ni/Fe-hydrogenase, b-type cytochrome subunit	Salmonella enterica
GHNINEIG_00796	97.37%	55.86%	72.97%	4.22898E-83	WP_011089685	Ni/Fe-hydrogenase, b-type cytochrome subunit	multiple species of Bradyrhizobium
GHNINEIG_00796	98.25%	54.46%	72.32%	4.28208E-83	WP_013500330	Ni/Fe-hydrogenase, b-type cytochrome subunit	Rhodopseudomonas palustris
GHNINEIG_00796	98.25%	53.12%	72.77%	4.52242E-83	WP_011501586	Ni/Fe-hydrogenase, b-type cytochrome subunit	multiple species of Rhodopseudomonas
GHNINEIG_00796	95.61%	56.88%	68.35%	5.39047E-83	WP_096787155	Ni/Fe-hydrogenase, b-type cytochrome subunit	Rhodobacter sp. CZR27
GHNINEIG_00796	98.25%	54.02%	72.77%	6.55609E-83	WP_011156497	Ni/Fe-hydrogenase, b-type cytochrome subunit	Rhodopseudomonas palustris
GHNINEIG_00796	94.74%	58.80%	74.07%	6.77996E-83	WP_050154189	Ni/Fe-hydrogenase, b-type cytochrome subunit	Salmonella enterica
GHNINEIG_00796	97.37%	54.95%	71.62%	9.09606E-83	WP_025035349	Ni/Fe-hydrogenase, b-type cytochrome subunit	Bradyrhizobium sp. DOA9
GHNINEIG_00796	98.25%	55.36%	72.77%	1.00459E-82	WP_089958123	Ni/Fe-hydrogenase, b-type cytochrome subunit	Citreicella thiooxidans
GHNINEIG_00796	94.74%	58.80%	74.07%	1.50461E-82	WP_010836051	Ni/Fe-hydrogenase, b-type cytochrome subunit	Salmonella enterica
GHNINEIG_00796	95.61%	56.42%	67.89%	1.95422E-82	WP_097029628	Ni/Fe-hydrogenase, b-type cytochrome subunit	Rhodobacter ovatus
GHNINEIG_00796	95.61%	55.96%	72.48%	6.56852E-82	WP_065065323	Ni/Fe-hydrogenase, b-type cytochrome subunit	Paraburkholderia tropica
GHNINEIG_00796	95.61%	53.67%	71.10%	9.51064E-82	WP_015004150	Ni/Fe-hydrogenase, b-type cytochrome subunit	multiple species of Paraburkholderia
GHNINEIG_00796	95.61%	53.21%	70.64%	3.06015E-81	WP_012406416	Ni/Fe-hydrogenase, b-type cytochrome subunit	Paraburkholderia phymatum
GHNINEIG_00796	83.33%	63.68%	80.00%	5.51243E-81	WP_017759535	Ni/Fe-hydrogenase, b-type cytochrome subunit, partial	Pseudacidovorax intermedius
GHNINEIG_00796	94.74%	55.56%	71.76%	1.70027E-80	WP_082747482	Ni/Fe-hydrogenase, b-type cytochrome subunit	Bradyrhizobium sp. BR 10303
GHNINEIG_00796	94.74%	55.09%	74.07%	2.09228E-80	WP_018240256	Ni/Fe-hydrogenase, b-type cytochrome subunit	Ensifer sp. BR816
GHNINEIG_00796	94.30%	58.14%	74.42%	4.27163E-80	WP_084029962	Ni/Fe-hydrogenase, b-type cytochrome subunit	Bradyrhizobium sp. LMTR 3
GHNINEIG_00796	98.68%	57.33%	72.44%	4.89153E-80	WP_086449894	Ni/Fe-hydrogenase, b-type cytochrome subunit	Rhodobacteraceae bacterium MCCC 1A06712
GHNINEIG_00796	94.74%	56.02%	75.93%	6.10008E-80	WP_085034835	Ni/Fe-hydrogenase, b-type cytochrome subunit	Ensifer aridi
GHNINEIG_00796	98.68%	52.44%	68.44%	1.83745E-79	WP_004112862	Ni/Fe-hydrogenase, b-type cytochrome subunit	multiple species of Rhizobium
GHNINEIG_00796	94.74%	56.02%	75.46%	2.21233E-79	WP_085026034	Ni/Fe-hydrogenase, b-type cytochrome subunit	Ensifer aridi
GHNINEIG_00796	88.60%	56.44%	70.30%	7.7642E-79	WP_028336745	Ni/Fe-hydrogenase, b-type cytochrome subunit	Bradyrhizobium elkanii
GHNINEIG_00796	93.42%	53.99%	72.30%	9.53774E-79	WP_091881599	Ni/Fe-hydrogenase, b-type cytochrome subunit	Bradyrhizobium sp. Rc2d
GHNINEIG_00796	86.40%	57.36%	71.57%	1.18849E-78	WP_050383315	Ni/Fe-hydrogenase, b-type cytochrome subunit	Bradyrhizobium pachyrhizi
GHNINEIG_00796	94.74%	54.17%	71.30%	1.83264E-78	WP_013418647	Ni/Fe-hydrogenase, b-type cytochrome subunit	Rhodomicrobium vannielii
GHNINEIG_00796	93.42%	56.81%	74.18%	3.38755E-78	WP_000147024	hydrogenase 1 b-type cytochrome subunit	Salmonella bongori
GHNINEIG_00796	97.81%	55.61%	71.30%	5.66303E-78	WP_059272119	hydrogenase 1 b-type cytochrome subunit	Escherichia albertii
GHNINEIG_00796	98.25%	53.57%	71.43%	5.94551E-78	WP_007796510	Ni/Fe-hydrogenase, b-type cytochrome subunit	Pelagibaca bermudensis
GHNINEIG_00796	97.81%	55.61%	71.30%	7.35928E-78	WP_001156755	hydrogenase 1 b-type cytochrome subunit	multiple species of Escherichia
GHNINEIG_00796	94.74%	54.17%	70.83%	7.41123E-78	WP_037235213	Ni/Fe-hydrogenase, b-type cytochrome subunit	Rhodomicrobium udaipurense
GHNINEIG_00796	97.81%	53.36%	73.09%	8.03137E-78	WP_064253511	Ni/Fe-hydrogenase, b-type cytochrome subunit	Sinorhizobium americanum
GHNINEIG_00796	95.18%	57.60%	77.42%	8.11621E-78	WP_074127959	Ni/Fe-hydrogenase, b-type cytochrome subunit	Bradyrhizobium sp. NAS96.2
GHNINEIG_00796	93.42%	56.81%	74.18%	1.16274E-77	WP_079805159	Ni/Fe-hydrogenase, b-type cytochrome subunit	Salmonella enterica
GHNINEIG_00796	93.42%	56.34%	74.18%	1.16274E-77	WP_079793587	Ni/Fe-hydrogenase, b-type cytochrome subunit	Salmonella bongori
GHNINEIG_00796	93.42%	56.81%	74.18%	1.21462E-77	WP_061425109	hydrogenase 1 b-type cytochrome subunit	Salmonella enterica
GHNINEIG_00796	94.74%	57.41%	74.54%	1.22768E-77	WP_016155781	Ni/Fe-hydrogenase b-type cytochrome subunit	multiple species of Citrobacter
GHNINEIG_00796	97.81%	55.16%	71.30%	1.25644E-77	WP_059236558	hydrogenase 1 b-type cytochrome subunit	Escherichia albertii
GHNINEIG_00796	97.81%	55.61%	70.85%	1.40136E-77	WP_059218543	hydrogenase 1 b-type cytochrome subunit	Escherichia albertii
GHNINEIG_00796	93.42%	56.81%	74.18%	1.51054E-77	WP_047413209	hydrogenase 1 b-type cytochrome subunit	Citrobacter freundii
GHNINEIG_00796	93.42%	57.28%	74.18%	1.56081E-77	WP_046276296	hydrogenase 1 b-type cytochrome subunit	multiple species of Citrobacter
GHNINEIG_00796	93.42%	57.28%	74.18%	1.56081E-77	WP_016151908	Ni/Fe-hydrogenase b-type cytochrome subunit	multiple species of Enterobacteriaceae
GHNINEIG_00796	94.74%	57.41%	74.54%	1.59525E-77	WP_080859990	Ni/Fe-hydrogenase, b-type cytochrome subunit	multiple species of Citrobacter
GHNINEIG_00796	98.68%	55.56%	72.00%	1.68697E-77	WP_064528423	Ni/Fe-hydrogenase, b-type cytochrome subunit	Escherichia sp. B1147
GHNINEIG_00796	93.42%	57.28%	74.18%	1.75988E-77	WP_065554260	Ni/Fe-hydrogenase, b-type cytochrome subunit	Citrobacter freundii
GHNINEIG_00796	97.81%	52.91%	73.54%	1.82139E-77	WP_037381276	Ni/Fe-hydrogenase, b-type cytochrome subunit	Sinorhizobium americanum
GHNINEIG_00796	93.42%	57.28%	74.18%	1.8384E-77	WP_049042196	hydrogenase 1 b-type cytochrome subunit	multiple species of Citrobacter freundii complex
GHNINEIG_00796	93.42%	56.81%	74.18%	1.92088E-77	WP_020438146	Ni,Fe-hydrogenase I cytochrome b subunit	Salmonella enterica
GHNINEIG_00796	93.42%	55.87%	74.18%	2.05087E-77	WP_079772729	Ni/Fe-hydrogenase, b-type cytochrome subunit	Salmonella bongori
GHNINEIG_00796	98.68%	55.56%	72.00%	2.05324E-77	WP_021550565	Ni/Fe-hydrogenase b-type cytochrome subunit	Escherichia coli
GHNINEIG_00796	93.42%	56.34%	74.18%	2.28734E-77	WP_023181698	hydrogenase 1 b-type cytochrome subunit	Salmonella enterica
GHNINEIG_00796	93.42%	56.34%	73.71%	2.49926E-77	WP_085004570	Ni/Fe-hydrogenase, b-type cytochrome subunit	Escherichia coli
GHNINEIG_00796	97.81%	54.71%	71.30%	2.81811E-77	WP_097169585	Ni/Fe-hydrogenase, b-type cytochrome subunit	Escherichia coli
GHNINEIG_00796	93.42%	56.34%	73.71%	2.84524E-77	WP_079981238	Ni/Fe-hydrogenase, b-type cytochrome subunit	Salmonella enterica
GHNINEIG_00796	97.81%	55.16%	70.85%	2.97463E-77	WP_050403044	Ni/Fe-hydrogenase, b-type cytochrome subunit	Bradyrhizobium embrapense
GHNINEIG_00796	96.49%	51.36%	70.00%	3.23071E-77	WP_051543372	Ni/Fe-hydrogenase, b-type cytochrome subunit	Acetobacter papayae
GHNINEIG_00796	97.81%	54.71%	71.30%	3.35589E-77	WP_072648376	Ni/Fe-hydrogenase, b-type cytochrome subunit	Escherichia coli
GHNINEIG_00796	97.81%	54.26%	70.85%	3.39272E-77	WP_032327419	Ni/Fe-hydrogenase B-type cytochrome subunit	Escherichia coli
GHNINEIG_00796	93.42%	56.34%	73.71%	3.53919E-77	WP_020976737	Ni/Fe hydrogenase 1 b-type cytochrome subunit	Salmonella enterica
GHNINEIG_00796	93.42%	56.81%	73.71%	3.77868E-77	WP_080167235	Ni/Fe-hydrogenase, b-type cytochrome subunit	Salmonella enterica
GHNINEIG_00796	94.74%	56.94%	72.69%	3.86104E-77	WP_048233114	hydrogenase 1 b-type cytochrome subunit	multiple species of Citrobacter freundii complex
GHNINEIG_00796	93.42%	56.81%	73.71%	3.94623E-77	WP_075846740	Ni/Fe-hydrogenase, b-type cytochrome subunit	Citrobacter braakii
GHNINEIG_00796	93.42%	56.34%	73.71%	3.94727E-77	WP_000147034	hydrogenase 1 b-type cytochrome subunit	Salmonella enterica
GHNINEIG_00796	93.42%	56.81%	73.71%	4.07863E-77	WP_080073856	Ni/Fe-hydrogenase, b-type cytochrome subunit	Salmonella enterica
GHNINEIG_00796	97.81%	54.71%	70.85%	4.12931E-77	WP_059215356	hydrogenase 1 b-type cytochrome subunit	Escherichia albertii
GHNINEIG_00797	100.00%	88.22%	94.60%	0	WP_029939087	nickel-dependent hydrogenase large subunit	Thiomicrospira sp. MA2-6
GHNINEIG_00797	100.00%	88.54%	94.60%	0	WP_029908155	nickel-dependent hydrogenase large subunit	Hydrogenovibrio marinus
GHNINEIG_00797	100.00%	78.56%	88.22%	0	WP_023457248	nickel-dependent hydrogenase large subunit	Asticcacaulis sp. AC466
GHNINEIG_00797	100.00%	79.21%	87.73%	0	WP_090718101	nickel-dependent hydrogenase large subunit	Bathymodiolus azoricus thioautotrophic gill symbiont
GHNINEIG_00797	100.00%	78.07%	87.73%	0	WP_043108805	nickel-dependent hydrogenase large subunit	endosymbiont of unidentified scaly snail isolate Monju
GHNINEIG_00797	100.00%	76.92%	87.40%	0	WP_078119271	nickel-dependent hydrogenase large subunit	Chromatiaceae bacterium 2141T.STBD.0c.01a
GHNINEIG_00797	100.00%	78.23%	86.74%	0	WP_013913761	uptake hydrogenase large subunit	Oligotropha carboxidovorans
GHNINEIG_00797	100.00%	77.74%	86.42%	0	WP_066042882	nickel-dependent hydrogenase large subunit	Bathymodiolus septemdierum thioautotrophic gill symbiont
GHNINEIG_00797	100.00%	77.25%	86.91%	0	WP_014249365	nickel-dependent hydrogenase large subunit	Azospirillum lipoferum
GHNINEIG_00797	100.00%	77.58%	86.25%	0	WP_095205087	nickel-dependent hydrogenase large subunit	Mesorhizobium sp. ICMP 18942
GHNINEIG_00797	100.00%	77.91%	85.92%	0	WP_010646702	nickel-dependent hydrogenase large subunit	endosymbiont of Bathymodiolus sp.
GHNINEIG_00797	100.00%	76.76%	87.07%	0	WP_013946099	nickel-dependent hydrogenase large subunit	multiple species of Hyphomicrobium
GHNINEIG_00797	100.00%	77.09%	86.58%	0	WP_085085362	nickel-dependent hydrogenase large subunit	Azospirillum oryzae
GHNINEIG_00797	99.51%	77.30%	87.50%	0	WP_029356678	nickel-dependent hydrogenase large subunit	Bosea sp. 117
GHNINEIG_00797	100.00%	76.92%	86.25%	0	WP_012977324	nickel-dependent hydrogenase large subunit	Azospirillum lipoferum
GHNINEIG_00797	100.00%	77.09%	86.25%	0	WP_045583014	nickel-dependent hydrogenase large subunit	Azospirillum thiophilum
GHNINEIG_00797	100.00%	76.76%	86.42%	0	WP_042694310	nickel-dependent hydrogenase large subunit	Azospirillum sp. B506
GHNINEIG_00797	100.00%	76.10%	86.91%	0	WP_085552645	nickel-dependent hydrogenase large subunit	Azospirillum lipoferum
GHNINEIG_00797	100.00%	75.29%	85.76%	0	WP_020394857	nickel-dependent hydrogenase large subunit	Thiothrix disciformis
GHNINEIG_00797	99.51%	75.66%	86.84%	0	WP_018391449	nickel-dependent hydrogenase large subunit	Ancylobacter sp. FA202
GHNINEIG_00797	100.00%	75.45%	86.42%	0	WP_038246869	nickel-dependent hydrogenase large subunit	Zetaproteobacteria bacterium TAG-1
GHNINEIG_00797	99.51%	75.49%	87.17%	0	WP_029004862	nickel-dependent hydrogenase large subunit	Azorhizobium doebereinerae
GHNINEIG_00797	100.00%	74.96%	86.09%	0	WP_013124489	nickel-dependent hydrogenase large subunit	Thiomonas intermedia
GHNINEIG_00797	100.00%	74.80%	85.76%	0	WP_029009006	nickel-dependent hydrogenase large subunit	Azospirillum halopraeferens
GHNINEIG_00797	100.00%	73.32%	86.74%	0	WP_045994043	nickel-dependent hydrogenase large subunit	Halomonas sp. S2151
GHNINEIG_00797	99.51%	75.16%	86.18%	0	WP_012169130	nickel-dependent hydrogenase large subunit	Azorhizobium caulinodans
GHNINEIG_00797	100.00%	74.63%	85.43%	0	WP_094159402	nickel-dependent hydrogenase large subunit	Thiomonas delicata
GHNINEIG_00797	98.53%	76.41%	86.21%	0	WP_088485745	nickel-dependent hydrogenase large subunit	Pelomonas puraquae
GHNINEIG_00797	100.00%	74.14%	85.43%	0	WP_031403922	nickel-dependent hydrogenase large subunit	Thiomonas sp. FB-Cd
GHNINEIG_00797	99.51%	74.34%	85.86%	0	WP_029556065	nickel-dependent hydrogenase large subunit	Xanthobacter sp. 91
GHNINEIG_00797	100.00%	75.61%	85.43%	0	WP_018904264	nickel-dependent hydrogenase large subunit	Variovorax paradoxus
GHNINEIG_00797	99.51%	74.18%	85.86%	0	WP_024276826	nickel-dependent hydrogenase large subunit	Xanthobacter sp. 126
GHNINEIG_00797	99.51%	73.19%	86.51%	0	WP_012384150	nickel-dependent hydrogenase large subunit	Beijerinckia indica
GHNINEIG_00797	100.00%	75.45%	85.43%	0	WP_093014213	nickel-dependent hydrogenase large subunit	Variovorax sp. OV700
GHNINEIG_00797	100.00%	75.45%	85.27%	0	WP_062364606	nickel-dependent hydrogenase large subunit	Variovorax paradoxus
GHNINEIG_00797	99.51%	74.18%	85.86%	0	WP_012114202	nickel-dependent hydrogenase large subunit	Xanthobacter autotrophicus
GHNINEIG_00797	98.53%	76.74%	86.05%	0	WP_056315759	nickel-dependent hydrogenase large subunit	Methylibium sp. Root1272
GHNINEIG_00797	98.53%	76.25%	86.54%	0	WP_020647929	nickel-dependent hydrogenase large subunit	Solimonas variicoloris
GHNINEIG_00797	99.51%	72.37%	85.86%	0	WP_025813214	nickel-dependent hydrogenase large subunit	Komagataeibacter kakiaceti
GHNINEIG_00797	98.53%	76.25%	86.21%	0	WP_036247322	nickel-dependent hydrogenase large subunit	Methylibium sp. T29
GHNINEIG_00797	98.53%	76.08%	86.54%	0	WP_028007256	nickel-dependent hydrogenase large subunit	Solimonas flava
GHNINEIG_00797	98.53%	76.25%	86.21%	0	WP_011830409	nickel-dependent hydrogenase large subunit	Methylibium petroleiphilum
GHNINEIG_00797	98.53%	76.41%	85.38%	0	WP_069038874	nickel-dependent hydrogenase large subunit	Methyloversatilis sp. RAC08
GHNINEIG_00797	98.20%	76.50%	86.17%	0	WP_036230900	nickel-dependent hydrogenase large subunit	Methylibium sp. T29-B
GHNINEIG_00797	99.51%	73.03%	86.02%	0	WP_034997584	nickel-dependent hydrogenase large subunit	Beijerinckia mobilis
GHNINEIG_00797	100.00%	74.96%	84.78%	0	WP_054022663	nickel-dependent hydrogenase large subunit	Ideonella sakaiensis
GHNINEIG_00797	98.53%	76.41%	84.88%	0	WP_047491739	nickel-dependent hydrogenase large subunit	Methylibium sp. CF059
GHNINEIG_00797	100.00%	72.34%	85.11%	0	WP_095349795	nickel-dependent hydrogenase large subunit	Acetobacter fabarum
GHNINEIG_00797	100.00%	72.01%	84.94%	0	WP_025861579	nickel-dependent hydrogenase large subunit	Acetobacter papayae
GHNINEIG_00797	100.00%	72.18%	85.11%	0	WP_025825897	nickel-dependent hydrogenase large subunit	Acetobacter okinawensis
GHNINEIG_00797	98.53%	74.92%	85.71%	0	WP_093284950	nickel-dependent hydrogenase large subunit	Solimonas aquatica
GHNINEIG_00797	100.00%	72.18%	84.94%	0	WP_086646433	nickel-dependent hydrogenase large subunit	Acetobacter sp. DsW_54
GHNINEIG_00797	98.53%	75.42%	85.55%	0	WP_078365868	nickel-dependent hydrogenase large subunit	Rhodoferax fermentans
GHNINEIG_00797	98.85%	73.84%	84.27%	0	WP_028302021	nickel-dependent hydrogenase large subunit	Oceanospirillum beijerinckii
GHNINEIG_00797	98.53%	75.75%	84.55%	0	WP_018227493	nickel-dependent hydrogenase large subunit	Methyloversatilis universalis
GHNINEIG_00797	98.53%	75.75%	84.55%	0	WP_008063479	nickel-dependent hydrogenase large subunit	Methyloversatilis universalis
GHNINEIG_00797	98.85%	75.00%	84.11%	0	WP_007019929	nickel-dependent hydrogenase large subunit	Neptuniibacter caesariensis
GHNINEIG_00797	98.53%	75.25%	84.88%	0	WP_026224841	nickel-dependent hydrogenase large subunit	Methyloversatilis thermotolerans
GHNINEIG_00797	98.53%	75.25%	84.72%	0	WP_019574237	nickel-dependent hydrogenase large subunit	multiple species of Curvibacter
GHNINEIG_00797	98.53%	74.75%	85.22%	0	WP_035483886	nickel-dependent hydrogenase large subunit	multiple species of Paraburkholderia
GHNINEIG_00797	99.51%	73.68%	84.21%	0	WP_070177056	nickel-dependent hydrogenase large subunit	Alteromonas lipolytica
GHNINEIG_00797	98.53%	75.25%	84.39%	0	WP_020162822	nickel-dependent hydrogenase large subunit	Methyloversatilis discipulorum
GHNINEIG_00797	98.53%	75.25%	84.39%	0	WP_019916029	nickel-dependent hydrogenase large subunit	Methyloversatilis discipulorum
GHNINEIG_00797	98.85%	74.34%	83.28%	0	WP_067985771	nickel-dependent hydrogenase large subunit	Neptuniibacter pectenicola
GHNINEIG_00797	98.53%	74.25%	85.55%	0	WP_011801364	nickel-dependent hydrogenase large subunit	Polaromonas naphthalenivorans
GHNINEIG_00797	99.51%	73.36%	84.21%	0	WP_020745479	nickel-dependent hydrogenase large subunit	Alteromonas sp. RW2A1
GHNINEIG_00797	98.53%	74.25%	85.22%	0	WP_056184180	nickel-dependent hydrogenase large subunit	Pseudorhodoferax sp. Leaf267
GHNINEIG_00797	98.85%	74.34%	84.11%	0	WP_036182415	nickel-dependent hydrogenase large subunit	Marinobacterium sp. AK27
GHNINEIG_00797	100.00%	74.14%	84.62%	0	WP_022981892	nickel-dependent hydrogenase large subunit	Ideonella sp. B508-1
GHNINEIG_00797	98.53%	76.08%	84.88%	0	WP_026436975	nickel-dependent hydrogenase large subunit	Acidovorax sp. JHL-9
GHNINEIG_00797	100.00%	73.81%	84.94%	0	WP_037480676	nickel-dependent hydrogenase large subunit	Sphaerotilus natans
GHNINEIG_00797	98.53%	74.09%	85.88%	0	WP_023105852	nickel-dependent hydrogenase large subunit	multiple species of Pseudomonas
GHNINEIG_00797	98.53%	74.42%	85.88%	0	WP_028309978	nickel-dependent hydrogenase large subunit	Derxia gummosa
GHNINEIG_00797	98.53%	74.09%	85.88%	0	WP_034076038	nickel-dependent hydrogenase large subunit	multiple species of Pseudomonas aeruginosa group
GHNINEIG_00797	98.53%	74.92%	85.05%	0	WP_077328942	nickel-dependent hydrogenase large subunit	Hydrogenophaga sp. A37
GHNINEIG_00797	98.53%	74.92%	85.05%	0	WP_066709530	nickel-dependent hydrogenase large subunit	Curvibacter delicatus
GHNINEIG_00797	98.53%	75.58%	85.05%	0	WP_068169932	nickel-dependent hydrogenase large subunit	Hydrogenophaga taeniospiralis
GHNINEIG_00797	98.53%	73.59%	86.38%	0	WP_028999751	nickel-dependent hydrogenase large subunit	Azohydromonas australica
GHNINEIG_00797	98.53%	73.59%	85.22%	0	WP_014429772	nickel-dependent hydrogenase large subunit	Rubrivivax gelatinosus
GHNINEIG_00797	98.53%	75.08%	84.72%	0	WP_066161132	nickel-dependent hydrogenase large subunit	Hydrogenophaga pseudoflava
GHNINEIG_00797	98.53%	73.26%	86.21%	0	WP_066338143	nickel-dependent hydrogenase large subunit	Azohydromonas lata
GHNINEIG_00797	98.53%	75.58%	85.05%	0	WP_055394209	nickel-dependent hydrogenase large subunit	Acidovorax sp. SD340
GHNINEIG_00797	98.53%	74.25%	85.22%	0	WP_028215130	nickel-dependent hydrogenase large subunit	Paraburkholderia mimosarum
GHNINEIG_00797	98.53%	74.42%	85.22%	0	WP_085318029	nickel-dependent hydrogenase large subunit	Derxia lacustris
GHNINEIG_00797	98.53%	75.08%	84.72%	0	WP_079366463	nickel-dependent hydrogenase large subunit	Hydrogenophaga sp. H7
GHNINEIG_00797	98.53%	74.75%	84.55%	0	WP_066086551	nickel-dependent hydrogenase large subunit	Hydrogenophaga crassostreae
GHNINEIG_00797	98.53%	74.25%	85.71%	0	WP_009549631	nickel-dependent hydrogenase large subunit	Burkholderiales bacterium JOSHI_001
GHNINEIG_00797	98.53%	72.92%	85.55%	0	WP_094778938	nickel-dependent hydrogenase large subunit	Paraburkholderia ribeironis
GHNINEIG_00797	98.53%	74.09%	84.88%	0	WP_059567870	nickel-dependent hydrogenase large subunit	Burkholderia vietnamiensis
GHNINEIG_00797	98.53%	74.09%	85.05%	0	WP_028232669	nickel-dependent hydrogenase large subunit	Paraburkholderia mimosarum
GHNINEIG_00797	98.53%	74.92%	84.39%	0	WP_066256316	nickel-dependent hydrogenase large subunit	Hydrogenophaga flava
GHNINEIG_00797	98.53%	74.09%	84.88%	0	WP_059463615	nickel-dependent hydrogenase large subunit	Burkholderia vietnamiensis
GHNINEIG_00797	98.53%	73.92%	84.88%	0	WP_059694207	nickel-dependent hydrogenase large subunit	Burkholderia vietnamiensis
GHNINEIG_00797	98.85%	72.85%	83.28%	0	WP_027853880	nickel-dependent hydrogenase large subunit	Marinobacterium litorale
GHNINEIG_00797	98.53%	74.09%	84.88%	0	WP_011880063	nickel-dependent hydrogenase large subunit	multiple species of Burkholderia
GHNINEIG_00797	98.53%	73.42%	86.05%	0	WP_042126930	nickel-dependent hydrogenase large subunit	Pseudomonas japonica
GHNINEIG_00797	98.53%	73.26%	84.88%	0	WP_043813473	nickel-dependent hydrogenase large subunit	Rubrivivax gelatinosus
GHNINEIG_00797	99.51%	73.19%	84.05%	0	WP_028293254	nickel-dependent hydrogenase large subunit	Oceanobacter kriegii
GHNINEIG_00797	98.53%	73.92%	84.72%	0	WP_059493746	nickel-dependent hydrogenase large subunit	Burkholderia vietnamiensis
GHNINEIG_00797	98.53%	73.26%	85.22%	0	WP_088278949	nickel-dependent hydrogenase large subunit	Ideonella sp. A 288
GHNINEIG_00797	99.51%	72.20%	83.39%	0	WP_091355969	nickel-dependent hydrogenase large subunit	Amphritea atlantica
GHNINEIG_00797	98.53%	73.92%	85.05%	0	WP_011153927	uptake hydrogenase large subunit	Cupriavidus necator
GHNINEIG_00797	98.53%	74.75%	83.89%	0	WP_011516064	nickel-dependent hydrogenase large subunit	Cupriavidus metallidurans
GHNINEIG_00797	98.53%	74.42%	84.05%	0	WP_066272267	nickel-dependent hydrogenase large subunit	Hydrogenophaga palleronii
GHNINEIG_00797	99.67%	71.76%	83.09%	0	WP_027859843	nickel-dependent hydrogenase large subunit	Marinobacterium jannaschii
GHNINEIG_00797	99.84%	72.79%	84.75%	0	WP_010563027	nickel-dependent hydrogenase large subunit	Pseudomonas extremaustralis
GHNINEIG_00797	98.53%	74.09%	84.72%	0	WP_069269208	nickel-dependent hydrogenase large subunit	Paraburkholderia nodosa
GHNINEIG_00797	98.53%	75.08%	86.05%	0	WP_050463415	nickel-dependent hydrogenase large subunit	Herbaspirillum autotrophicum
GHNINEIG_00797	98.53%	72.09%	86.05%	0	WP_049621198	nickel-dependent hydrogenase large subunit	Dyella-like sp. DHo
GHNINEIG_00797	99.84%	72.95%	84.75%	0	WP_017845591	nickel-dependent hydrogenase large subunit	multiple species of Pseudomonas
GHNINEIG_00797	100.00%	72.50%	84.78%	0	WP_090267004	nickel-dependent hydrogenase large subunit	Pseudomonas panipatensis
GHNINEIG_00797	98.85%	73.01%	83.28%	0	WP_070124423	nickel-dependent hydrogenase large subunit	Alteromonas confluentis
GHNINEIG_00797	98.36%	74.21%	84.19%	0	WP_028209126	nickel-dependent hydrogenase large subunit	Paraburkholderia nodosa
GHNINEIG_00797	98.53%	73.26%	85.22%	0	WP_095156691	nickel-dependent hydrogenase large subunit	Pseudomonas sp. Irchel 3E13
GHNINEIG_00797	99.02%	71.90%	82.15%	0	WP_089169620	nickel-dependent hydrogenase large subunit	Azotobacter chroococcum
GHNINEIG_00797	98.53%	74.25%	84.72%	0	WP_018314860	nickel-dependent hydrogenase large subunit	Cupriavidus sp. UYPR2.512
GHNINEIG_00797	99.02%	71.90%	82.15%	0	WP_039806930	nickel-dependent hydrogenase large subunit	Azotobacter chroococcum
GHNINEIG_00797	98.53%	72.76%	85.38%	0	WP_065084782	nickel-dependent hydrogenase large subunit	Pseudomonas sp. AU12215
GHNINEIG_00797	98.53%	72.59%	85.38%	0	WP_084357651	nickel-dependent hydrogenase large subunit	Pseudomonas nitroreducens
GHNINEIG_00797	98.53%	72.59%	85.22%	0	WP_024762404	nickel-dependent hydrogenase large subunit	Pseudomonas nitroreducens
GHNINEIG_00797	99.02%	71.74%	82.15%	0	WP_012703499	uptake hydrogenase large subunit	Azotobacter vinelandii
GHNINEIG_00797	98.53%	72.26%	85.38%	0	WP_054909572	nickel-dependent hydrogenase large subunit	multiple species of Pseudomonas
GHNINEIG_00797	99.02%	71.24%	82.31%	0	WP_061290759	nickel-dependent hydrogenase large subunit	Azotobacter vinelandii
GHNINEIG_00797	98.53%	71.93%	84.39%	0	WP_029463216	nickel-dependent hydrogenase large subunit	Comamonadaceae bacterium H1
GHNINEIG_00797	99.02%	71.24%	82.15%	0	WP_090937283	nickel-dependent hydrogenase large subunit	Azotobacter beijerinckii
GHNINEIG_00797	99.02%	71.40%	82.15%	0	WP_090621496	nickel-dependent hydrogenase large subunit	Azotobacter beijerinckii
GHNINEIG_00797	100.00%	71.85%	83.96%	0	WP_089416689	nickel-dependent hydrogenase large subunit	Vitreoscilla filiformis
GHNINEIG_00797	99.18%	72.11%	81.85%	0	WP_090059407	nickel-dependent hydrogenase large subunit	Celeribacter neptunius
GHNINEIG_00797	99.67%	71.59%	81.94%	0	WP_066601836	nickel-dependent hydrogenase large subunit	Celeribacter halophilus
GHNINEIG_00797	100.00%	70.54%	83.14%	0	WP_018435806	nickel-dependent hydrogenase large subunit	Burkholderia sp. JPY251
GHNINEIG_00797	100.00%	70.38%	81.34%	0	WP_078548349	nickel-dependent hydrogenase large subunit	Thioclava sp. F36-6
GHNINEIG_00797	100.00%	70.38%	81.34%	0	WP_078520442	nickel-dependent hydrogenase large subunit	multiple species of Thioclava
GHNINEIG_00797	100.00%	70.54%	81.18%	0	WP_038072086	nickel-dependent hydrogenase large subunit	Thioclava pacifica
GHNINEIG_00797	100.00%	70.54%	81.34%	0	WP_038145393	nickel-dependent hydrogenase large subunit	multiple species of Thioclava
GHNINEIG_00797	100.00%	70.21%	81.18%	0	WP_078604681	nickel-dependent hydrogenase large subunit	Thioclava sediminum
GHNINEIG_00797	99.18%	71.29%	81.68%	0	WP_093965096	nickel-dependent hydrogenase large subunit	Confluentimicrobium lipolyticum
GHNINEIG_00797	99.67%	70.61%	80.46%	0	WP_072775967	nickel-dependent hydrogenase large subunit	Marivita hallyeonensis
GHNINEIG_00797	99.67%	70.28%	80.62%	0	WP_089958120	nickel-dependent hydrogenase large subunit	Citreicella thiooxidans
GHNINEIG_00797	99.67%	70.28%	80.79%	0	WP_008886699	nickel-dependent hydrogenase large subunit	Citreicella sp. SE45
GHNINEIG_00797	99.51%	70.89%	80.59%	0	WP_011749366	nickel-dependent hydrogenase large subunit	multiple species of Paracoccus
GHNINEIG_00797	99.67%	70.28%	80.46%	0	WP_005863657	nickel-dependent hydrogenase large subunit	Sagittula stellata
GHNINEIG_00797	99.67%	70.11%	81.12%	0	WP_058246209	nickel-dependent hydrogenase large subunit	Tropicibacter naphthalenivorans
GHNINEIG_00797	99.51%	70.39%	80.59%	0	WP_028714011	nickel-dependent hydrogenase large subunit	Paracoccus sp. J55
GHNINEIG_00797	99.51%	70.23%	80.76%	0	WP_072464227	nickel-dependent hydrogenase large subunit	Paracoccus pantotrophus
GHNINEIG_00797	99.18%	70.46%	80.36%	0	WP_068114237	nickel-dependent hydrogenase large subunit	Pseudoruegeria marinistellae
GHNINEIG_00797	99.67%	69.79%	79.80%	0	WP_095590907	nickel-dependent hydrogenase large subunit	Actibacterium ureilyticum
GHNINEIG_00797	99.51%	69.74%	80.76%	0	WP_080620615	nickel-dependent hydrogenase large subunit	Paracoccus yeei
GHNINEIG_00797	99.67%	69.46%	80.30%	0	WP_071796367	nickel-dependent hydrogenase large subunit	Natronohydrobacter thiooxidans
GHNINEIG_00797	99.51%	69.74%	80.76%	0	WP_028717753	nickel-dependent hydrogenase large subunit	Paracoccus yeei
GHNINEIG_00797	100.00%	69.39%	79.38%	0	WP_068148926	nickel-dependent hydrogenase large subunit	Kordiimonas lipolytica
GHNINEIG_00797	99.67%	69.13%	80.46%	0	WP_009505608	nickel-dependent hydrogenase large subunit	Citreicella sp. 357
GHNINEIG_00797	99.67%	69.95%	80.62%	0	WP_072709506	nickel-dependent hydrogenase large subunit	multiple species of Donghicola
GHNINEIG_00797	99.67%	69.62%	80.62%	0	WP_035252202	nickel-dependent hydrogenase large subunit	Actibacterium atlanticum
GHNINEIG_00797	99.67%	69.46%	80.30%	0	WP_066101275	nickel-dependent hydrogenase large subunit	Yangia sp. CCB-MM3
GHNINEIG_00797	99.67%	69.95%	80.13%	0	WP_097029626	nickel-dependent hydrogenase large subunit	Rhodobacter ovatus
GHNINEIG_00797	99.18%	70.30%	79.37%	0	WP_050474644	nickel-dependent hydrogenase large subunit	Pannonibacter phragmitetus
GHNINEIG_00797	99.67%	68.80%	80.62%	0	WP_007796504	nickel-dependent hydrogenase large subunit	Pelagibaca bermudensis
GHNINEIG_00797	99.35%	70.35%	80.23%	0	WP_076484142	nickel-dependent hydrogenase large subunit	multiple species of Rhodobacter
GHNINEIG_00797	99.67%	69.46%	80.46%	0	WP_009566012	nickel-dependent hydrogenase large subunit	multiple species of Rhodobacter
GHNINEIG_00797	99.67%	69.13%	80.30%	0	WP_043749949	nickel-dependent hydrogenase large subunit	Pseudooceanicola atlanticus
GHNINEIG_00797	99.67%	69.13%	80.13%	0	WP_093447015	nickel-dependent hydrogenase large subunit	Pseudooceanicola nitratireducens
GHNINEIG_00797	99.67%	69.95%	79.64%	0	WP_096784924	hydrogenase 2 large subunit	Rhodobacter sp. CZR27
GHNINEIG_00797	99.51%	69.74%	80.76%	0	WP_036637642	nickel-dependent hydrogenase large subunit	Paenirhodobacter enshiensis
GHNINEIG_00797	99.67%	69.46%	80.30%	0	WP_002720659	nickel-dependent hydrogenase large subunit	Rhodobacter sphaeroides
GHNINEIG_00797	99.67%	68.97%	80.62%	0	WP_067550073	nickel-dependent hydrogenase large subunit	multiple species of Rhodobacteraceae
GHNINEIG_00797	99.67%	69.46%	79.80%	0	WP_076623183	nickel-dependent hydrogenase large subunit	Thiobacimonas profunda
GHNINEIG_00797	99.67%	68.97%	80.13%	0	WP_069332317	nickel-dependent hydrogenase large subunit	Rhodobacter johrii
GHNINEIG_00797	99.67%	68.80%	80.95%	0	WP_043145622	nickel-dependent hydrogenase large subunit	multiple species of Rhodobacteraceae
GHNINEIG_00797	99.67%	68.80%	80.79%	0	WP_074622776	nickel-dependent hydrogenase large subunit	multiple species of Rhodobacteraceae
GHNINEIG_00797	99.67%	69.13%	80.62%	0	WP_086449896	nickel-dependent hydrogenase large subunit	Rhodobacteraceae bacterium MCCC 1A06712
GHNINEIG_00797	99.35%	68.70%	80.72%	0	WP_068765135	nickel-dependent hydrogenase large subunit	Paenirhodobacter sp. MME-103
GHNINEIG_00797	99.35%	68.70%	80.56%	0	WP_071166009	nickel-dependent hydrogenase large subunit	Rhodobacter sp. LPB0142
GHNINEIG_00797	99.84%	68.52%	79.51%	0	WP_006939138	nickel-dependent hydrogenase large subunit	Labrenzia aggregata
GHNINEIG_00797	99.18%	69.47%	79.21%	0	WP_008030831	nickel-dependent hydrogenase large subunit	Rhodobacter sp. SW2
GHNINEIG_00797	99.67%	69.13%	79.80%	0	WP_075784873	nickel-dependent hydrogenase large subunit	Rhodovulum sulfidophilum
GHNINEIG_00797	99.35%	68.70%	79.90%	0	WP_097068232	nickel-dependent hydrogenase large subunit	Rhodobacter maris
GHNINEIG_00797	99.67%	68.47%	79.97%	0	WP_085888167	nickel-dependent hydrogenase large subunit	Pseudooceanicola marinus
GHNINEIG_00797	100.00%	68.74%	79.54%	0	WP_028877918	nickel-dependent hydrogenase large subunit	Terasakiella pusilla
GHNINEIG_00797	100.00%	68.09%	79.71%	0	WP_036239119	nickel-dependent hydrogenase large subunit	Mesorhizobium sp. LSJC280B00
GHNINEIG_00797	100.00%	67.76%	79.87%	0	WP_023800989	nickel-dependent hydrogenase large subunit	Mesorhizobium sp. L48C026A00
GHNINEIG_00797	99.18%	68.98%	80.36%	0	WP_093094584	nickel-dependent hydrogenase large subunit	Thalassobius aestuarii
GHNINEIG_00797	99.67%	68.14%	79.97%	0	WP_020041893	nickel-dependent hydrogenase large subunit	Salipiger mucosus
GHNINEIG_00797	99.67%	68.80%	79.64%	0	WP_011910313	nickel-dependent hydrogenase large subunit	Rhodobacter sphaeroides
GHNINEIG_00797	99.18%	69.31%	79.37%	0	WP_008282509	nickel-dependent hydrogenase large subunit	Roseovarius sp. TM1035
GHNINEIG_00797	99.18%	69.14%	79.37%	0	WP_081506509	nickel-dependent hydrogenase large subunit	Roseovarius mucosus
GHNINEIG_00797	98.20%	69.67%	80.50%	0	WP_089258039	nickel-dependent hydrogenase large subunit	Rhodobacter megalophilus
GHNINEIG_00797	99.67%	68.31%	80.30%	0	WP_075781516	nickel-dependent hydrogenase large subunit	Rhodovulum sulfidophilum
GHNINEIG_00797	99.67%	68.31%	80.30%	0	WP_042463900	nickel-dependent hydrogenase large subunit	Rhodovulum sulfidophilum
GHNINEIG_00797	99.18%	68.81%	79.54%	0	WP_037240445	nickel-dependent hydrogenase large subunit	Roseovarius sp. MCTG156(2b)
GHNINEIG_00797	99.67%	67.98%	80.13%	0	WP_080617239	nickel-dependent hydrogenase large subunit	Rhodovulum sp. MB263
GHNINEIG_00797	99.67%	68.14%	80.13%	0	WP_060835624	nickel-dependent hydrogenase large subunit	Rhodovulum sulfidophilum
GHNINEIG_00797	99.18%	67.99%	79.54%	0	WP_076364704	nickel-dependent hydrogenase large subunit	Rhodobacter vinaykumarii
GHNINEIG_00797	100.00%	68.41%	79.05%	0	WP_004274657	nickel-dependent hydrogenase large subunit	Nitrospirillum amazonense
GHNINEIG_00797	99.51%	67.76%	79.11%	0	WP_008838370	nickel-dependent hydrogenase large subunit	Mesorhizobium alhagi
GHNINEIG_00797	99.18%	69.14%	79.37%	0	WP_081533249	nickel-dependent hydrogenase large subunit	Rhodovulum sp. P5
GHNINEIG_00797	100.00%	67.92%	79.05%	0	WP_044561248	nickel-dependent hydrogenase large subunit	Azospirillum sp. B4
GHNINEIG_00797	100.00%	67.27%	80.03%	0	WP_046860672	nickel-dependent hydrogenase large subunit	Sedimenticola thiotaurini
GHNINEIG_00797	99.35%	67.87%	78.58%	0	WP_023914689	nickel-dependent hydrogenase large subunit	Rhodobacter capsulatus
GHNINEIG_00797	99.35%	67.71%	78.75%	0	WP_074555659	nickel-dependent hydrogenase large subunit	Rhodobacter capsulatus
GHNINEIG_00797	99.35%	67.87%	78.58%	0	WP_013066512	nickel-dependent hydrogenase large subunit	Rhodobacter capsulatus
GHNINEIG_00797	99.51%	68.42%	78.95%	0	WP_054304674	nickel-dependent hydrogenase large subunit	Gemmobacter sp. LW-1
GHNINEIG_00797	99.51%	67.93%	78.62%	0	WP_072374374	nickel-dependent hydrogenase large subunit	Hyphomicrobium sp. NDB2Meth4
GHNINEIG_00797	100.00%	67.27%	78.40%	0	WP_039388873	nickel-dependent hydrogenase large subunit	Novosphingobium sp. MBES04
GHNINEIG_00797	100.00%	67.43%	79.54%	0	WP_097155833	nickel-dependent hydrogenase large subunit	Cohaesibacter gelatinilyticus
GHNINEIG_00797	99.35%	67.55%	78.58%	0	WP_055210717	nickel-dependent hydrogenase large subunit	Rhodobacter capsulatus
GHNINEIG_00797	100.00%	66.78%	79.21%	0	WP_008068262	nickel-dependent hydrogenase large subunit	Novosphingobium nitrogenifigens
GHNINEIG_00797	99.51%	68.59%	78.62%	0	WP_088521502	nickel-dependent hydrogenase large subunit	Rhodoblastus acidophilus
GHNINEIG_00797	99.18%	68.15%	78.38%	0	WP_092860904	nickel-dependent hydrogenase large subunit	Albimonas pacifica
GHNINEIG_00797	100.00%	67.92%	79.21%	0	WP_069006786	nickel-dependent hydrogenase large subunit	Candidatus Thiodiazotropha endoloripes
GHNINEIG_00797	100.00%	66.78%	79.21%	0	WP_029131736	nickel-dependent hydrogenase large subunit	Sedimenticola selenatireducens
GHNINEIG_00797	100.00%	67.76%	79.21%	0	WP_069120690	nickel-dependent hydrogenase large subunit	Candidatus Thiodiazotropha endolucinida
GHNINEIG_00797	100.00%	67.76%	79.05%	0	WP_069014671	nickel-dependent hydrogenase large subunit	Candidatus Thiodiazotropha endoloripes
GHNINEIG_00797	100.00%	67.59%	79.21%	0	WP_068992091	nickel-dependent hydrogenase large subunit	Candidatus Thiodiazotropha endoloripes
GHNINEIG_00797	100.00%	68.74%	78.07%	0	WP_044408669	nickel-dependent hydrogenase large subunit	Rhodopseudomonas palustris
GHNINEIG_00797	100.00%	66.78%	77.91%	0	WP_064027838	nickel-dependent hydrogenase large subunit	multiple species of Methylomonas
GHNINEIG_00797	99.35%	68.37%	79.74%	0	WP_085032865	nickel-dependent hydrogenase large subunit	Ensifer aridi
GHNINEIG_00797	99.35%	68.20%	79.74%	0	WP_084617829	nickel-dependent hydrogenase large subunit	Sinorhizobium arboris
GHNINEIG_00797	99.35%	68.20%	79.57%	0	WP_081159975	nickel-dependent hydrogenase large subunit	Ensifer aridi
GHNINEIG_00797	100.00%	67.43%	78.07%	0	WP_064697657	nickel-dependent hydrogenase large subunit	Rhizobium aegyptiacum
GHNINEIG_00797	99.51%	67.60%	79.28%	0	WP_040114137	nickel-dependent hydrogenase large subunit	Rhizobium gallicum
GHNINEIG_00797	100.00%	65.79%	79.05%	0	WP_013418645	nickel-dependent hydrogenase large subunit	Rhodomicrobium vannielii
GHNINEIG_00797	100.00%	66.61%	79.21%	0	WP_045225403	nickel-dependent hydrogenase large subunit	Methyloterricola oryzae
GHNINEIG_00797	100.00%	65.79%	79.05%	0	WP_037235210	nickel-dependent hydrogenase large subunit	Rhodomicrobium udaipurense
GHNINEIG_00797	99.51%	67.43%	79.61%	0	WP_022723664	nickel-dependent hydrogenase large subunit	Rhodopseudomonas sp. B29
GHNINEIG_00797	99.51%	67.43%	79.28%	0	WP_014891816	nickel-dependent hydrogenase large subunit	Methylocystis sp. SC2
GHNINEIG_00797	99.51%	67.60%	78.95%	0	WP_074070693	nickel-dependent hydrogenase large subunit	Rhizobium gallicum
GHNINEIG_00797	99.51%	68.75%	79.11%	0	WP_015668917	nickel-dependent hydrogenase large subunit	Bradyrhizobium oligotrophicum
GHNINEIG_00797	99.51%	66.78%	78.12%	0	WP_066811893	nickel-dependent hydrogenase large subunit	Defluviimonas alba
GHNINEIG_00797	99.51%	67.93%	79.11%	0	WP_062945103	nickel-dependent hydrogenase large subunit	Rhizobium leguminosarum
GHNINEIG_00797	100.00%	66.45%	79.21%	0	WP_010959533	nickel-dependent hydrogenase large subunit	Methylococcus capsulatus
GHNINEIG_00797	99.51%	67.60%	79.44%	0	WP_022718972	nickel-dependent hydrogenase large subunit	Rhizobium mongolense
GHNINEIG_00797	100.00%	66.45%	79.38%	0	WP_017366017	nickel-dependent hydrogenase large subunit	Methylococcus capsulatus
GHNINEIG_00797	99.51%	68.09%	79.28%	0	WP_018517046	nickel-dependent hydrogenase large subunit	Rhizobium leguminosarum
GHNINEIG_00797	99.51%	68.26%	79.11%	0	WP_009028040	nickel-dependent hydrogenase large subunit	Bradyrhizobium sp. ORS 375
GHNINEIG_00797	100.00%	66.78%	79.05%	0	WP_070077781	nickel-dependent hydrogenase large subunit	Acidihalobacter prosperus
GHNINEIG_00797	99.35%	67.87%	79.57%	0	WP_071018580	nickel-dependent hydrogenase large subunit	Ensifer sp. LCM 4579
GHNINEIG_00797	100.00%	66.45%	78.07%	0	WP_036274787	nickel-dependent hydrogenase large subunit	multiple species of Methylomonas
GHNINEIG_00797	99.51%	66.78%	78.78%	0	WP_026600032	nickel-dependent hydrogenase large subunit	Methylocystis sp. LW5
GHNINEIG_00797	100.00%	65.96%	78.56%	0	WP_013818449	nickel-dependent hydrogenase large subunit	Methylomonas methanica
GHNINEIG_00797	100.00%	65.96%	78.07%	0	WP_064039503	nickel-dependent hydrogenase large subunit	Methylomonas koyamae
GHNINEIG_00797	99.51%	67.93%	79.28%	0	WP_027691146	nickel-dependent hydrogenase large subunit	Rhizobium leguminosarum
GHNINEIG_00797	100.00%	65.96%	78.07%	0	WP_088620885	nickel-dependent hydrogenase large subunit	Methylovulum psychrotolerans
GHNINEIG_00797	99.51%	66.94%	78.95%	0	WP_025035355	nickel-dependent hydrogenase large subunit	Bradyrhizobium sp. DOA9
GHNINEIG_00797	99.51%	67.93%	79.11%	0	WP_072642667	nickel-dependent hydrogenase large subunit	Rhizobium leguminosarum
GHNINEIG_00797	99.51%	67.76%	79.28%	0	WP_095494252	nickel-dependent hydrogenase large subunit	Mesorhizobium temperatum
GHNINEIG_00797	99.51%	66.94%	78.95%	0	WP_015597373	nickel-dependent hydrogenase large subunit	Hyphomicrobium denitrificans
GHNINEIG_00797	99.51%	66.78%	79.61%	0	WP_007039718	nickel-dependent hydrogenase large subunit	Thiorhodococcus drewsii
GHNINEIG_00797	100.00%	67.27%	78.56%	0	WP_011662670	nickel-dependent hydrogenase large subunit	Rhodopseudomonas palustris
GHNINEIG_00797	100.00%	66.45%	78.07%	0	WP_058556235	nickel-dependent hydrogenase large subunit	Thiohalocapsa sp. ML1
GHNINEIG_00797	99.51%	66.94%	79.28%	0	WP_026790280	nickel-dependent hydrogenase large subunit	Pleomorphomonas oryzae
GHNINEIG_00797	99.51%	66.94%	78.45%	0	WP_036294191	nickel-dependent hydrogenase large subunit	Methylosinus sp. PW1
GHNINEIG_00797	100.00%	66.61%	79.54%	0	WP_026610556	nickel-dependent hydrogenase large subunit	Methylocaldum szegediense
GHNINEIG_00797	99.51%	67.11%	78.78%	0	WP_024338463	nickel-dependent hydrogenase large subunit	multiple species of Bradyrhizobium
GHNINEIG_00797	99.51%	67.43%	78.95%	0	WP_025038687	nickel-dependent hydrogenase large subunit	Bradyrhizobium sp. DOA9
GHNINEIG_00797	99.51%	67.43%	77.63%	0	WP_008973578	nickel-dependent hydrogenase large subunit	Bradyrhizobium sp. STM 3843
GHNINEIG_00797	99.51%	66.61%	78.62%	0	WP_088519766	nickel-dependent hydrogenase large subunit	Rhodoblastus acidophilus
GHNINEIG_00797	100.00%	65.47%	78.07%	0	WP_019865813	nickel-dependent hydrogenase large subunit	Methylovulum miyakonense
GHNINEIG_00797	100.00%	66.94%	78.89%	0	WP_011474188	nickel-dependent hydrogenase large subunit	Rhodopseudomonas palustris
GHNINEIG_00797	99.51%	67.27%	78.45%	0	WP_063195726	nickel-dependent hydrogenase large subunit	Bradyrhizobium sp. AT1
GHNINEIG_00797	99.67%	66.34%	78.00%	0	WP_036283932	nickel-dependent hydrogenase large subunit	Methylocystis sp. ATCC 49242
GHNINEIG_00797	100.00%	65.47%	78.07%	0	WP_033157842	nickel-dependent hydrogenase large subunit	Methylomonas sp. LW13
GHNINEIG_00797	99.51%	66.45%	78.45%	0	WP_024878508	nickel-dependent hydrogenase large subunit	multiple species of Methylosinus
GHNINEIG_00797	99.51%	66.61%	79.44%	0	WP_043753155	nickel-dependent hydrogenase large subunit	Imhoffiella purpurea
GHNINEIG_00797	99.51%	67.11%	78.95%	0	WP_092184443	nickel-dependent hydrogenase large subunit	Bradyrhizobium sp. cf659
GHNINEIG_00797	100.00%	65.47%	78.40%	0	WP_064007047	nickel-dependent hydrogenase large subunit	Methylomonas methanica
GHNINEIG_00797	99.51%	67.27%	78.78%	0	WP_028135606	nickel-dependent hydrogenase large subunit	Bradyrhizobium japonicum
GHNINEIG_00797	99.51%	66.94%	79.11%	0	WP_027544462	nickel-dependent hydrogenase large subunit	Bradyrhizobium sp. WSM2254
GHNINEIG_00797	99.51%	66.78%	79.11%	0	WP_027516002	nickel-dependent hydrogenase large subunit	Bradyrhizobium sp. WSM1417
GHNINEIG_00797	99.51%	66.61%	78.45%	0	WP_018266919	nickel-dependent hydrogenase large subunit	Methylosinus sp. LW4
GHNINEIG_00797	100.00%	67.10%	77.74%	0	WP_003612200	nickel-dependent hydrogenase large subunit	multiple species of Methylosinus
GHNINEIG_00797	100.00%	66.28%	78.72%	0	WP_002706872	nickel-dependent hydrogenase large subunit	Thiothrix nivea
GHNINEIG_00797	99.51%	67.11%	78.62%	0	WP_028738633	nickel-dependent hydrogenase large subunit	Rhizobium selenitireducens
GHNINEIG_00797	100.00%	64.98%	78.07%	0	WP_027149878	nickel-dependent hydrogenase large subunit	Methylobacter tundripaludum
GHNINEIG_00797	100.00%	65.47%	78.07%	0	WP_064036738	nickel-dependent hydrogenase large subunit	Methylomonas methanica
GHNINEIG_00797	99.51%	66.78%	78.62%	0	WP_011089679	uptake hydrogenase large subunit	multiple species of Bradyrhizobium
GHNINEIG_00797	100.00%	65.63%	78.07%	0	WP_020483431	nickel-dependent hydrogenase large subunit	Methylomonas sp. MK1
GHNINEIG_00797	99.51%	67.11%	76.97%	0	WP_006614184	nickel-dependent hydrogenase large subunit	Bradyrhizobium sp. ORS 285
GHNINEIG_00797	99.51%	66.78%	79.11%	0	WP_085398649	nickel-dependent hydrogenase large subunit	Bradyrhizobium japonicum
GHNINEIG_00797	99.51%	65.79%	79.28%	0	WP_014779996	nickel-dependent hydrogenase large subunit	Thiocystis violascens
GHNINEIG_00797	99.51%	66.61%	78.62%	0	WP_060908780	nickel-dependent hydrogenase large subunit	Bradyrhizobium diazoefficiens
GHNINEIG_00797	100.00%	64.98%	78.07%	0	WP_006893459	nickel-dependent hydrogenase large subunit	Methylobacter tundripaludum
GHNINEIG_00797	99.51%	66.61%	78.62%	0	WP_060911516	nickel-dependent hydrogenase large subunit	Bradyrhizobium diazoefficiens
GHNINEIG_00797	100.00%	65.63%	78.07%	0	WP_026603256	nickel-dependent hydrogenase large subunit	Methylomonas sp. 11b
GHNINEIG_00797	99.51%	66.94%	77.14%	0	WP_012042218	nickel-dependent hydrogenase large subunit	Bradyrhizobium sp. BTAi1
GHNINEIG_00797	99.51%	67.11%	76.97%	0	WP_011924790	nickel-dependent hydrogenase large subunit	Bradyrhizobium sp. ORS 278
GHNINEIG_00797	100.00%	64.98%	77.91%	0	WP_031438305	nickel-dependent hydrogenase large subunit	Methylobacter tundripaludum
GHNINEIG_00797	100.00%	66.78%	78.56%	0	WP_011501585	nickel-dependent hydrogenase large subunit	Rhodopseudomonas palustris
GHNINEIG_00797	100.00%	66.61%	78.56%	0	WP_092681956	nickel-dependent hydrogenase large subunit	Rhodopseudomonas pseudopalustris
GHNINEIG_00797	99.51%	67.27%	79.28%	0	WP_026783388	nickel-dependent hydrogenase large subunit	Pleomorphomonas koreensis
GHNINEIG_00797	99.51%	66.28%	78.95%	0	WP_027554434	nickel-dependent hydrogenase large subunit	Bradyrhizobium sp. Cp5.3
GHNINEIG_00797	99.51%	66.94%	78.45%	0	WP_016919626	nickel-dependent hydrogenase large subunit	Methylocystis parvus
GHNINEIG_00797	99.51%	67.11%	76.81%	0	WP_008961366	nickel-dependent hydrogenase large subunit	Bradyrhizobium sp. STM 3809
GHNINEIG_00797	99.51%	66.61%	78.78%	0	WP_063680262	nickel-dependent hydrogenase large subunit	Bradyrhizobium neotropicale
GHNINEIG_00797	99.51%	67.11%	78.12%	0	WP_054359128	nickel-dependent hydrogenase large subunit	Prosthecomicrobium hirschii
GHNINEIG_00797	100.00%	65.63%	79.38%	0	WP_086133953	nickel-dependent hydrogenase large subunit	Methylocaldum sp. SAD2
GHNINEIG_00797	100.00%	65.47%	79.38%	0	WP_077732682	nickel-dependent hydrogenase large subunit	Methylocaldum sp. 14B
GHNINEIG_00797	100.00%	66.94%	77.58%	0	WP_037457589	nickel-dependent hydrogenase large subunit	Skermanella stibiiresistens
GHNINEIG_00797	100.00%	65.30%	77.41%	0	WP_027157817	nickel-dependent hydrogenase large subunit	Methylobacter luteus
GHNINEIG_00797	99.67%	66.67%	77.01%	0	WP_057838204	nickel-dependent hydrogenase large subunit	Bradyrhizobium jicamae
GHNINEIG_00797	99.51%	65.79%	79.44%	0	WP_093190876	nickel-dependent hydrogenase large subunit	Thiocapsa sp. KS1
GHNINEIG_00797	99.51%	66.61%	78.95%	0	WP_027533018	nickel-dependent hydrogenase large subunit	Bradyrhizobium sp. WSM3983
GHNINEIG_00797	100.00%	64.98%	78.56%	0	WP_092618836	nickel-dependent hydrogenase large subunit	Roseospirillum parvum
GHNINEIG_00797	99.51%	66.45%	78.78%	0	WP_040140589	nickel-dependent hydrogenase large subunit	multiple species of Rhizobium
GHNINEIG_00797	99.51%	66.45%	78.62%	0	WP_063705286	nickel-dependent hydrogenase large subunit	Bradyrhizobium sp. BR 10245
GHNINEIG_00797	100.00%	65.47%	79.05%	0	WP_093028504	nickel-dependent hydrogenase large subunit	Thiocapsa roseopersicina
GHNINEIG_00797	100.00%	65.30%	77.58%	0	WP_036251281	nickel-dependent hydrogenase large subunit	Methylobacter sp. BBA5.1
GHNINEIG_00797	99.51%	65.13%	79.28%	0	WP_012971497	nickel-dependent hydrogenase large subunit	Allochromatium vinosum
GHNINEIG_00797	100.00%	64.81%	77.74%	0	WP_020157432	nickel-dependent hydrogenase large subunit	Methylobacter marinus
GHNINEIG_00797	100.00%	65.63%	78.40%	0	WP_054164082	nickel-dependent hydrogenase large subunit	Rhodopseudomonas sp. AAP120
GHNINEIG_00797	100.00%	65.30%	78.72%	0	WP_020502968	nickel-dependent hydrogenase large subunit	Lamprocystis purpurea
GHNINEIG_00797	100.00%	64.98%	78.89%	0	WP_019642772	nickel-dependent hydrogenase large subunit	Thioalkalivibrio sp. ALSr1
GHNINEIG_00797	99.84%	65.57%	79.18%	0	WP_070072981	nickel-dependent hydrogenase large subunit	Acidihalobacter prosperus
GHNINEIG_00797	100.00%	64.98%	77.41%	0	WP_036297640	nickel-dependent hydrogenase large subunit	Methylobacter whittenburyi
GHNINEIG_00797	98.53%	66.78%	78.74%	0	WP_085216757	nickel-dependent hydrogenase large subunit	Methylomagnum ishizawai
GHNINEIG_00797	99.35%	66.39%	78.42%	0	WP_021130964	nickel-dependent hydrogenase large subunit	Phaeospirillum fulvum
GHNINEIG_00797	99.51%	65.79%	77.96%	0	WP_085026033	nickel-dependent hydrogenase large subunit	Ensifer aridi
GHNINEIG_00797	99.51%	65.95%	77.80%	0	WP_085034836	nickel-dependent hydrogenase large subunit	Ensifer aridi
GHNINEIG_00797	100.00%	65.79%	78.23%	0	WP_041644081	nickel-dependent hydrogenase large subunit	multiple species of Azoarcus
GHNINEIG_00797	100.00%	66.12%	78.23%	0	WP_006205723	nickel-dependent hydrogenase large subunit	Mesorhizobium amorphae
GHNINEIG_00797	99.84%	65.41%	78.03%	0	WP_002683184	nickel-dependent hydrogenase large subunit	Beggiatoa alba
GHNINEIG_00797	99.51%	65.62%	78.29%	0	WP_018240255	nickel-dependent hydrogenase large subunit	Ensifer sp. BR816
GHNINEIG_00797	100.00%	65.47%	79.05%	0	WP_007190983	nickel-dependent hydrogenase large subunit	Thiocapsa marina
GHNINEIG_00797	100.00%	65.96%	78.89%	0	WP_027279453	nickel-dependent hydrogenase large subunit	Rhodopseudomonas palustris
GHNINEIG_00797	99.51%	65.30%	78.62%	0	WP_009149949	nickel-dependent hydrogenase large subunit	Thiorhodovibrio sp. 970
GHNINEIG_00797	99.35%	66.06%	78.42%	0	WP_074767644	nickel-dependent hydrogenase large subunit	Phaeospirillum fulvum
GHNINEIG_00797	99.51%	66.12%	77.96%	0	WP_085780520	nickel-dependent hydrogenase large subunit	Rhizobium sp. NXC14
GHNINEIG_00797	100.00%	66.28%	76.43%	0	WP_044430982	nickel-dependent hydrogenase large subunit	Skermanella aerolata
GHNINEIG_00797	99.35%	66.23%	78.09%	0	WP_002725307	nickel-dependent hydrogenase large subunit	Phaeospirillum molischianum
GHNINEIG_00797	99.84%	65.90%	78.85%	0	WP_047308162	nickel-dependent hydrogenase large subunit	Rhodopseudomonas palustris
GHNINEIG_00797	99.51%	65.62%	77.47%	0	WP_085771985	nickel-dependent hydrogenase large subunit	Methylocystis bryophila
GHNINEIG_00797	99.84%	65.90%	78.85%	0	WP_013500329	nickel-dependent hydrogenase large subunit	Rhodopseudomonas palustris
GHNINEIG_00797	99.51%	65.13%	78.45%	0	WP_004112865	nickel-dependent hydrogenase large subunit	multiple species of Rhizobium
GHNINEIG_00797	99.84%	65.90%	78.52%	0	WP_011156496	nickel-dependent hydrogenase large subunit	Rhodopseudomonas palustris
GHNINEIG_00797	99.51%	64.80%	77.47%	0	WP_064253510	nickel-dependent hydrogenase large subunit	Sinorhizobium americanum
GHNINEIG_00797	99.35%	66.23%	77.43%	0	WP_076861882	nickel-dependent hydrogenase large subunit	Bradyrhizobium mercantei
GHNINEIG_00797	99.51%	65.30%	78.78%	0	WP_008386860	nickel-dependent hydrogenase large subunit	Rhodovulum sp. PH10
GHNINEIG_00797	99.51%	64.64%	77.30%	0	WP_037381274	nickel-dependent hydrogenase large subunit	Sinorhizobium americanum
GHNINEIG_00797	100.00%	65.30%	77.58%	0	WP_076095892	nickel-dependent hydrogenase large subunit	Azonexus hydrophilus
GHNINEIG_00797	99.84%	64.75%	77.70%	0	WP_062147791	nickel-dependent hydrogenase large subunit	Beggiatoa leptomitiformis
GHNINEIG_00797	98.53%	64.95%	78.90%	0	WP_031598076	nickel-dependent hydrogenase large subunit	Ferrovum myxofaciens
GHNINEIG_00797	100.00%	64.81%	77.41%	0	WP_026685892	nickel-dependent hydrogenase large subunit	Azovibrio restrictus
GHNINEIG_00797	99.51%	65.62%	77.80%	0	WP_086083951	nickel-dependent hydrogenase large subunit	Rhizobium etli
GHNINEIG_00797	99.84%	65.57%	78.36%	0	WP_012494710	nickel-dependent hydrogenase large subunit	Rhodopseudomonas palustris
GHNINEIG_00797	99.84%	65.08%	77.54%	0	WP_086487128	nickel-dependent hydrogenase large subunit	Thioflexothrix psekupsii
GHNINEIG_00797	99.51%	65.30%	77.80%	0	WP_074127946	nickel-dependent hydrogenase large subunit	Bradyrhizobium sp. NAS96.2
GHNINEIG_00797	99.51%	63.98%	78.45%	0	WP_005223646	nickel-dependent hydrogenase large subunit	Marichromatium purpuratum
GHNINEIG_00797	100.00%	63.50%	76.92%	0	WP_014450582	nickel-dependent hydrogenase large subunit	Leptospirillum ferrooxidans
GHNINEIG_00797	99.51%	65.79%	77.47%	0	WP_059185806	nickel-dependent hydrogenase large subunit	Mesorhizobium loti
GHNINEIG_00797	99.51%	64.97%	77.47%	0	WP_066503806	nickel-dependent hydrogenase large subunit	Bradyrhizobium sp. BR 10303
GHNINEIG_00797	99.51%	64.97%	77.47%	0	WP_018098934	nickel-dependent hydrogenase large subunit	Sinorhizobium meliloti
GHNINEIG_00797	99.51%	63.65%	78.78%	0	WP_062277460	nickel-dependent hydrogenase large subunit	Marichromatium gracile
GHNINEIG_00797	99.51%	64.80%	77.47%	0	WP_028004123	nickel-dependent hydrogenase large subunit	multiple species of Sinorhizobium
GHNINEIG_00797	100.00%	63.67%	77.74%	0	WP_092782340	nickel-dependent hydrogenase large subunit	Rhodospira trueperi
GHNINEIG_00797	99.35%	64.58%	77.76%	0	WP_057854118	nickel-dependent hydrogenase large subunit	Bradyrhizobium valentinum
GHNINEIG_00797	99.51%	64.64%	77.30%	0	WP_055037933	nickel-dependent hydrogenase large subunit	Blastochloris viridis
GHNINEIG_00797	100.00%	66.78%	76.92%	0	WP_027583451	nickel-dependent hydrogenase large subunit	Bradyrhizobium sp. Ai1a-2
GHNINEIG_00797	100.00%	64.65%	76.43%	0	WP_075770454	nickel-dependent hydrogenase large subunit	Rhodocista sp. MIMtkB3
GHNINEIG_00797	98.53%	64.78%	77.91%	0	WP_028993715	nickel-dependent hydrogenase large subunit	Azonexus hydrophilus
GHNINEIG_00797	100.00%	64.16%	77.91%	0	WP_079432600	nickel-dependent hydrogenase large subunit	Zoogloea sp. LCSB751
GHNINEIG_00797	99.51%	64.80%	76.81%	0	WP_024520486	nickel-dependent hydrogenase large subunit	Bradyrhizobium sp. Tv2a-2
GHNINEIG_00797	100.00%	64.16%	77.58%	0	WP_011289709	nickel-dependent hydrogenase large subunit	Dechloromonas aromatica
GHNINEIG_00797	99.35%	64.42%	77.27%	0	WP_065754138	nickel-dependent hydrogenase large subunit	Bradyrhizobium paxllaeri
GHNINEIG_00797	98.53%	64.62%	77.57%	0	WP_066886116	nickel-dependent hydrogenase large subunit	Dechloromonas denitrificans
GHNINEIG_00797	99.84%	62.79%	78.20%	0	WP_035185824	nickel-dependent hydrogenase large subunit	Acidiphilium sp. JA12-A1
GHNINEIG_00797	99.02%	64.63%	77.52%	0	WP_076401456	nickel-dependent hydrogenase large subunit	Insolitispirillum peregrinum
GHNINEIG_00797	99.35%	64.09%	76.77%	0	WP_065730434	nickel-dependent hydrogenase large subunit	Bradyrhizobium icense
GHNINEIG_00797	98.53%	65.12%	76.74%	0	WP_059287301	nickel-dependent hydrogenase large subunit	Aquitalea magnusonii
GHNINEIG_00797	98.53%	64.95%	76.91%	0	WP_045845124	nickel-dependent hydrogenase large subunit	Aquitalea magnusonii
GHNINEIG_00797	98.53%	64.95%	76.74%	0	WP_062789272	nickel-dependent hydrogenase large subunit	Aquitalea pelogenes
GHNINEIG_00797	99.35%	64.25%	77.10%	0	WP_057856111	nickel-dependent hydrogenase large subunit	Bradyrhizobium lablabi
GHNINEIG_00797	99.51%	63.49%	77.63%	0	WP_015282042	nickel-dependent hydrogenase large subunit	Thioflavicoccus mobilis
GHNINEIG_00797	98.53%	64.78%	76.91%	0	WP_089086196	nickel-dependent hydrogenase large subunit	Aquitalea magnusonii
GHNINEIG_00797	99.35%	64.25%	76.61%	0	WP_065749144	nickel-dependent hydrogenase large subunit	Bradyrhizobium sp. LMTR 3
GHNINEIG_00797	99.67%	61.41%	77.18%	0	WP_012463656	nickel-dependent hydrogenase large subunit	Methylacidiphilum infernorum
GHNINEIG_00797	99.84%	62.62%	78.03%	0	WP_007422465	nickel-dependent hydrogenase large subunit	multiple species of Acidiphilium
GHNINEIG_00797	99.35%	63.76%	77.43%	0	WP_057846090	nickel-dependent hydrogenase large subunit	Bradyrhizobium retamae
GHNINEIG_00797	98.53%	64.95%	76.41%	0	WP_017508538	nickel-dependent hydrogenase large subunit	beta proteobacterium L13
GHNINEIG_00797	99.51%	63.16%	75.82%	0	WP_027557841	nickel-dependent hydrogenase large subunit	multiple species of Bradyrhizobium
GHNINEIG_00797	99.51%	63.49%	75.82%	0	WP_091881596	nickel-dependent hydrogenase large subunit	Bradyrhizobium sp. Rc2d
GHNINEIG_00797	99.51%	64.80%	76.64%	0	WP_057742216	nickel-dependent hydrogenase large subunit	Bradyrhizobium manausense
GHNINEIG_00797	99.51%	63.32%	76.32%	0	WP_011388917	nickel-dependent hydrogenase large subunit	Rhodospirillum rubrum
GHNINEIG_00797	99.51%	63.49%	75.82%	0	WP_091956539	nickel-dependent hydrogenase large subunit	Bradyrhizobium sp. err11
GHNINEIG_00797	98.53%	63.79%	77.41%	0	WP_045469184	nickel-dependent hydrogenase large subunit	Burkholderiales bacterium GJ-E10
GHNINEIG_00797	100.00%	61.05%	77.09%	0	WP_065968950	nickel-dependent hydrogenase large subunit	Acidiferrobacter thiooxydans
GHNINEIG_00797	99.35%	64.09%	77.27%	0	WP_028348763	nickel-dependent hydrogenase large subunit	Bradyrhizobium elkanii
GHNINEIG_00797	84.78%	73.17%	84.94%	0	WP_038715169	nickel-dependent hydrogenase large subunit, partial	Burkholderia sp. lig30
GHNINEIG_00797	99.51%	63.16%	75.66%	0	WP_018319644	nickel-dependent hydrogenase large subunit	Bradyrhizobium sp. WSM2793
GHNINEIG_00797	99.51%	62.99%	75.49%	0	WP_092216231	nickel-dependent hydrogenase large subunit	Bradyrhizobium arachidis
GHNINEIG_00797	99.51%	63.65%	76.48%	0	WP_060737053	nickel-dependent hydrogenase large subunit	Bradyrhizobium sp. CCGE-LA001
GHNINEIG_00797	99.51%	64.47%	75.82%	0	WP_027525691	nickel-dependent hydrogenase large subunit	Bradyrhizobium sp. Ec3.3
GHNINEIG_00797	99.18%	63.20%	75.91%	0	WP_077297757	nickel-dependent hydrogenase large subunit	Aquaspirillum sp. LM1
GHNINEIG_00797	99.51%	62.66%	75.49%	0	WP_036031264	nickel-dependent hydrogenase large subunit	Bradyrhizobium yuanmingense
GHNINEIG_00797	99.51%	62.66%	76.32%	0	WP_080139637	nickel-dependent hydrogenase large subunit	Bradyrhizobium sp. BR10280
GHNINEIG_00797	99.67%	62.07%	75.04%	0	WP_028344288	nickel-dependent hydrogenase large subunit	Bradyrhizobium elkanii
GHNINEIG_00797	100.00%	62.52%	75.45%	0	WP_057027976	nickel-dependent hydrogenase large subunit	Bradyrhizobium yuanmingense
GHNINEIG_00797	100.00%	61.37%	77.09%	0	WP_031405790	nickel-dependent hydrogenase large subunit	Thiomonas sp. FB-Cd
GHNINEIG_00797	99.51%	62.17%	75.82%	0	WP_035999120	nickel-dependent hydrogenase large subunit	Bradyrhizobium yuanmingense
GHNINEIG_00797	99.51%	62.34%	76.15%	0	WP_028336746	nickel-dependent hydrogenase large subunit	Bradyrhizobium elkanii
GHNINEIG_00797	100.00%	62.03%	75.61%	0	WP_011629764	nickel-dependent hydrogenase large subunit	Alkalilimnicola ehrlichii
GHNINEIG_00797	99.67%	61.90%	74.88%	0	WP_026192294	nickel-dependent hydrogenase large subunit	Bradyrhizobium elkanii
GHNINEIG_00797	99.51%	62.01%	75.33%	0	WP_069279822	nickel-dependent hydrogenase large subunit	Bradyrhizobium elkanii
GHNINEIG_00797	99.51%	62.17%	76.15%	0	WP_050383316	nickel-dependent hydrogenase large subunit	Bradyrhizobium pachyrhizi
GHNINEIG_00797	98.53%	62.46%	76.91%	0	WP_065065324	nickel-dependent hydrogenase large subunit	Paraburkholderia tropica
GHNINEIG_00797	99.51%	61.51%	75.00%	0	WP_057018022	nickel-dependent hydrogenase large subunit	Bradyrhizobium pachyrhizi
GHNINEIG_00797	99.51%	61.68%	75.00%	0	WP_092090208	nickel-dependent hydrogenase large subunit	Bradyrhizobium sp. R5
GHNINEIG_00797	96.56%	65.25%	77.46%	0	WP_020923409	nickel-dependent hydrogenase large subunit	Rhizobium etli
GHNINEIG_00797	99.18%	59.41%	75.74%	0	WP_039720702	nickel-dependent hydrogenase large subunit	Methylacidiphilum kamchatkense
GHNINEIG_00797	99.35%	62.44%	76.44%	0	WP_050627286	nickel-dependent hydrogenase large subunit	multiple species of Bradyrhizobium
GHNINEIG_00797	99.18%	59.41%	75.25%	0	WP_009059758	nickel-dependent hydrogenase large subunit	Methylacidiphilum fumariolicum
GHNINEIG_00797	99.35%	62.27%	76.11%	0	WP_050402934	nickel-dependent hydrogenase large subunit	Bradyrhizobium embrapense
GHNINEIG_00797	99.51%	63.49%	76.81%	0	WP_097281591	nickel-dependent hydrogenase large subunit	Caenispirillum bisanense
GHNINEIG_00797	99.51%	61.84%	75.49%	0	WP_028154321	nickel-dependent hydrogenase large subunit	Bradyrhizobium japonicum
GHNINEIG_00797	100.00%	62.52%	76.43%	0	WP_009540200	nickel-dependent hydrogenase large subunit	Caenispirillum salinarum
GHNINEIG_00797	98.53%	62.13%	75.42%	0	WP_090873589	nickel-dependent hydrogenase large subunit	Paraburkholderia diazotrophica
GHNINEIG_00797	98.53%	62.13%	75.42%	0	WP_015004151	nickel-dependent hydrogenase large subunit	Paraburkholderia phenoliruptrix
GHNINEIG_00797	98.53%	62.13%	75.25%	0	WP_012406417	nickel-dependent hydrogenase large subunit	Paraburkholderia phymatum
GHNINEIG_00797	98.53%	61.63%	75.91%	0	WP_087740471	nickel-dependent hydrogenase large subunit	Paraburkholderia piptadeniae
GHNINEIG_00797	99.51%	61.84%	75.33%	0	WP_041960980	nickel-dependent hydrogenase large subunit	Bradyrhizobium japonicum
GHNINEIG_00797	99.51%	61.68%	75.33%	0	WP_011084532	nickel-dependent hydrogenase large subunit	multiple species of Bradyrhizobium
GHNINEIG_00797	99.51%	61.68%	75.33%	0	WP_071916609	nickel-dependent hydrogenase large subunit	Bradyrhizobium japonicum
GHNINEIG_00797	99.84%	60.16%	75.08%	0	WP_096704660	nickel-dependent hydrogenase large subunit	Magnetospirillum sp. 15-1
GHNINEIG_00797	99.51%	61.51%	75.16%	0	WP_035716643	nickel-dependent hydrogenase large subunit	Bradyrhizobium sp. CCBAU 43298
GHNINEIG_00797	98.53%	61.63%	76.58%	0	WP_079788428	nickel-dependent hydrogenase large subunit	Salmonella enterica
GHNINEIG_00797	98.53%	61.63%	76.58%	0	WP_023209485	nickel-dependent hydrogenase large subunit	Salmonella enterica
GHNINEIG_00797	100.00%	61.05%	75.78%	0	WP_080060557	nickel-dependent hydrogenase large subunit	Salmonella enterica
GHNINEIG_00797	98.53%	61.46%	76.58%	0	WP_023203121	nickel-dependent hydrogenase large subunit	Salmonella enterica
GHNINEIG_00797	98.53%	61.63%	76.41%	0	WP_079974504	nickel-dependent hydrogenase large subunit	Salmonella enterica
GHNINEIG_00797	98.53%	61.46%	76.41%	0	WP_064001160	nickel-dependent hydrogenase large subunit	Salmonella enterica
GHNINEIG_00797	98.53%	61.63%	76.41%	0	WP_023204396	nickel-dependent hydrogenase large subunit	Salmonella enterica
GHNINEIG_00797	98.53%	61.46%	76.41%	0	WP_070815282	nickel-dependent hydrogenase large subunit	Salmonella enterica
GHNINEIG_00797	98.53%	61.46%	76.41%	0	WP_094914176	nickel-dependent hydrogenase large subunit	Salmonella enterica
GHNINEIG_00797	98.53%	61.63%	76.41%	0	WP_093954630	nickel-dependent hydrogenase large subunit	Salmonella enterica
GHNINEIG_00797	98.53%	61.46%	76.41%	0	WP_052929726	nickel-dependent hydrogenase large subunit	Salmonella enterica
GHNINEIG_00797	98.53%	61.46%	76.41%	0	WP_039518103	nickel-dependent hydrogenase large subunit	Salmonella enterica
GHNINEIG_00797	98.53%	61.46%	76.41%	0	WP_023184321	nickel-dependent hydrogenase large subunit	Salmonella enterica
GHNINEIG_00797	98.53%	61.46%	76.41%	0	WP_086805443	nickel-dependent hydrogenase large subunit	Salmonella enterica
GHNINEIG_00797	98.53%	61.46%	76.41%	0	WP_079780576	nickel-dependent hydrogenase large subunit	multiple species of Salmonella
GHNINEIG_00797	98.53%	61.46%	76.41%	0	WP_070794470	nickel-dependent hydrogenase large subunit	Salmonella enterica
GHNINEIG_00797	98.53%	61.46%	76.41%	0	WP_088758829	nickel-dependent hydrogenase large subunit	Salmonella enterica
GHNINEIG_00797	98.53%	61.46%	76.25%	0	WP_080249604	nickel-dependent hydrogenase large subunit	Salmonella enterica
GHNINEIG_00797	98.53%	61.46%	76.41%	0	WP_080154257	nickel-dependent hydrogenase large subunit	Salmonella enterica
GHNINEIG_00797	98.53%	61.30%	76.41%	0	WP_080094770	nickel-dependent hydrogenase large subunit	Salmonella enterica
GHNINEIG_00797	98.53%	61.46%	76.25%	0	WP_079811201	nickel-dependent hydrogenase large subunit	Salmonella enterica
GHNINEIG_00797	100.00%	60.72%	75.61%	0	WP_079805356	nickel-dependent hydrogenase large subunit	Salmonella enterica
GHNINEIG_00797	99.84%	59.67%	75.08%	0	WP_068429503	nickel-dependent hydrogenase large subunit	Magnetospirillum sp. XM-1
GHNINEIG_00797	98.53%	61.46%	76.41%	0	WP_058331507	nickel-dependent hydrogenase large subunit	Salmonella enterica
GHNINEIG_00797	98.53%	61.46%	76.41%	0	WP_057521062	nickel-dependent hydrogenase large subunit	Salmonella enterica
GHNINEIG_00797	98.53%	61.46%	76.41%	0	WP_038427475	nickel-dependent hydrogenase large subunit	Salmonella enterica
GHNINEIG_00797	98.53%	61.30%	76.41%	0	WP_023218016	nickel-dependent hydrogenase large subunit	Salmonella enterica
GHNINEIG_00797	98.53%	61.46%	76.41%	0	WP_023200488	nickel-dependent hydrogenase large subunit	Salmonella enterica
GHNINEIG_00797	98.53%	61.46%	76.41%	0	WP_000331203	nickel-dependent hydrogenase large subunit	Salmonella enterica
GHNINEIG_00797	98.53%	61.46%	76.41%	0	WP_000331200	nickel-dependent hydrogenase large subunit	Salmonella enterica
GHNINEIG_00797	98.53%	61.46%	76.41%	0	WP_080219586	nickel-dependent hydrogenase large subunit	Salmonella enterica
GHNINEIG_00797	98.53%	61.46%	76.41%	0	WP_080214504	nickel-dependent hydrogenase large subunit	Salmonella enterica
GHNINEIG_00797	98.20%	61.67%	76.50%	0	WP_080107455	nickel-dependent hydrogenase large subunit	Salmonella enterica
GHNINEIG_00797	98.53%	61.46%	76.25%	0	WP_080087518	nickel-dependent hydrogenase large subunit	Salmonella enterica
GHNINEIG_00797	100.00%	60.56%	75.78%	0	WP_079811845	nickel-dependent hydrogenase large subunit	Salmonella enterica
GHNINEIG_00797	98.53%	61.46%	76.41%	0	WP_076933822	nickel-dependent hydrogenase large subunit	Salmonella enterica
GHNINEIG_00797	98.53%	61.46%	76.41%	0	WP_061376401	nickel-dependent hydrogenase large subunit	Salmonella enterica
GHNINEIG_00797	98.53%	61.30%	76.25%	0	WP_000331202	nickel-dependent hydrogenase large subunit	Salmonella enterica
GHNINEIG_00797	98.53%	61.46%	76.25%	0	WP_023253811	nickel-dependent hydrogenase large subunit	Salmonella enterica
GHNINEIG_00797	98.53%	61.30%	76.41%	0	WP_000331205	nickel-dependent hydrogenase large subunit	Salmonella enterica
GHNINEIG_00797	98.53%	61.46%	76.41%	0	WP_079833480	nickel-dependent hydrogenase large subunit	Salmonella enterica
GHNINEIG_00797	98.53%	61.46%	76.25%	0	WP_079794103	nickel-dependent hydrogenase large subunit	Salmonella bongori
GHNINEIG_00797	98.20%	61.67%	76.50%	0	WP_079789160	nickel-dependent hydrogenase large subunit	Salmonella enterica
GHNINEIG_00797	98.53%	61.30%	76.41%	0	WP_070799542	nickel-dependent hydrogenase large subunit	Salmonella enterica
GHNINEIG_00797	100.00%	60.56%	75.61%	0	WP_053530075	nickel-dependent hydrogenase large subunit	Salmonella enterica
GHNINEIG_00797	98.53%	61.30%	76.41%	0	WP_023220661	nickel-dependent hydrogenase large subunit	Salmonella enterica
GHNINEIG_00797	100.00%	60.56%	75.78%	0	WP_000121551	nickel-dependent hydrogenase large subunit	Salmonella enterica
GHNINEIG_00797	98.53%	61.30%	76.25%	0	WP_094862343	nickel-dependent hydrogenase large subunit	Salmonella enterica
GHNINEIG_00797	98.53%	61.30%	76.41%	0	WP_079898827	nickel-dependent hydrogenase large subunit	Salmonella enterica
GHNINEIG_00797	98.53%	61.30%	76.41%	0	WP_061583802	nickel-dependent hydrogenase large subunit	Salmonella enterica
GHNINEIG_00797	98.53%	61.30%	76.41%	0	WP_052934831	nickel-dependent hydrogenase large subunit	Salmonella enterica
GHNINEIG_00797	98.53%	61.30%	76.25%	0	WP_046598728	nickel-dependent hydrogenase large subunit	Salmonella enterica
GHNINEIG_00797	98.53%	61.46%	76.25%	0	WP_031601877	nickel-dependent hydrogenase large subunit	Salmonella enterica
GHNINEIG_00797	100.00%	60.56%	75.61%	0	WP_023186344	nickel-dependent hydrogenase large subunit	Salmonella enterica
GHNINEIG_00797	98.53%	61.30%	76.41%	0	WP_023137677	nickel-dependent hydrogenase large subunit	Salmonella enterica
GHNINEIG_00797	98.53%	61.46%	76.25%	0	WP_000222078	nickel-dependent hydrogenase large subunit	Salmonella bongori
GHNINEIG_00797	98.53%	61.30%	76.25%	0	WP_080188338	nickel-dependent hydrogenase large subunit	Salmonella enterica
GHNINEIG_00797	98.53%	61.46%	76.25%	0	WP_080162730	nickel-dependent hydrogenase large subunit	Salmonella enterica
GHNINEIG_00797	98.53%	61.30%	76.25%	0	WP_079967420	nickel-dependent hydrogenase large subunit	Salmonella enterica
GHNINEIG_00797	98.53%	61.30%	76.25%	0	WP_076932804	nickel-dependent hydrogenase large subunit	Salmonella enterica
GHNINEIG_00797	98.53%	61.46%	76.41%	0	WP_058344053	nickel-dependent hydrogenase large subunit	Salmonella enterica
GHNINEIG_00797	98.53%	61.30%	76.25%	0	WP_047594252	nickel-dependent hydrogenase large subunit	Salmonella enterica
GHNINEIG_00797	98.53%	61.46%	76.25%	0	WP_038391411	nickel-dependent hydrogenase large subunit	Salmonella bongori
GHNINEIG_00797	98.53%	61.30%	76.25%	0	WP_023251732	nickel-dependent hydrogenase large subunit	Salmonella enterica
GHNINEIG_00797	100.00%	60.56%	75.45%	0	WP_023247509	nickel-dependent hydrogenase large subunit	Salmonella enterica
GHNINEIG_00797	98.53%	61.30%	76.25%	0	WP_023244060	nickel-dependent hydrogenase large subunit	Salmonella enterica
GHNINEIG_00797	98.53%	61.13%	76.25%	0	WP_023226188	nickel-dependent hydrogenase large subunit	Salmonella enterica
GHNINEIG_00797	98.53%	61.30%	76.41%	0	WP_017465706	nickel-dependent hydrogenase large subunit	Salmonella enterica
GHNINEIG_00797	98.53%	61.30%	76.25%	0	WP_017441361	nickel-dependent hydrogenase large subunit	Salmonella enterica
GHNINEIG_00797	98.53%	61.13%	76.41%	0	WP_006659546	nickel-dependent hydrogenase large subunit	Salmonella enterica
GHNINEIG_00797	98.53%	61.30%	76.25%	0	WP_000331201	nickel-dependent hydrogenase large subunit	Salmonella enterica
GHNINEIG_00797	98.53%	61.30%	76.41%	0	WP_094157922	nickel-dependent hydrogenase large subunit	Salmonella enterica
GHNINEIG_00797	98.53%	61.13%	76.41%	0	WP_080224776	nickel-dependent hydrogenase large subunit	Salmonella enterica
GHNINEIG_00797	98.53%	61.30%	76.08%	0	WP_079902531	nickel-dependent hydrogenase large subunit	Salmonella enterica
GHNINEIG_00797	100.00%	60.39%	75.61%	0	WP_079816470	nickel-dependent hydrogenase large subunit	Salmonella enterica
GHNINEIG_00797	98.53%	61.13%	76.41%	0	WP_079797305	nickel-dependent hydrogenase large subunit	Salmonella enterica
GHNINEIG_00797	98.53%	61.30%	76.25%	0	WP_070798537	nickel-dependent hydrogenase large subunit	Salmonella enterica
GHNINEIG_00797	98.53%	61.30%	76.25%	0	WP_000331199	nickel-dependent hydrogenase large subunit	Salmonella enterica
GHNINEIG_00798	100.00%	95.01%	97.51%	0	WP_029939086	uptake hydrogenase small subunit	Thiomicrospira sp. MA2-6
GHNINEIG_00798	100.00%	93.63%	96.95%	0	WP_029908158	uptake hydrogenase small subunit	Hydrogenovibrio marinus
GHNINEIG_00798	98.61%	83.43%	92.13%	0	WP_044552957	uptake hydrogenase small subunit	multiple species of Azospirillum
GHNINEIG_00798	96.68%	84.24%	91.69%	0	WP_095156692	uptake hydrogenase small subunit	Pseudomonas sp. Irchel 3E13
GHNINEIG_00798	98.61%	82.87%	91.57%	0	WP_042694325	uptake hydrogenase small subunit	Azospirillum sp. B506
GHNINEIG_00798	99.17%	82.40%	91.06%	0	WP_012977323	hydrogenase small subunit	Azospirillum lipoferum
GHNINEIG_00798	96.68%	83.95%	91.98%	0	WP_090267080	uptake hydrogenase small subunit	Pseudomonas panipatensis
GHNINEIG_00798	98.61%	83.43%	92.13%	0	WP_085553402	uptake hydrogenase small subunit	Azospirillum lipoferum
GHNINEIG_00798	98.61%	82.30%	91.01%	0	WP_045583366	uptake hydrogenase small subunit	Azospirillum thiophilum
GHNINEIG_00798	96.68%	83.67%	91.40%	0	WP_010563028	hydrogenase (NiFe) small subunit HydA	Pseudomonas extremaustralis
GHNINEIG_00798	99.45%	80.78%	90.81%	0	WP_012384149	hydrogenase (NiFe) small subunit HydA	Beijerinckia indica
GHNINEIG_00798	98.61%	81.74%	91.29%	0	WP_018391448	uptake hydrogenase small subunit	Ancylobacter sp. FA202
GHNINEIG_00798	96.68%	83.09%	90.83%	0	WP_017845590	uptake hydrogenase small subunit	multiple species of Pseudomonas
GHNINEIG_00798	90.86%	88.41%	94.21%	0	WP_056184178	uptake hydrogenase small subunit	Pseudorhodoferax sp. Leaf267
GHNINEIG_00798	98.61%	85.11%	91.85%	0	WP_011153926	uptake hydrogenase small subunit	Cupriavidus necator
GHNINEIG_00798	99.45%	81.06%	89.69%	0	WP_062147788	uptake hydrogenase small subunit	Beggiatoa leptomitiformis
GHNINEIG_00798	90.30%	88.34%	94.17%	0	WP_019916030	uptake hydrogenase small subunit	Methyloversatilis discipulorum
GHNINEIG_00798	99.45%	82.45%	89.69%	0	WP_007039717	hydrogenase (NiFe) small subunit HydA	Thiorhodococcus drewsii
GHNINEIG_00798	99.17%	82.96%	89.39%	0	WP_036566841	uptake hydrogenase small subunit	Oceanospirillum beijerinckii
GHNINEIG_00798	98.89%	84.87%	90.48%	0	WP_035483934	uptake hydrogenase small subunit	multiple species of Paraburkholderia
GHNINEIG_00798	90.30%	87.73%	94.17%	0	WP_018412543	uptake hydrogenase small subunit	Methyloversatilis thermotolerans
GHNINEIG_00798	98.61%	83.99%	91.29%	0	WP_050463497	uptake hydrogenase small subunit	Herbaspirillum autotrophicum
GHNINEIG_00798	99.45%	81.89%	89.97%	0	WP_078121985	uptake hydrogenase small subunit	Chromatiaceae bacterium 2141T.STBD.0c.01a
GHNINEIG_00798	98.61%	82.58%	90.73%	0	WP_028999750	uptake hydrogenase small subunit	Azohydromonas australica
GHNINEIG_00798	90.30%	87.73%	94.17%	0	WP_018227492	uptake hydrogenase small subunit	Methyloversatilis universalis
GHNINEIG_00798	90.30%	87.73%	94.17%	0	WP_008063481	uptake hydrogenase small subunit	Methyloversatilis universalis
GHNINEIG_00798	98.61%	81.18%	91.01%	0	WP_093447018	uptake hydrogenase small subunit	Pseudooceanicola nitratireducens
GHNINEIG_00798	96.68%	84.24%	91.69%	0	WP_023105853	uptake hydrogenase small subunit	multiple species of Pseudomonas
GHNINEIG_00798	96.68%	84.24%	91.69%	0	WP_024762403	uptake hydrogenase small subunit	multiple species of Pseudomonas
GHNINEIG_00798	90.86%	87.20%	93.90%	0	WP_017758695	uptake hydrogenase small subunit	Pseudacidovorax intermedius
GHNINEIG_00798	90.30%	88.34%	93.25%	0	WP_002706873	hydrogenase (NiFe) small subunit HydA	Thiothrix nivea
GHNINEIG_00798	96.68%	83.95%	91.69%	0	WP_071557647	uptake hydrogenase small subunit	multiple species of Pseudomonas aeruginosa group
GHNINEIG_00798	98.61%	85.11%	92.42%	0	WP_069038875	uptake hydrogenase small subunit	Methyloversatilis sp. RAC08
GHNINEIG_00798	98.61%	82.02%	91.01%	0	WP_066101279	uptake hydrogenase small subunit	Yangia sp. CCB-MM3
GHNINEIG_00798	98.61%	84.83%	91.85%	0	WP_056315763	uptake hydrogenase small subunit	Methylibium sp. Root1272
GHNINEIG_00798	98.61%	82.30%	90.73%	0	WP_040545239	uptake hydrogenase small subunit	Pelagibaca bermudensis
GHNINEIG_00798	99.45%	81.06%	89.14%	0	WP_043753157	uptake hydrogenase small subunit	Imhoffiella purpurea
GHNINEIG_00798	90.30%	86.81%	94.48%	0	WP_018904263	uptake hydrogenase small subunit	multiple species of Variovorax
GHNINEIG_00798	93.07%	84.23%	91.67%	0	WP_042126971	uptake hydrogenase small subunit	Pseudomonas japonica
GHNINEIG_00798	96.68%	83.95%	91.69%	0	WP_081884599	uptake hydrogenase small subunit	Pseudomonas sp. AAC
GHNINEIG_00798	90.30%	87.42%	94.17%	0	WP_088485746	uptake hydrogenase small subunit	Pelomonas puraquae
GHNINEIG_00798	98.61%	81.74%	90.45%	0	WP_089958118	uptake hydrogenase small subunit	Citreicella thiooxidans
GHNINEIG_00798	90.30%	86.81%	94.48%	0	WP_062364605	uptake hydrogenase small subunit	Variovorax paradoxus
GHNINEIG_00798	90.30%	87.12%	94.17%	0	WP_047491742	uptake hydrogenase small subunit	Methylibium sp. CF059
GHNINEIG_00798	98.61%	81.46%	91.01%	0	WP_043750490	uptake hydrogenase small subunit	Pseudooceanicola atlanticus
GHNINEIG_00798	98.61%	83.99%	91.57%	0	WP_029356680	uptake hydrogenase small subunit	Bosea sp. 117
GHNINEIG_00798	99.45%	80.22%	89.97%	0	WP_069209676	uptake hydrogenase small subunit	multiple species of Rhodobacteraceae
GHNINEIG_00798	98.61%	84.83%	92.13%	0	WP_011830410	hydrogenase (acceptor)	multiple species of Methylibium
GHNINEIG_00798	98.34%	80.28%	89.01%	0	WP_002683186	hydrogenase (NiFe) small subunit HydA	Beggiatoa alba
GHNINEIG_00798	99.45%	79.94%	90.25%	0	WP_074622775	uptake hydrogenase small subunit	multiple species of Rhodobacteraceae
GHNINEIG_00798	98.61%	78.65%	88.20%	0	WP_088620884	uptake hydrogenase small subunit	Methylovulum psychrotolerans
GHNINEIG_00798	98.61%	81.46%	90.73%	0	WP_009505607	hydrogenase (NiFe) small subunit HydA	Citreicella sp. 357
GHNINEIG_00798	90.58%	86.24%	92.66%	0	WP_038715181	uptake hydrogenase small subunit	Burkholderia sp. lig30
GHNINEIG_00798	99.45%	79.94%	89.69%	0	WP_043145623	uptake hydrogenase small subunit	Mameliella alba
GHNINEIG_00798	99.17%	81.56%	90.78%	0	WP_029009007	uptake hydrogenase small subunit	Azospirillum halopraeferens
GHNINEIG_00798	98.61%	84.55%	91.57%	0	WP_019574236	uptake hydrogenase small subunit	multiple species of Curvibacter
GHNINEIG_00798	99.45%	79.94%	89.97%	0	WP_088671416	uptake hydrogenase small subunit	Mameliella atlantica
GHNINEIG_00798	98.61%	81.18%	90.45%	0	WP_076625323	uptake hydrogenase small subunit	Thiobacimonas profunda
GHNINEIG_00798	98.61%	78.09%	89.04%	0	WP_062277457	uptake hydrogenase small subunit	Marichromatium gracile
GHNINEIG_00798	98.89%	84.87%	92.16%	0	WP_011801365	hydrogenase (NiFe) small subunit HydA	Polaromonas naphthalenivorans
GHNINEIG_00798	99.45%	81.34%	89.42%	0	WP_075784872	uptake hydrogenase small subunit	Rhodovulum sulfidophilum
GHNINEIG_00798	90.86%	84.76%	92.99%	0	WP_028215131	uptake hydrogenase small subunit	Paraburkholderia mimosarum
GHNINEIG_00798	98.61%	80.62%	91.01%	0	WP_085888166	uptake hydrogenase small subunit	Pseudooceanicola marinus
GHNINEIG_00798	90.58%	85.93%	93.27%	0	WP_049621199	uptake hydrogenase small subunit	Dyella-like sp. DHo
GHNINEIG_00798	90.86%	85.98%	92.99%	0	WP_028309977	uptake hydrogenase small subunit	Derxia gummosa
GHNINEIG_00798	98.89%	78.43%	88.24%	0	WP_027149877	uptake hydrogenase small subunit	Methylobacter tundripaludum
GHNINEIG_00798	90.86%	85.98%	92.68%	0	WP_085318028	uptake hydrogenase small subunit	Derxia lacustris
GHNINEIG_00798	90.30%	86.81%	92.64%	0	WP_093284953	uptake hydrogenase small subunit	Solimonas aquatica
GHNINEIG_00798	90.30%	86.20%	94.17%	0	WP_043287597	uptake hydrogenase small subunit	Burkholderiales bacterium JOSHI_001
GHNINEIG_00798	90.86%	85.06%	92.38%	0	WP_034192889	uptake hydrogenase small subunit	multiple species of Burkholderia
GHNINEIG_00798	98.61%	77.81%	88.76%	0	WP_005223645	hydrogenase (NiFe) small subunit HydA	Marichromatium purpuratum
GHNINEIG_00798	98.06%	81.64%	90.11%	0	WP_092860902	uptake hydrogenase small subunit	Albimonas pacifica
GHNINEIG_00798	98.89%	81.51%	89.08%	0	WP_097029625	uptake hydrogenase small subunit	Rhodobacter ovatus
GHNINEIG_00798	98.61%	83.15%	91.01%	0	WP_066338145	uptake hydrogenase small subunit	Azohydromonas lata
GHNINEIG_00798	98.61%	81.18%	89.33%	0	WP_037240443	uptake hydrogenase small subunit	Roseovarius sp. MCTG156(2b)
GHNINEIG_00798	99.45%	81.34%	91.36%	0	WP_034997586	uptake hydrogenase small subunit	Beijerinckia mobilis
GHNINEIG_00798	98.89%	78.15%	87.96%	0	WP_036245391	uptake hydrogenase small subunit	Methylobacter tundripaludum
GHNINEIG_00798	98.61%	78.37%	87.64%	0	WP_019865814	uptake hydrogenase small subunit	Methylovulum miyakonense
GHNINEIG_00798	98.06%	81.92%	90.11%	0	WP_069332316	uptake hydrogenase small subunit	Rhodobacter johrii
GHNINEIG_00798	98.89%	77.87%	87.96%	0	WP_006893460	hydrogenase (NiFe) small subunit HydA	Methylobacter tundripaludum
GHNINEIG_00798	97.78%	78.47%	89.24%	0	WP_064027911	uptake hydrogenase small subunit	multiple species of Methylomonas
GHNINEIG_00798	98.06%	81.92%	89.83%	0	WP_002720658	hydrogenase small subunit	multiple species of Rhodobacter
GHNINEIG_00798	99.17%	82.68%	91.62%	0	WP_012114201	hydrogenase (NiFe) small subunit HydA	Xanthobacter autotrophicus
GHNINEIG_00798	98.06%	81.92%	89.83%	0	WP_011841469	hydrogenase (NiFe) small subunit HydA	Rhodobacter sphaeroides
GHNINEIG_00798	98.06%	81.64%	89.83%	0	WP_011338265	hydrogenase small subunit	Rhodobacter sphaeroides
GHNINEIG_00798	97.23%	78.92%	88.03%	0	WP_040114138	uptake hydrogenase small subunit	Rhizobium gallicum
GHNINEIG_00798	99.45%	81.06%	88.86%	0	WP_097068233	uptake hydrogenase small subunit	Rhodobacter maris
GHNINEIG_00798	90.86%	84.76%	92.07%	0	WP_041494438	uptake hydrogenase small subunit	Burkholderia sp. KJ006
GHNINEIG_00798	98.06%	81.64%	89.83%	0	WP_009566013	Uptake hydrogenase small subunit precursor	Rhodobacter sp. AKP1
GHNINEIG_00798	98.06%	81.36%	89.55%	0	WP_011910314	hypothetical protein	Rhodobacter sphaeroides
GHNINEIG_00798	98.89%	80.95%	89.92%	0	WP_076364702	uptake hydrogenase small subunit	Rhodobacter vinaykumarii
GHNINEIG_00798	99.45%	84.12%	90.81%	0	WP_067985769	uptake hydrogenase small subunit	Neptuniibacter pectenicola
GHNINEIG_00798	90.58%	85.32%	92.35%	0	WP_082450760	uptake hydrogenase small subunit	multiple species of Pseudomonas
GHNINEIG_00798	99.72%	77.50%	87.22%	0	WP_074070694	uptake hydrogenase small subunit	Rhizobium gallicum
GHNINEIG_00798	90.86%	84.15%	92.68%	0	WP_069269220	uptake hydrogenase small subunit	Paraburkholderia nodosa
GHNINEIG_00798	98.61%	78.09%	87.36%	0	WP_026610555	uptake hydrogenase small subunit	Methylocaldum szegediense
GHNINEIG_00798	98.61%	80.34%	89.04%	0	WP_069006787	uptake hydrogenase small subunit	Candidatus Thiodiazotropha endoloripes
GHNINEIG_00798	99.17%	83.52%	91.90%	0	WP_012169129	Ni-Fe hydrogenase small subunit protein	Azorhizobium caulinodans
GHNINEIG_00798	90.03%	85.54%	92.92%	0	WP_028007257	uptake hydrogenase small subunit	Solimonas flava
GHNINEIG_00798	90.03%	85.54%	92.92%	0	WP_020647928	uptake hydrogenase small subunit	Solimonas variicoloris
GHNINEIG_00798	99.17%	83.80%	90.78%	0	WP_070177055	uptake hydrogenase small subunit	Alteromonas lipolytica
GHNINEIG_00798	98.61%	80.06%	89.04%	0	WP_068992093	uptake hydrogenase small subunit	Candidatus Thiodiazotropha endoloripes
GHNINEIG_00798	98.61%	79.49%	89.33%	0	WP_036297641	uptake hydrogenase small subunit	Methylobacter whittenburyi
GHNINEIG_00798	98.06%	81.07%	88.70%	0	WP_013946100	uptake hydrogenase small subunit	multiple species of Hyphomicrobium
GHNINEIG_00798	98.61%	78.09%	85.96%	0	WP_077732683	uptake hydrogenase small subunit	Methylocaldum sp. 14B
GHNINEIG_00798	98.61%	79.49%	89.04%	0	WP_020157431	uptake hydrogenase small subunit	Methylobacter marinus
GHNINEIG_00798	98.89%	76.75%	87.68%	0	WP_044431158	uptake hydrogenase small subunit	Skermanella aerolata
GHNINEIG_00798	98.61%	79.49%	89.04%	0	WP_036251279	uptake hydrogenase small subunit	Methylobacter sp. BBA5.1
GHNINEIG_00798	94.74%	83.92%	91.81%	0	WP_034076049	uptake hydrogenase small subunit	Pseudomonas aeruginosa
GHNINEIG_00798	98.06%	81.64%	88.98%	0	WP_096784925	uptake hydrogenase small subunit	Rhodobacter sp. CZR27
GHNINEIG_00798	98.61%	79.78%	89.33%	0	WP_069120686	uptake hydrogenase small subunit	Candidatus Thiodiazotropha endolucinida
GHNINEIG_00798	99.17%	82.40%	90.78%	0	WP_029004861	uptake hydrogenase small subunit	Azorhizobium doebereinerae
GHNINEIG_00798	99.45%	81.06%	90.25%	0	WP_025825895	uptake hydrogenase small subunit	multiple species of Acetobacter
GHNINEIG_00798	99.17%	75.70%	87.43%	0	WP_011156495	hydrogenase small chain	Rhodopseudomonas palustris
GHNINEIG_00798	98.61%	77.81%	85.67%	0	WP_086133952	uptake hydrogenase small subunit	Methylocaldum sp. SAD2
GHNINEIG_00798	98.89%	80.11%	89.08%	0	WP_078487746	uptake hydrogenase small subunit	Solemya elarraichensis gill symbiont
GHNINEIG_00798	99.45%	76.32%	87.47%	0	WP_037457588	uptake hydrogenase small subunit	Skermanella stibiiresistens
GHNINEIG_00798	99.17%	82.12%	91.06%	0	WP_024276827	uptake hydrogenase small subunit	Xanthobacter sp. 126
GHNINEIG_00798	98.61%	79.21%	89.04%	0	WP_027157816	uptake hydrogenase small subunit	Methylobacter luteus
GHNINEIG_00798	98.89%	75.91%	87.68%	0	WP_045779152	uptake hydrogenase small subunit	Methylococcaceae bacterium Sn10-6
GHNINEIG_00798	100.00%	75.35%	86.43%	0	WP_011474189	hydrogenase (NiFe) small subunit (hydA)	Rhodopseudomonas palustris
GHNINEIG_00798	92.52%	82.63%	90.72%	0	WP_066709532	uptake hydrogenase small subunit	Curvibacter delicatus
GHNINEIG_00798	98.89%	78.43%	89.36%	0	WP_062329826	uptake hydrogenase small subunit	multiple species of Methylomonas
GHNINEIG_00798	98.89%	78.43%	89.36%	0	WP_051670189	uptake hydrogenase small subunit	Methylomonas sp. LW13
GHNINEIG_00798	98.89%	78.43%	89.36%	0	WP_064007076	uptake hydrogenase small subunit	Methylomonas methanica
GHNINEIG_00798	98.89%	78.43%	89.36%	0	WP_051427070	uptake hydrogenase small subunit	Methylomonas sp. 11b
GHNINEIG_00798	90.58%	85.32%	92.05%	0	WP_037480673	uptake hydrogenase small subunit	Sphaerotilus natans
GHNINEIG_00798	98.89%	81.51%	89.64%	0	WP_068148924	uptake hydrogenase small subunit	Kordiimonas lipolytica
GHNINEIG_00798	98.89%	78.43%	89.36%	0	WP_064036785	uptake hydrogenase small subunit	Methylomonas methanica
GHNINEIG_00798	95.29%	79.65%	88.37%	0	WP_090718104	uptake hydrogenase small subunit	Bathymodiolus azoricus thioautotrophic gill symbiont
GHNINEIG_00798	98.89%	80.39%	90.48%	0	WP_025861578	uptake hydrogenase small subunit	Acetobacter papayae
GHNINEIG_00798	99.45%	84.12%	91.36%	0	WP_020745478	hydrogenase small subunit	Alteromonas sp. RW2A1
GHNINEIG_00798	90.86%	84.15%	91.77%	0	WP_078365867	uptake hydrogenase small subunit	Rhodoferax fermentans
GHNINEIG_00798	99.17%	75.14%	86.87%	0	WP_047308163	uptake hydrogenase small subunit	Rhodopseudomonas palustris
GHNINEIG_00798	94.74%	80.12%	88.89%	0	WP_038339010	uptake hydrogenase small subunit	endosymbiont of Bathymodiolus sp.
GHNINEIG_00798	98.89%	78.15%	89.36%	0	WP_033194205	uptake hydrogenase small subunit	Methylomonas sp. MK1
GHNINEIG_00798	99.17%	75.14%	86.87%	0	WP_013500328	hydrogenase (NiFe) small subunit HydA	Rhodopseudomonas palustris
GHNINEIG_00798	92.80%	81.49%	88.66%	0	WP_014779997	hydrogenase (NiFe) small subunit HydA	Thiocystis violascens
GHNINEIG_00798	99.17%	79.89%	87.99%	0	WP_086487129	uptake hydrogenase small subunit	Thioflexothrix psekupsii
GHNINEIG_00798	99.45%	83.29%	89.69%	0	WP_070124425	uptake hydrogenase small subunit	Alteromonas confluentis
GHNINEIG_00798	98.89%	78.15%	89.36%	0	WP_064039515	uptake hydrogenase small subunit	Methylomonas koyamae
GHNINEIG_00798	98.61%	80.06%	89.61%	0	WP_023457247	uptake hydrogenase small subunit	Asticcacaulis sp. AC466
GHNINEIG_00798	97.23%	77.21%	88.32%	0	WP_085771986	uptake hydrogenase small subunit	Methylocystis bryophila
GHNINEIG_00798	99.17%	75.14%	87.43%	0	WP_074767646	uptake hydrogenase small subunit	Phaeospirillum fulvum
GHNINEIG_00798	98.89%	79.55%	89.08%	0	WP_058556234	uptake hydrogenase small subunit	Thiohalocapsa sp. ML1
GHNINEIG_00798	90.58%	85.02%	93.27%	0	WP_029556064	uptake hydrogenase small subunit	Xanthobacter sp. 91
GHNINEIG_00798	90.86%	83.84%	91.46%	0	WP_028209125	uptake hydrogenase small subunit	Paraburkholderia nodosa
GHNINEIG_00798	100.00%	76.18%	86.15%	0	WP_026783389	uptake hydrogenase small subunit	Pleomorphomonas koreensis
GHNINEIG_00798	99.45%	82.45%	88.86%	0	WP_008030829	hydrogenase (NiFe) small subunit HydA	Rhodobacter sp. SW2
GHNINEIG_00798	98.89%	78.15%	89.08%	0	WP_049794751	uptake hydrogenase small subunit	Methylomonas methanica
GHNINEIG_00798	97.51%	80.68%	90.34%	0	WP_020394858	uptake hydrogenase small subunit	Thiothrix disciformis
GHNINEIG_00798	90.58%	84.10%	92.05%	0	WP_068170743	uptake hydrogenase small subunit	Hydrogenophaga taeniospiralis
GHNINEIG_00798	90.86%	83.84%	91.16%	0	WP_043784250	uptake hydrogenase small subunit	Rubrivivax gelatinosus
GHNINEIG_00798	98.06%	80.23%	88.98%	0	WP_064697658	uptake hydrogenase small subunit	Rhizobium aegyptiacum
GHNINEIG_00798	99.45%	74.93%	86.91%	0	WP_064253509	uptake hydrogenase small subunit	Sinorhizobium americanum
GHNINEIG_00798	99.17%	78.21%	87.99%	0	WP_007190982	hydrogenase (NiFe) small subunit HydA	Thiocapsa marina
GHNINEIG_00798	98.61%	81.46%	90.73%	0	WP_020041892	uptake hydrogenase small subunit	Salipiger mucosus
GHNINEIG_00798	99.17%	75.14%	86.59%	0	WP_011662669	hydrogenase (NiFe) small subunit HydA	Rhodopseudomonas palustris
GHNINEIG_00798	90.58%	83.49%	92.05%	0	WP_026436976	uptake hydrogenase small subunit	Acidovorax sp. JHL-9
GHNINEIG_00798	90.58%	83.49%	92.05%	0	WP_066272268	uptake hydrogenase small subunit	Hydrogenophaga palleronii
GHNINEIG_00798	90.58%	83.79%	91.44%	0	WP_077329063	uptake hydrogenase small subunit	Hydrogenophaga sp. A37
GHNINEIG_00798	90.86%	83.23%	91.77%	0	WP_066161125	uptake hydrogenase small subunit	multiple species of Hydrogenophaga
GHNINEIG_00798	99.17%	82.40%	89.94%	0	WP_027859844	uptake hydrogenase small subunit	Marinobacterium jannaschii
GHNINEIG_00798	99.45%	83.29%	90.25%	0	WP_007019928	hydrogenase small subunit	Neptuniibacter caesariensis
GHNINEIG_00798	98.61%	76.12%	86.80%	0	WP_085026032	uptake hydrogenase small subunit	Ensifer aridi
GHNINEIG_00798	90.30%	82.21%	90.18%	0	WP_083925084	uptake hydrogenase small subunit	Thioalkalivibrio sp. ALSr1
GHNINEIG_00798	90.86%	82.01%	90.85%	0	WP_094778937	uptake hydrogenase small subunit	Paraburkholderia ribeironis
GHNINEIG_00798	99.17%	77.37%	87.99%	0	WP_093190879	uptake hydrogenase small subunit	Thiocapsa sp. KS1
GHNINEIG_00798	98.06%	79.38%	88.70%	0	WP_085216548	uptake hydrogenase small subunit	Methylomagnum ishizawai
GHNINEIG_00798	99.17%	79.33%	86.59%	0	WP_008068263	hydrogenase small subunit	Novosphingobium nitrogenifigens
GHNINEIG_00798	98.61%	78.37%	87.92%	0	WP_062945104	uptake hydrogenase small subunit	Rhizobium leguminosarum
GHNINEIG_00798	97.23%	79.20%	88.89%	0	WP_018517045	uptake hydrogenase small subunit	Rhizobium leguminosarum
GHNINEIG_00798	98.61%	83.43%	91.01%	0	WP_093094583	uptake hydrogenase small subunit	Thalassobius aestuarii
GHNINEIG_00798	90.58%	82.57%	90.83%	0	WP_026228761	uptake hydrogenase small subunit	Burkholderia sp. JPY251
GHNINEIG_00798	98.61%	82.87%	90.73%	0	WP_072709508	uptake hydrogenase small subunit	multiple species of Donghicola
GHNINEIG_00798	98.89%	81.79%	91.04%	0	WP_054022662	uptake hydrogenase small subunit	Ideonella sakaiensis
GHNINEIG_00798	90.58%	82.57%	92.05%	0	WP_011516065	HoxK membrane-bound (NiFe) hydrogenase small subunit	Cupriavidus metallidurans
GHNINEIG_00798	99.17%	74.30%	86.59%	0	WP_002725305	Uptake hydrogenase small subunit precursor (hydrogenlyase) (Membrane-bound hydrogenase small subunit)	Phaeospirillum molischianum
GHNINEIG_00798	98.06%	81.07%	89.55%	0	WP_089416688	uptake hydrogenase small subunit	Vitreoscilla filiformis
GHNINEIG_00798	99.17%	76.82%	87.99%	0	WP_093028506	uptake hydrogenase small subunit	Thiocapsa roseopersicina
GHNINEIG_00798	100.00%	74.24%	85.87%	0	WP_044408666	uptake hydrogenase small subunit	Rhodopseudomonas palustris
GHNINEIG_00798	99.45%	74.37%	86.63%	0	WP_037381272	uptake hydrogenase small subunit	Sinorhizobium americanum
GHNINEIG_00798	97.23%	78.92%	88.89%	0	WP_027667918	uptake hydrogenase small subunit	Rhizobium leguminosarum
GHNINEIG_00798	93.07%	80.36%	89.58%	0	WP_066045981	uptake hydrogenase small subunit	Bathymodiolus septemdierum thioautotrophic gill symbiont
GHNINEIG_00798	90.30%	83.13%	91.41%	0	WP_088278948	uptake hydrogenase small subunit	Ideonella sp. A 288
GHNINEIG_00798	90.86%	82.62%	91.46%	0	WP_066256319	uptake hydrogenase small subunit	Hydrogenophaga flava
GHNINEIG_00798	98.06%	81.92%	89.55%	0	WP_008838369	hydrogenase (NiFe) small subunit HydA	Mesorhizobium alhagi
GHNINEIG_00798	99.45%	81.89%	89.42%	0	WP_068765272	uptake hydrogenase small subunit	multiple species of Rhodobacteraceae
GHNINEIG_00798	91.14%	80.55%	89.67%	0	WP_020502969	uptake hydrogenase small subunit	Lamprocystis purpurea
GHNINEIG_00798	98.89%	81.51%	89.92%	0	WP_068114235	uptake hydrogenase small subunit	Pseudoruegeria marinistellae
GHNINEIG_00798	98.34%	82.25%	91.55%	0	WP_093965099	uptake hydrogenase small subunit	Confluentimicrobium lipolyticum
GHNINEIG_00798	90.86%	82.93%	91.16%	0	WP_066087136	uptake hydrogenase small subunit	Hydrogenophaga crassostreae
GHNINEIG_00798	90.58%	82.87%	91.44%	0	WP_055394211	uptake hydrogenase small subunit	Acidovorax sp. SD340
GHNINEIG_00798	98.61%	82.02%	89.61%	0	WP_028717754	uptake hydrogenase small subunit	Paracoccus yeei
GHNINEIG_00798	98.61%	77.53%	87.64%	0	WP_028002578	uptake hydrogenase small subunit	Sinorhizobium arboris
GHNINEIG_00798	97.78%	78.47%	88.10%	0	WP_085032866	uptake hydrogenase small subunit	Ensifer aridi
GHNINEIG_00798	98.61%	77.53%	87.36%	0	WP_081159978	uptake hydrogenase small subunit	Ensifer aridi
GHNINEIG_00798	97.23%	78.92%	88.60%	0	WP_065284338	uptake hydrogenase small subunit	Rhizobium leguminosarum
GHNINEIG_00798	91.14%	81.46%	91.19%	0	WP_031403921	uptake hydrogenase small subunit	Thiomonas sp. FB-Cd
GHNINEIG_00798	99.45%	81.06%	88.58%	0	WP_036637644	uptake hydrogenase small subunit	Paenirhodobacter enshiensis
GHNINEIG_00798	93.63%	78.99%	88.46%	0	WP_095494251	uptake hydrogenase small subunit	Mesorhizobium temperatum
GHNINEIG_00798	99.45%	74.65%	86.35%	0	WP_059185835	uptake hydrogenase small subunit	Mesorhizobium loti
GHNINEIG_00798	98.61%	80.06%	89.04%	0	WP_046860671	uptake hydrogenase small subunit	Sedimenticola thiotaurini
GHNINEIG_00798	90.58%	81.96%	91.13%	0	WP_094159403	uptake hydrogenase small subunit	Thiomonas delicata
GHNINEIG_00798	94.18%	77.65%	87.94%	0	WP_082054110	uptake hydrogenase small subunit	Methyloterricola oryzae
GHNINEIG_00798	97.23%	78.63%	88.60%	0	WP_064249284	uptake hydrogenase small subunit	Rhizobium leguminosarum
GHNINEIG_00798	99.45%	81.89%	89.42%	0	WP_027853879	uptake hydrogenase small subunit	Marinobacterium litorale
GHNINEIG_00798	98.06%	80.79%	88.98%	0	WP_023679115	uptake hydrogenase small subunit	Mesorhizobium sp. LSJC280B00
GHNINEIG_00798	93.63%	79.29%	87.87%	0	WP_022718971	uptake hydrogenase small subunit	Rhizobium mongolense
GHNINEIG_00798	98.89%	74.23%	85.71%	0	WP_015282041	hydrogenase (NiFe) small subunit HydA	Thioflavicoccus mobilis
GHNINEIG_00798	98.61%	81.74%	90.17%	0	WP_086449897	uptake hydrogenase small subunit	Rhodobacteraceae bacterium MCCC 1A06712
GHNINEIG_00798	99.17%	81.01%	88.83%	0	WP_084713737	uptake hydrogenase small subunit	Thioclava pacifica
GHNINEIG_00798	98.61%	76.40%	87.64%	0	WP_018240254	uptake hydrogenase small subunit	Ensifer sp. BR816
GHNINEIG_00798	92.24%	80.18%	89.49%	0	WP_011767508	ferredoxin hydrogenase small subunit	multiple species of Azoarcus
GHNINEIG_00798	98.61%	81.46%	89.33%	0	WP_080620616	uptake hydrogenase small subunit	Paracoccus yeei
GHNINEIG_00798	99.17%	75.42%	87.71%	0	WP_027279452	uptake hydrogenase small subunit	Rhodopseudomonas palustris
GHNINEIG_00798	99.45%	81.89%	89.42%	0	WP_080617240	uptake hydrogenase small subunit	Rhodovulum sp. MB263
GHNINEIG_00798	98.61%	77.25%	86.52%	0	WP_076095894	uptake hydrogenase small subunit	Azonexus hydrophilus
GHNINEIG_00798	99.45%	81.89%	89.42%	0	WP_042463902	uptake hydrogenase small subunit	Rhodovulum sulfidophilum
GHNINEIG_00798	98.89%	79.83%	89.36%	0	WP_043108806	uptake hydrogenase small subunit	endosymbiont of unidentified scaly snail isolate Monju
GHNINEIG_00798	99.45%	76.60%	87.47%	0	WP_036283931	uptake hydrogenase small subunit	Methylocystis sp. ATCC 49242
GHNINEIG_00798	98.61%	80.90%	89.04%	0	WP_072464226	uptake hydrogenase small subunit	Paracoccus pantotrophus
GHNINEIG_00798	98.89%	78.43%	87.68%	0	WP_038247362	uptake hydrogenase small subunit	Zetaproteobacteria bacterium TAG-1
GHNINEIG_00798	91.14%	80.55%	89.67%	0	WP_028738632	uptake hydrogenase small subunit	Rhizobium selenitireducens
GHNINEIG_00798	99.45%	80.22%	88.58%	0	WP_011749365	hydrogenase (NiFe) small subunit HydA	multiple species of Paracoccus
GHNINEIG_00798	98.61%	80.90%	89.61%	0	WP_035252201	uptake hydrogenase small subunit	Actibacterium atlanticum
GHNINEIG_00798	98.06%	80.23%	88.98%	0	WP_031255616	uptake hydrogenase small subunit	Mesorhizobium sp. L48C026A00
GHNINEIG_00798	99.45%	80.22%	88.58%	0	WP_028714012	uptake hydrogenase small subunit	Paracoccus sp. J55
GHNINEIG_00798	99.45%	81.89%	89.69%	0	WP_090728994	uptake hydrogenase small subunit	Azotobacter beijerinckii
GHNINEIG_00798	99.45%	81.89%	89.69%	0	WP_090896882	uptake hydrogenase small subunit	Azotobacter beijerinckii
GHNINEIG_00798	98.61%	76.40%	86.80%	0	WP_066886112	uptake hydrogenase small subunit	Dechloromonas denitrificans
GHNINEIG_00798	100.00%	77.01%	86.43%	0	WP_026790281	uptake hydrogenase small subunit	Pleomorphomonas oryzae
GHNINEIG_00798	99.45%	82.17%	89.14%	0	WP_090937280	uptake hydrogenase small subunit	Azotobacter beijerinckii
GHNINEIG_00798	99.45%	81.89%	89.42%	0	WP_090621494	uptake hydrogenase small subunit	Azotobacter beijerinckii
GHNINEIG_00798	90.30%	81.60%	91.10%	0	WP_035417751	uptake hydrogenase small subunit	Ferrovum myxofaciens
GHNINEIG_00798	98.61%	79.49%	87.36%	0	WP_028877917	uptake hydrogenase small subunit	Terasakiella pusilla
GHNINEIG_00798	98.61%	82.30%	90.73%	0	WP_095590908	uptake hydrogenase small subunit	Actibacterium ureilyticum
GHNINEIG_00798	99.17%	81.01%	89.11%	0	WP_078548350	uptake hydrogenase small subunit	multiple species of Thioclava
GHNINEIG_00798	99.45%	81.89%	89.42%	0	WP_012703500	uptake hydrogenase small subunit	Azotobacter vinelandii
GHNINEIG_00798	98.61%	81.74%	91.01%	0	WP_005863655	hydrogenase small subunit	Sagittula stellata
GHNINEIG_00798	90.58%	81.65%	91.13%	0	WP_018314861	uptake hydrogenase small subunit	Cupriavidus sp. UYPR2.512
GHNINEIG_00798	99.45%	81.89%	89.14%	0	WP_039806931	uptake hydrogenase small subunit	Azotobacter chroococcum
GHNINEIG_00798	98.61%	78.93%	87.08%	0	WP_097155834	uptake hydrogenase small subunit	Cohaesibacter gelatinilyticus
GHNINEIG_00798	99.45%	80.22%	88.02%	0	WP_054304675	uptake hydrogenase small subunit	Gemmobacter sp. LW-1
GHNINEIG_00798	90.58%	82.87%	89.91%	0	WP_006939139	hydrogenase small subunit	Labrenzia aggregata
GHNINEIG_00798	97.23%	74.93%	86.89%	0	WP_088521503	uptake hydrogenase small subunit	Rhodoblastus acidophilus
GHNINEIG_00798	98.61%	80.62%	89.61%	0	WP_050474643	uptake hydrogenase small subunit	Pannonibacter phragmitetus
GHNINEIG_00798	97.23%	78.35%	88.03%	0	WP_016919627	uptake hydrogenase small subunit	Methylocystis parvus
GHNINEIG_00798	99.17%	80.73%	89.11%	0	WP_078520443	uptake hydrogenase small subunit	Thioclava sp. F28-4
GHNINEIG_00798	99.45%	80.78%	88.58%	0	WP_074555657	uptake hydrogenase small subunit	Rhodobacter capsulatus
GHNINEIG_00798	99.17%	80.73%	89.11%	0	WP_078542014	uptake hydrogenase small subunit	multiple species of Thioclava
GHNINEIG_00798	99.45%	80.78%	88.86%	0	WP_013066511	hydrogenase small subunit	Rhodobacter capsulatus
GHNINEIG_00798	98.61%	78.37%	88.20%	0	WP_037235275	uptake hydrogenase small subunit	Rhodomicrobium udaipurense
GHNINEIG_00798	91.41%	80.00%	90.00%	0	WP_014891817	hydrogenase (NiFe) small subunit HydA	Methylocystis sp. SC2
GHNINEIG_00798	99.45%	80.50%	88.58%	0	WP_055210719	uptake hydrogenase small subunit	Rhodobacter capsulatus
GHNINEIG_00798	100.00%	73.41%	84.21%	0	WP_028344289	uptake hydrogenase small subunit	Bradyrhizobium elkanii
GHNINEIG_00798	98.61%	76.40%	86.24%	0	WP_085961247	uptake hydrogenase small subunit	Dechloromonas aromatica
GHNINEIG_00798	99.17%	80.45%	89.11%	0	WP_078600163	uptake hydrogenase small subunit	multiple species of Thioclava
GHNINEIG_00798	98.61%	80.90%	90.17%	0	WP_067550071	uptake hydrogenase small subunit	multiple species of Rhodobacteraceae
GHNINEIG_00798	99.45%	81.06%	88.58%	0	WP_076484143	uptake hydrogenase small subunit	multiple species of Rhodobacter
GHNINEIG_00798	98.61%	73.60%	85.11%	0	WP_009149951	hydrogenase (NiFe) small subunit HydA	Thiorhodovibrio sp. 970
GHNINEIG_00798	98.61%	82.58%	89.89%	0	WP_058246210	uptake hydrogenase small subunit	Tropicibacter naphthalenivorans
GHNINEIG_00798	90.86%	80.49%	90.24%	0	WP_026600033	uptake hydrogenase small subunit	multiple species of Methylocystaceae
GHNINEIG_00798	91.97%	79.52%	88.55%	0	WP_015668918	uptake hydrogenase small subunit	Bradyrhizobium oligotrophicum
GHNINEIG_00798	98.34%	78.31%	89.01%	0	WP_072374377	uptake hydrogenase small subunit	Hyphomicrobium sp. NDB2Meth4
GHNINEIG_00798	90.86%	80.49%	90.24%	0	WP_024878509	uptake hydrogenase small subunit	multiple species of Methylosinus
GHNINEIG_00798	98.61%	78.09%	88.20%	0	WP_013418644	hydrogenase (NiFe) small subunit HydA	Rhodomicrobium vannielii
GHNINEIG_00798	98.34%	78.87%	88.45%	0	WP_095205088	uptake hydrogenase small subunit	Mesorhizobium sp. ICMP 18942
GHNINEIG_00798	98.61%	76.40%	87.08%	0	WP_065518353	uptake hydrogenase small subunit	Mesorhizobium amorphae
GHNINEIG_00798	90.86%	80.49%	90.24%	0	WP_018266918	uptake hydrogenase small subunit	Methylosinus sp. LW4
GHNINEIG_00798	98.06%	80.51%	90.11%	0	WP_045994042	uptake hydrogenase small subunit	Halomonas sp. S2151
GHNINEIG_00798	100.00%	75.35%	86.70%	0	WP_040140775	uptake hydrogenase small subunit	Rhizobium sp. IE4771
GHNINEIG_00798	100.00%	73.41%	83.93%	0	WP_026192293	uptake hydrogenase small subunit	Bradyrhizobium elkanii
GHNINEIG_00798	90.86%	78.96%	90.55%	0	WP_077297755	uptake hydrogenase small subunit	Aquaspirillum sp. LM1
GHNINEIG_00798	98.89%	76.19%	86.27%	0	WP_076401601	uptake hydrogenase small subunit	Insolitispirillum peregrinum
GHNINEIG_00798	93.63%	76.63%	87.57%	0	WP_012971498	hydrogenase (NiFe) small subunit hydA	Allochromatium vinosum
GHNINEIG_00798	98.61%	76.40%	86.80%	0	WP_071018578	uptake hydrogenase small subunit	Ensifer sp. LCM 4579
GHNINEIG_00798	88.92%	81.93%	90.97%	0	WP_013124490	hydrogenase (NiFe) small subunit HydA	Thiomonas intermedia
GHNINEIG_00798	100.00%	75.35%	86.43%	0	WP_096764871	uptake hydrogenase small subunit	Rhizobium sophoriradicis
GHNINEIG_00798	98.61%	75.56%	86.52%	0	WP_085034837	uptake hydrogenase small subunit	Ensifer aridi
GHNINEIG_00798	93.63%	78.11%	86.98%	0	WP_011924789	uptake hydrogenase small subunit	Bradyrhizobium sp. ORS 278
GHNINEIG_00798	98.61%	75.56%	85.67%	0	WP_028993716	uptake hydrogenase small subunit	Azonexus hydrophilus
GHNINEIG_00798	91.97%	79.52%	88.25%	0	WP_012042217	uptake hydrogenase small subunit	Bradyrhizobium sp. BTAi1
GHNINEIG_00798	91.69%	78.55%	89.43%	0	WP_054164081	uptake hydrogenase small subunit	Rhodopseudomonas sp. AAP120
GHNINEIG_00798	91.14%	83.89%	89.36%	0	WP_036182413	uptake hydrogenase small subunit	Marinobacterium sp. AK27
GHNINEIG_00798	91.14%	79.64%	89.36%	0	WP_071796366	uptake hydrogenase small subunit	Natronohydrobacter thiooxidans
GHNINEIG_00798	91.97%	79.22%	88.25%	0	WP_092184441	uptake hydrogenase small subunit	Bradyrhizobium sp. cf659
GHNINEIG_00798	91.97%	79.22%	88.25%	0	WP_011089680	uptake hydrogenase small subunit	multiple species of Bradyrhizobium
GHNINEIG_00798	91.97%	79.22%	88.25%	0	WP_060911515	uptake hydrogenase small subunit	Bradyrhizobium diazoefficiens
GHNINEIG_00798	91.97%	79.22%	88.25%	0	WP_024338464	uptake hydrogenase small subunit	multiple species of Bradyrhizobium
GHNINEIG_00798	98.61%	81.46%	89.33%	0	WP_008282510	hydrogenase small subunit	Roseovarius sp. TM1035
GHNINEIG_00798	91.97%	79.22%	88.25%	0	WP_028135605	uptake hydrogenase small subunit	Bradyrhizobium japonicum
GHNINEIG_00798	91.97%	79.22%	88.25%	0	WP_063195727	uptake hydrogenase small subunit	Bradyrhizobium sp. AT1
GHNINEIG_00798	90.86%	81.10%	89.33%	0	WP_044561247	uptake hydrogenase small subunit	Azospirillum sp. B4
GHNINEIG_00798	98.61%	81.18%	89.04%	0	WP_029131735	uptake hydrogenase small subunit	Sedimenticola selenatireducens
GHNINEIG_00798	91.97%	79.22%	87.95%	0	WP_025035354	uptake hydrogenase small subunit	Bradyrhizobium sp. DOA9
GHNINEIG_00798	91.97%	79.22%	87.95%	0	WP_025038686	uptake hydrogenase small subunit	Bradyrhizobium sp. DOA9
GHNINEIG_00798	99.45%	77.44%	87.47%	0	WP_051418795	uptake hydrogenase small subunit	multiple species of Methylosinus
GHNINEIG_00798	91.41%	79.39%	88.48%	0	WP_022723663	uptake hydrogenase small subunit	Rhodopseudomonas sp. B29
GHNINEIG_00798	99.72%	75.00%	85.00%	0	WP_066503805	uptake hydrogenase small subunit	Bradyrhizobium sp. BR 10303
GHNINEIG_00798	98.61%	74.72%	87.92%	0	WP_043644583	uptake hydrogenase small subunit	Caenispirillum salinarum
GHNINEIG_00798	98.61%	81.18%	89.33%	0	WP_081506510	uptake hydrogenase small subunit	Roseovarius mucosus
GHNINEIG_00798	91.41%	78.18%	88.79%	0	WP_018098933	uptake hydrogenase small subunit	multiple species of Sinorhizobium
GHNINEIG_00798	91.97%	79.22%	87.95%	0	WP_006614183	Uptake hydrogenase small subunit precursor (hydrogenlyase) (Membrane-bound hydrogenase small subunit)	Bradyrhizobium sp. ORS 285
GHNINEIG_00798	100.00%	74.52%	86.70%	0	WP_085780521	uptake hydrogenase small subunit	Rhizobium sp. NXC14
GHNINEIG_00798	91.14%	79.94%	89.36%	0	WP_075770455	uptake hydrogenase small subunit	Rhodocista sp. MIMtkB3
GHNINEIG_00798	91.97%	78.92%	87.95%	0	WP_008961367	Uptake hydrogenase small subunit precursor (hydrogenlyase) (Membrane-bound hydrogenase small subunit)	Bradyrhizobium sp. STM 3809
GHNINEIG_00798	90.30%	81.60%	89.26%	0	WP_088872946	uptake hydrogenase small subunit	Nitrospirillum amazonense
GHNINEIG_00798	100.00%	74.52%	86.43%	0	WP_086083952	uptake hydrogenase small subunit	Rhizobium etli
GHNINEIG_00798	90.58%	80.12%	88.38%	0	WP_009028041	Uptake hydrogenase small subunit precursor (hydrogenlyase) (Membrane-bound hydrogenase small subunit)	Bradyrhizobium sp. ORS 375
GHNINEIG_00798	91.69%	78.25%	88.52%	0	WP_011501584	hydrogenase (NiFe) small subunit (hydA)	Rhodopseudomonas palustris
GHNINEIG_00798	90.30%	81.29%	89.26%	0	WP_004274658	hydrogenase small subunit	Nitrospirillum amazonense
GHNINEIG_00798	90.30%	79.75%	89.57%	0	WP_079432599	uptake hydrogenase small subunit	Zoogloea sp. LCSB751
GHNINEIG_00798	91.69%	78.25%	88.52%	0	WP_092681954	uptake hydrogenase small subunit	Rhodopseudomonas pseudopalustris
GHNINEIG_00798	91.69%	78.25%	88.82%	0	WP_057838205	uptake hydrogenase small subunit	Bradyrhizobium jicamae
GHNINEIG_00798	91.41%	80.00%	90.30%	0	WP_054359127	uptake hydrogenase small subunit	Prosthecomicrobium hirschii
GHNINEIG_00798	96.12%	83.57%	91.07%	0	WP_090060096	uptake hydrogenase small subunit	Celeribacter neptunius
GHNINEIG_00798	91.97%	78.01%	88.25%	0	WP_063680263	uptake hydrogenase small subunit	Bradyrhizobium neotropicale
GHNINEIG_00798	91.97%	78.01%	88.25%	0	WP_063705288	uptake hydrogenase small subunit	Bradyrhizobium sp. BR 10245
GHNINEIG_00798	90.86%	77.74%	89.63%	0	WP_045845123	uptake hydrogenase small subunit	Aquitalea magnusonii
GHNINEIG_00798	98.61%	79.21%	89.33%	0	WP_013913762	uptake hydrogenase small subunit	Oligotropha carboxidovorans
GHNINEIG_00798	91.69%	78.55%	88.22%	0	WP_085398650	uptake hydrogenase small subunit	Bradyrhizobium japonicum
GHNINEIG_00798	91.97%	78.61%	87.95%	0	WP_027544461	uptake hydrogenase small subunit	Bradyrhizobium sp. WSM2254
GHNINEIG_00798	90.86%	78.35%	89.33%	0	WP_017508539	uptake hydrogenase small subunit	beta proteobacterium L13
GHNINEIG_00798	98.89%	82.63%	89.36%	0	WP_091356257	uptake hydrogenase small subunit	Amphritea atlantica
GHNINEIG_00798	96.12%	82.71%	90.78%	0	WP_066602096	uptake hydrogenase small subunit	Celeribacter halophilus
GHNINEIG_00798	90.86%	77.44%	89.63%	0	WP_059287302	uptake hydrogenase small subunit	Aquitalea magnusonii
GHNINEIG_00798	100.00%	74.24%	85.87%	0	WP_041679202	uptake hydrogenase small subunit	Rhizobium etli
GHNINEIG_00798	90.86%	77.44%	89.63%	0	WP_089086361	uptake hydrogenase small subunit	Aquitalea magnusonii
GHNINEIG_00798	99.72%	74.17%	85.00%	0	WP_076861880	uptake hydrogenase small subunit	Bradyrhizobium mercantei
GHNINEIG_00798	99.72%	73.89%	84.72%	0	WP_074127945	uptake hydrogenase small subunit	Bradyrhizobium sp. NAS96.2
GHNINEIG_00798	91.97%	77.41%	88.25%	0	WP_027525690	uptake hydrogenase small subunit	Bradyrhizobium sp. Ec3.3
GHNINEIG_00798	91.41%	78.48%	87.88%	0	WP_008973579	Uptake hydrogenase small subunit precursor (hydrogenlyase) (Membrane-bound hydrogenase small subunit)	Bradyrhizobium sp. STM 3843
GHNINEIG_00798	99.17%	73.46%	86.31%	0	WP_082417098	uptake hydrogenase small subunit	Blastochloris viridis
GHNINEIG_00798	90.86%	77.74%	89.94%	0	WP_045469186	uptake hydrogenase small subunit	Burkholderiales bacterium GJ-E10
GHNINEIG_00798	91.69%	78.85%	87.92%	0	WP_027533017	uptake hydrogenase small subunit	Bradyrhizobium sp. WSM3983
GHNINEIG_00798	91.97%	78.92%	87.95%	0	WP_027516003	uptake hydrogenase small subunit	Bradyrhizobium sp. WSM1417
GHNINEIG_00798	91.69%	77.95%	88.22%	0	WP_027554435	uptake hydrogenase small subunit	Bradyrhizobium sp. Cp5.3
GHNINEIG_00798	91.41%	76.67%	88.79%	0	WP_074980979	uptake hydrogenase small subunit	Paraburkholderia tropica
GHNINEIG_00798	98.89%	75.91%	87.39%	0	WP_004112868	Uptake hydrogenase small subunit precursor HupS	multiple species of Rhizobium
GHNINEIG_00798	97.78%	74.79%	86.97%	0	WP_008386858	Uptake hydrogenase small subunit precursor	Rhodovulum sp. PH10
GHNINEIG_00798	98.61%	81.46%	89.33%	0	WP_036535297	uptake hydrogenase small subunit	Oceanobacter kriegii
GHNINEIG_00798	98.61%	80.62%	88.48%	0	WP_066811897	uptake hydrogenase small subunit	Defluviimonas alba
GHNINEIG_00798	92.80%	77.01%	87.16%	0	WP_024520485	uptake hydrogenase small subunit	Bradyrhizobium sp. Tv2a-2
GHNINEIG_00798	100.00%	70.36%	83.66%	0	WP_014413543	Ni-Fe hydrogenase small subunit	Pararhodospirillum photometricum
GHNINEIG_00798	98.34%	77.18%	88.73%	0	WP_015597372	hydrogenase (NiFe) small subunit HydA	Hyphomicrobium denitrificans
GHNINEIG_00798	90.58%	77.98%	88.38%	0	WP_070079895	uptake hydrogenase small subunit	Acidihalobacter prosperus
GHNINEIG_00798	90.03%	80.00%	89.85%	0	WP_017366018	uptake hydrogenase small subunit	Methylococcus capsulatus
GHNINEIG_00798	90.03%	80.00%	89.85%	0	WP_010959534	nickel-iron hydrogenase small subunit	Methylococcus capsulatus
GHNINEIG_00798	90.86%	79.88%	89.33%	0	WP_026685891	uptake hydrogenase small subunit	Azovibrio restrictus
GHNINEIG_00798	99.45%	81.06%	89.69%	0	WP_081533248	uptake hydrogenase small subunit	Rhodovulum sp. P5
GHNINEIG_00798	91.97%	76.81%	87.35%	0	WP_065749145	uptake hydrogenase small subunit	Bradyrhizobium sp. LMTR 3
GHNINEIG_00798	91.97%	76.81%	87.35%	0	WP_065754139	uptake hydrogenase small subunit	Bradyrhizobium paxllaeri
GHNINEIG_00798	100.00%	73.13%	84.76%	0	WP_057028534	uptake hydrogenase small subunit	Bradyrhizobium yuanmingense
GHNINEIG_00798	90.86%	77.44%	87.50%	0	WP_092783154	uptake hydrogenase small subunit	Rhodospira trueperi
GHNINEIG_00798	99.45%	76.60%	87.19%	0	WP_072776686	uptake hydrogenase small subunit	Marivita hallyeonensis
GHNINEIG_00798	91.97%	76.20%	86.75%	0	WP_027583452	uptake hydrogenase small subunit	Bradyrhizobium sp. Ai1a-2
GHNINEIG_00798	91.97%	76.81%	86.75%	0	WP_028348762	uptake hydrogenase small subunit	Bradyrhizobium elkanii
GHNINEIG_00798	91.97%	77.11%	87.05%	0	WP_057854119	uptake hydrogenase small subunit	Bradyrhizobium valentinum
GHNINEIG_00798	98.61%	73.03%	86.24%	0	WP_069903844	uptake hydrogenase small subunit	Escherichia coli
GHNINEIG_00798	94.18%	74.71%	85.29%	0	WP_036031260	uptake hydrogenase small subunit	Bradyrhizobium yuanmingense
GHNINEIG_00798	94.18%	74.71%	85.59%	0	WP_091882077	uptake hydrogenase small subunit	Bradyrhizobium sp. Rc2d
GHNINEIG_00798	91.97%	76.51%	87.05%	0	WP_057856112	uptake hydrogenase small subunit	Bradyrhizobium lablabi
GHNINEIG_00798	90.03%	77.54%	89.23%	0	WP_029463217	uptake hydrogenase small subunit	Comamonadaceae bacterium H1
GHNINEIG_00798	94.18%	75.00%	85.88%	0	WP_028336747	uptake hydrogenase small subunit	Bradyrhizobium elkanii
GHNINEIG_00798	94.18%	74.71%	85.29%	0	WP_026202229	uptake hydrogenase small subunit	Bradyrhizobium sp. WSM2793
GHNINEIG_00798	98.34%	73.24%	85.35%	0	WP_023244374	uptake hydrogenase small subunit	Salmonella enterica
GHNINEIG_00798	94.18%	74.71%	85.88%	0	WP_050383326	uptake hydrogenase small subunit	Bradyrhizobium pachyrhizi
GHNINEIG_00798	91.97%	76.51%	86.45%	0	WP_065730435	uptake hydrogenase small subunit	Bradyrhizobium icense
GHNINEIG_00798	100.00%	72.85%	84.49%	0	WP_076827835	uptake hydrogenase small subunit	Bradyrhizobium sp. UFLA 03-321
GHNINEIG_00798	91.97%	76.51%	86.14%	0	WP_057846091	uptake hydrogenase small subunit	Bradyrhizobium retamae
GHNINEIG_00798	91.41%	75.76%	88.48%	0	WP_097281590	uptake hydrogenase small subunit	Caenispirillum bisanense
GHNINEIG_00798	98.34%	72.96%	85.07%	0	WP_079899398	uptake hydrogenase small subunit	Salmonella enterica
GHNINEIG_00798	100.00%	72.30%	83.38%	0	WP_069279823	uptake hydrogenase small subunit	Bradyrhizobium elkanii
GHNINEIG_00798	94.18%	74.41%	85.29%	0	WP_091956646	uptake hydrogenase small subunit	Bradyrhizobium sp. err11
GHNINEIG_00798	94.18%	74.41%	85.29%	0	WP_035999169	uptake hydrogenase small subunit	Bradyrhizobium yuanmingense
GHNINEIG_00798	90.86%	75.61%	88.11%	0	WP_087740472	uptake hydrogenase small subunit	Paraburkholderia piptadeniae
GHNINEIG_00798	100.00%	72.02%	83.38%	0	WP_092090209	uptake hydrogenase small subunit	Bradyrhizobium sp. R5
GHNINEIG_00798	100.00%	72.02%	83.38%	0	WP_057018021	uptake hydrogenase small subunit	Bradyrhizobium pachyrhizi
GHNINEIG_00798	90.86%	79.88%	88.11%	0	WP_041718025	uptake hydrogenase small subunit	Alkalilimnicola ehrlichii
GHNINEIG_00798	100.00%	73.13%	83.66%	0	WP_095736211	uptake hydrogenase small subunit	Bradyrhizobium sp. UFLA03-84
GHNINEIG_00798	97.78%	73.37%	83.57%	0	WP_080139681	uptake hydrogenase small subunit	Bradyrhizobium sp. BR10280
GHNINEIG_00798	100.00%	73.13%	83.66%	0	WP_050627326	uptake hydrogenase small subunit	Bradyrhizobium viridifuturi
GHNINEIG_00798	91.97%	75.60%	86.45%	0	WP_057742222	uptake hydrogenase small subunit	Bradyrhizobium manausense
GHNINEIG_00798	100.00%	72.58%	83.38%	0	WP_027557840	uptake hydrogenase small subunit	multiple species of Bradyrhizobium
GHNINEIG_00798	100.00%	72.85%	83.93%	0	WP_050403043	uptake hydrogenase small subunit	Bradyrhizobium embrapense
GHNINEIG_00798	98.34%	72.68%	84.79%	0	WP_097385950	uptake hydrogenase small subunit	Salmonella enterica
GHNINEIG_00798	98.89%	73.11%	85.71%	0	WP_012406418	hydrogenase (NiFe) small subunit HydA	multiple species of Paraburkholderia
GHNINEIG_00798	98.89%	73.11%	85.71%	0	WP_015004152	uptake hydrogenase small subunit	Paraburkholderia phenoliruptrix
GHNINEIG_00798	98.34%	73.24%	85.35%	0	WP_070815281	uptake hydrogenase small subunit	Salmonella enterica
GHNINEIG_00798	91.97%	74.40%	86.75%	0	WP_092618839	uptake hydrogenase small subunit	Roseospirillum parvum
GHNINEIG_00798	94.18%	73.24%	84.71%	0	WP_029084511	uptake hydrogenase small subunit	Bradyrhizobium sp. th.b2
GHNINEIG_00798	100.00%	71.75%	82.55%	0	WP_092216230	uptake hydrogenase small subunit	Bradyrhizobium arachidis
GHNINEIG_00798	91.41%	74.24%	85.15%	0	WP_060737959	uptake hydrogenase small subunit	Bradyrhizobium sp. CCGE-LA001
GHNINEIG_00798	98.34%	73.24%	85.35%	0	WP_001194449	uptake hydrogenase small subunit	Salmonella enterica
GHNINEIG_00798	91.41%	75.45%	86.06%	0	WP_035185825	uptake hydrogenase small subunit	Acidiphilium sp. JA12-A1
GHNINEIG_00798	91.41%	75.45%	86.06%	0	WP_013639344	nickel-transporting ATPase	Acidiphilium multivorum
GHNINEIG_00798	90.03%	76.62%	87.38%	0	WP_031405793	uptake hydrogenase small subunit	Thiomonas sp. FB-Cd
GHNINEIG_00798	91.41%	75.45%	86.06%	0	WP_007422464	hydrogenase (NiFe) small subunit HydA	Acidiphilium sp. PM
GHNINEIG_00798	91.41%	75.45%	86.06%	0	WP_011941459	hydrogenase (NiFe) small subunit HydA	Acidiphilium cryptum
GHNINEIG_00798	99.17%	68.72%	81.56%	0	WP_009059757	uptake hydrogenase small subunit	Methylacidiphilum fumariolicum
GHNINEIG_00798	90.58%	75.54%	87.16%	0	WP_083251005	uptake hydrogenase small subunit	Acidihalobacter prosperus
GHNINEIG_00798	98.06%	72.88%	85.31%	0	WP_079835580	uptake hydrogenase small subunit	Salmonella enterica
GHNINEIG_00798	91.41%	75.45%	86.67%	0	WP_088519767	uptake hydrogenase small subunit	Rhodoblastus acidophilus
GHNINEIG_00798	99.17%	67.88%	81.28%	0	WP_039720818	uptake hydrogenase small subunit	Methylacidiphilum kamchatkense
GHNINEIG_00798	98.34%	73.24%	85.63%	0	WP_001742147	uptake hydrogenase small subunit	Salmonella enterica
GHNINEIG_00798	98.06%	73.73%	85.88%	0	WP_080060556	uptake hydrogenase small subunit	Salmonella enterica
GHNINEIG_00798	98.34%	73.80%	85.63%	0	WP_080079339	uptake hydrogenase small subunit	Salmonella enterica
GHNINEIG_00798	98.34%	73.52%	85.92%	0	WP_079807599	uptake hydrogenase small subunit	Salmonella enterica
GHNINEIG_00798	98.34%	73.52%	85.92%	0	WP_070820962	uptake hydrogenase small subunit	Salmonella enterica
GHNINEIG_00798	98.34%	73.52%	85.92%	0	WP_001522571	uptake hydrogenase small subunit	Salmonella enterica
GHNINEIG_00798	98.34%	73.80%	85.63%	0	WP_080244026	uptake hydrogenase small subunit	Salmonella enterica
GHNINEIG_00798	98.34%	73.80%	85.63%	0	WP_061873484	uptake hydrogenase small subunit	Salmonella enterica
[truncated: 8,498 more rows]
