# Supplementary material for: Horizontal acquisition of hydrogen conversion ability and other habitat adaptations in the Hydrogenovibrio strains SP-41 and XCL-2
Source: BMC Genomics. 2019 May 6;20:339. doi: 10.1186/s12864-019-5710-5 (PMC6501319; doi:10.1186/s12864-019-5710-5)
Supplement: Supplementary file 13 — COG annotations of XCL-2 proteins. COG assignments by CD-search [23] using the COG database [74] to the proteins encoded by the XCL-2 genome. COG annotations were assigned to 62.7% of the XCL-2 proteins. (CSV 42 kb) [file 12864_2019_5710_MOESM13_ESM.csv]

WP_011369424.1	COG0593	DnaA
WP_011369425.1	COG0592	DnaN
WP_011369426.1	COG1195	RecF
WP_011369427.1	COG0745	OmpR
WP_011369428.1	COG0642	BaeS
WP_011369429.1	COG1538	TolC
WP_011369430.1	COG0845	AcrA
WP_011369431.1	COG3696	CusA
WP_011369435.1	COG0187	GyrB
WP_011369437.1	COG1808	COG1808
WP_011369438.1	COG3713	OmpV
WP_011369439.1	COG1188	HslR
WP_011369440.1	COG0408	HemF
WP_011369442.1	COG0009	SUA5
WP_011369444.1	COG2199	GGDEF
WP_011369446.1	COG1280	RhtB
WP_011369447.1	COG1236	YSH1
WP_011369448.1	COG1814	Ccc1
WP_011369450.1	COG0840	Tar
WP_011369451.1	COG2200	EAL
WP_011369452.1	COG0471	CitT
WP_011369453.1	COG0475	KefB
WP_011369455.1	COG1116	TauB
WP_011369456.1	COG0715	TauA
WP_011369457.1	COG0600	TauC
WP_011369459.1	COG1162	RsgA
WP_011369460.1	COG1773	YgaK
WP_011369461.1	COG1960	CaiA
WP_011369463.1	COG1513	CynS
WP_011369467.1	COG0749	PolA
WP_011369467.1	COG0258	Exo
WP_011369470.1	COG0218	EngB
WP_011369472.1	COG0755	CcmC
WP_011369474.1	COG0028	IlvB
WP_011369476.1	COG0778	NfnB
WP_011369477.1	COG0583	LysR
WP_011369479.1	COG0845	AcrA
WP_011369480.1	COG0841	AcrB
WP_011369481.1	COG1320	MnhG
WP_011369482.1	COG2212	MnhF
WP_011369483.1	COG1863	MnhE
WP_011369484.1	COG0651	HyfB
WP_011369485.1	COG1006	MnhC
WP_011369486.1	COG1009	NuoL
WP_011369486.1	COG2111	MnhB
WP_011369486.1	COG2111	MnhB
WP_011369487.1	COG1283	NptA
WP_011369488.1	COG0432	YjbQ
WP_011369489.1	COG0642	BaeS
WP_011369489.1	COG0784	CheY
WP_011369490.1	COG0339	Dcp
WP_011369491.1	COG2067	FadL
WP_011369493.1	COG0318	CaiC
WP_011369493.1	COG0204	PlsC
WP_011369499.1	COG0714	MoxR
WP_011369500.1	COG0840	Tar
WP_011369501.1	COG0500	SmtA
WP_011369502.1	COG0500	SmtA
WP_011369503.1	COG0741	MltE
WP_011369504.1	COG1864	NUC1
WP_011369508.1	cl20185	COG4688 superfamily
WP_011369512.1	COG2199	GGDEF
WP_011369512.1	COG2202	PAS
WP_011369513.1	COG0596	MhpC
WP_011369514.1	COG0607	PspE
WP_011369514.1	COG0640	ArsR
WP_011369515.1	COG0491	GloB
WP_011369517.1	COG0714	MoxR
WP_011369521.1	COG0457	TPR
WP_011369527.1	cl27114	COG4254 superfamily
WP_011369528.1	COG0790	TPR
WP_011369528.1	COG0515	SPS1
WP_011369530.1	COG0503	Apt
WP_011369531.1	COG2199	GGDEF
WP_011369532.1	COG0165	ArgH
WP_011369534.1	COG0181	HemC
WP_011369538.1	COG2199	GGDEF
WP_011369539.1	COG0635	HemN
WP_011369541.1	COG0220	TrmB
WP_011369542.1	COG1194	MutY
WP_011369545.1	COG0407	HemE
WP_011369546.1	COG1525	YncB
WP_011369547.1	COG0254	RpmE
WP_011369548.1	COG1158	Rho
WP_011369550.1	COG0210	UvrD
WP_011369552.1	COG4121	MnmC
WP_011369552.1	COG0665	DadA
WP_011369555.1	COG2203	FhlA
WP_011369557.1	COG0784	CheY
WP_011369558.1	COG1058	CinA
WP_011369559.1	COG2081	YhiN
WP_011369561.1	COG0678	AHP1
WP_011369561.1	COG0695	GrxC
WP_011369562.1	COG1249	Lpd
WP_011369565.1	COG0351	ThiD
WP_011369566.1	COG0352	ThiE
WP_011369568.1	COG2104	ThiS
WP_011369569.1	COG0665	DadA
WP_011369570.1	COG0422	ThiC
WP_011369573.1	COG0663	PaaY
WP_011369574.1	COG2200	EAL
WP_011369574.1	COG2199	GGDEF
WP_011369574.1	COG2202	PAS
WP_011369575.1	COG0169	AroE
WP_011369576.1	COG0113	HemB
WP_011369578.1	COG2041	YedY
WP_011369580.1	COG2896	MoaA
WP_011369581.1	COG1977	MoaD
WP_011369582.1	COG0314	MoaE
WP_011369583.1	COG0303	MoeA
WP_011369584.1	COG0315	MoaC
WP_011369587.1	COG2198	HPtr
WP_011369588.1	COG2200	EAL
WP_011369588.1	COG2199	GGDEF
WP_011369588.1	COG0784	CheY
WP_011369588.1	COG2202	PAS
WP_011369590.1	COG0596	MhpC
WP_011369591.1	COG1217	TypA
WP_011369594.1	COG1410	MetH2
WP_011369594.1	COG0646	MetH1
WP_011369595.1	COG2265	TrmA
WP_011369596.1	COG0730	YfcA
WP_011369599.1	COG1528	Ftn
WP_011369600.1	COG0748	HugZ
WP_011369601.1	COG0609	FepD
WP_011369603.1	COG2258	YiiM
WP_011369604.1	COG0037	TilS
WP_011369605.1	COG1560	HtrB
WP_011369607.1	COG0500	SmtA
WP_011369608.1	COG0168	TrkG
WP_011369609.1	COG0569	TrkA
WP_011369609.1	COG0569	TrkA
WP_011369610.1	COG2204	AtoC
WP_011369613.1	COG0144	RsmB
WP_011369614.1	COG0223	Fmt
WP_011369615.1	COG0242	Def
WP_011369616.1	COG0758	Smf
WP_011369617.1	COG0784	CheY
WP_011369618.1	COG0550	TopA
WP_011369619.1	COG2199	GGDEF
WP_011369619.1	COG2202	PAS
WP_011369620.1	COG0018	ArgS
WP_011369622.1	COG2199	GGDEF
WP_011369624.1	COG0606	YifB
WP_011369625.1	COG2836	TauE
WP_011369626.1	COG1538	TolC
WP_011369627.1	COG2197	CitB
WP_011369628.1	COG0845	AcrA
WP_011369629.1	COG2274	SunT
WP_011369630.1	COG2200	EAL
WP_011369630.1	COG2199	GGDEF
WP_011369632.1	COG2885	OmpA
WP_011369633.1	COG1454	EutG
WP_011369634.1	COG0210	UvrD
WP_011369638.1	COG0585	TruD
WP_011369639.1	COG0139	HisI1
WP_011369640.1	COG0847	DnaQ
WP_011369641.1	COG1473	AbgB
WP_011369642.1	COG0160	GabT
WP_011369643.1	COG0006	PepP
WP_011369644.1	COG1012	AdhE
WP_011369647.1	COG0491	GloB
WP_011369648.1	COG0642	BaeS
WP_011369648.1	COG2202	PAS
WP_011369649.1	COG2200	EAL
WP_011369649.1	COG0683	LivK
WP_011369649.1	COG0745	OmpR
WP_011369651.1	COG1238	YgaA
WP_011369653.1	COG2080	CoxS
WP_011369654.1	COG1529	CoxL
WP_011369659.1	COG0605	SodA
WP_011369661.1	COG0702	YbjT
WP_011369662.1	COG0617	PcnB
WP_011369663.1	COG0053	FieF
WP_011369665.1	COG0841	AcrB
WP_011369666.1	COG0021	TktA
WP_011369667.1	COG0057	GapA
WP_011369668.1	COG0126	Pgk
WP_011369669.1	COG0469	PykF
WP_011369670.1	COG0191	Fba
WP_011369672.1	COG1450	PulD
WP_011369673.1	COG2804	PulE
WP_011369674.1	COG1459	PulF
WP_011369677.1	COG2165	PulG
WP_011369683.1	COG0132	BioD
WP_011369684.1	COG0152	PurC
WP_011369686.1	COG0036	Rpe
WP_011369687.1	COG0546	Gph
WP_011369688.1	COG0147	TrpE
WP_011369689.1	COG0512	PabA
WP_011369690.1	COG0547	TrpD
WP_011369691.1	COG0134	TrpC
WP_011369693.1	COG0457	TPR
WP_011369697.1	COG1765	YhfA
WP_011369699.1	COG0161	BioA
WP_011369701.1	COG0564	RluA
WP_011369703.1	COG0050	TufB
WP_011369705.1	COG0250	NusG
WP_011369706.1	COG0080	RplK
WP_011369708.1	COG0244	RplJ
WP_011369709.1	COG0222	RplL
WP_011369710.1	COG0085	RpoB
WP_011369711.1	COG0086	RpoC
WP_011369712.1	COG0048	RpsL
WP_011369713.1	COG0049	RpsG
WP_011369714.1	COG0480	FusA
WP_011369715.1	COG0051	RpsJ
WP_011369716.1	COG0087	RplC
WP_011369717.1	COG0088	RplD
WP_011369718.1	COG0089	RplW
WP_011369719.1	COG0090	RplB
WP_011369720.1	COG0185	RpsS
WP_011369721.1	COG0091	RplV
WP_011369722.1	COG0092	RpsC
WP_011369723.1	COG0197	RplP
WP_011369724.1	COG0255	RpmC
WP_011369725.1	COG0186	RpsQ
WP_011369726.1	COG0093	RplN
WP_011369727.1	COG0198	RplX
WP_011369728.1	COG0094	RplE
WP_011369729.1	COG0199	RpsN
WP_011369730.1	COG0096	RpsH
WP_011369731.1	COG0097	RplF
WP_011369732.1	COG0256	RplR
WP_011369733.1	COG0098	RpsE
WP_011369735.1	COG0200	RplO
WP_011369736.1	COG0201	SecY
WP_011369737.1	COG0099	RpsM
WP_011369738.1	COG0100	RpsK
WP_011369739.1	COG0522	RpsD
WP_011369740.1	COG0202	RpoA
WP_011369741.1	COG0203	RplQ
WP_011369742.1	COG0084	TatD
WP_011369743.1	COG1179	TcdA
WP_011369745.1	COG0178	UvrA
WP_011369747.1	COG2814	AraJ
WP_011369748.1	COG0629	Ssb
WP_011369751.1	cl20185	COG4688 superfamily
WP_011369753.1	COG0286	HsdM
WP_011369754.1	COG0732	HsdS
WP_011369755.1	COG0610	COG0610
WP_011369757.1	cl24111	COG3472 superfamily
WP_011369757.1	COG1479	COG1479
WP_011369759.1	COG1680	AmpC
WP_011369761.1	COG0142	IspA
WP_011369762.1	COG0261	RplU
WP_011369763.1	COG0211	RpmA
WP_011369764.1	COG0536	Obg
WP_011369766.1	COG0234	GroES
WP_011369767.1	COG0459	GroEL
WP_011369768.1	COG0625	GstA
WP_011369769.1	COG0002	ArgC
WP_011369770.1	COG0316	IscA
WP_011369771.1	COG0372	GltA
WP_011369772.1	COG2377	AnmK
WP_011369773.1	COG0739	NlpD
WP_011369774.1	COG0425	TusA
WP_011369775.1	COG0752	GlyQ
WP_011369776.1	COG0751	GlyS
WP_011369777.1	COG0241	HisB1
WP_011369778.1	COG0204	PlsC
WP_011369782.1	COG0840	Tar
WP_011369783.1	COG0692	Ung
WP_011369785.1	COG0187	GyrB
WP_011369787.1	cl27537	COG4916 superfamily
WP_011369800.1	COG2199	GGDEF
WP_011369801.1	COG2202	PAS
WP_011369802.1	COG0668	MscS
WP_011369804.1	COG2608	CopZ
WP_011369805.1	COG0188	GyrA
WP_011369807.1	COG1360	MotB
WP_011369808.1	COG0476	ThiF
WP_011369809.1	COG2890	HemK
WP_011369810.1	COG0216	PrfA
WP_011369811.1	COG0373	HemA
WP_011369813.1	COG0462	PrsA
WP_011369814.1	COG1825	RplY
WP_011369815.1	COG0193	Pth
WP_011369816.1	COG0012	GTP1
WP_011369818.1	COG2199	GGDEF
WP_011369820.1	COG2252	AzgA
WP_011369821.1	COG0661	AarF
WP_011369823.1	COG2226	UbiE
WP_011369824.1	COG3536	COG3536
WP_011369825.1	COG1220	HslU
WP_011369826.1	COG0253	DapF
WP_011369828.1	COG0385	YfeH
WP_011369829.1	COG0778	NfnB
WP_011369831.1	COG5405	HslV
WP_011369833.1	COG1853	RutF
WP_011369834.1	COG1434	YdcF
WP_011369835.1	COG0542	ClpA
WP_011369842.1	COG0288	CynT
WP_011369844.1	COG0714	MoxR
WP_011369846.1	COG0583	LysR
WP_011369847.1	COG0583	LysR
WP_011369848.1	COG1850	RbcL
WP_011369850.1	COG0714	MoxR
WP_011369854.1	COG1136	LolD
WP_011369855.1	COG4591	LolE
WP_011369856.1	COG4591	LolE
WP_011369859.1	COG0151	PurD
WP_011369860.1	COG0138	PurH
WP_011369862.1	COG0042	DusA
WP_011369863.1	COG2264	PrmA
WP_011369864.1	COG0439	AccC
WP_011369865.1	COG0511	AccB
WP_011369867.1	COG4232	DsbD
WP_011369868.1	COG3030	FxsA
WP_011369869.1	COG0451	WcaG
WP_011369872.1	COG0111	SerA
WP_011369874.1	COG1538	TolC
WP_011369875.1	COG0845	AcrA
WP_011369876.1	COG0841	AcrB
WP_011369877.1	COG0523	YejR
WP_011369878.1	COG2199	GGDEF
WP_011369882.1	COG0102	RplM
WP_011369883.1	COG0103	RpsI
WP_011369884.1	COG0209	NrdA
WP_011369885.1	COG3203	OmpC
WP_011369889.1	COG2165	PulG
WP_011369890.1	COG2165	PulG
WP_011369890.1	COG2931	COG2931
WP_011369892.1	COG0642	BaeS
WP_011369894.1	COG0621	MiaB
WP_011369895.1	COG1702	PhoH
WP_011369896.1	COG0319	YbeY
WP_011369898.1	COG0815	Lnt
WP_011369900.1	COG0495	LeuS
WP_011369902.1	COG1466	HolA
WP_011369905.1	COG1057	NadD
WP_011369906.1	COG0799	RsfS
WP_011369908.1	COG2261	YeaQ
WP_011369909.1	COG1752	RssA
WP_011369913.1	COG0268	RpsT
WP_011369915.1	COG0196	RibF
WP_011369916.1	COG0060	IleS
WP_011369917.1	COG0597	LspA
WP_011369919.1	COG2951	MltB
WP_011369920.1	COG0116	RlmL
WP_011369920.1	COG1092	RlmK
WP_011369921.1	COG2199	GGDEF
WP_011369922.1	COG0635	HemN
WP_011369924.1	COG0794	GutQ
WP_011369924.1	COG0517	CBS
WP_011369926.1	COG2870	RfaE
WP_011369927.1	COG0279	GmhA
WP_011369929.1	COG0448	GlgC
WP_011369931.1	COG1640	MalQ
WP_011369932.1	COG0296	GlgB
WP_011369933.1	COG0297	GlgA
WP_011369934.1	COG0058	GlgP
WP_011369936.1	COG0782	GreA
WP_011369940.1	COG0160	GabT
WP_011369942.1	COG0527	LysC
WP_011369945.1	COG1538	TolC
WP_011369948.1	COG1902	FadH
WP_011369950.1	COG2812	DnaX
WP_011369951.1	COG0718	YbaB
WP_011369952.1	COG0353	RecR
WP_011369953.1	COG0078	ArgF
WP_011369954.1	COG4992	ArgD
WP_011369955.1	COG0115	IlvE
WP_011369957.1	COG0174	GlnA
WP_011369959.1	COG0581	PstA
WP_011369959.1	cl09222	COG4985 superfamily
WP_011369960.1	COG1117	PstB
WP_011369961.1	COG0704	PhoU
WP_011369962.1	COG0745	OmpR
WP_011369963.1	COG0642	BaeS
WP_011369964.1	COG0306	PitA
WP_011369965.1	COG0226	PstS
WP_011369966.1	COG0633	Fdx
WP_011369969.1	COG0271	BolA
WP_011369974.1	COG0840	Tar
WP_011369974.1	COG2202	PAS
WP_011369975.1	COG1643	HrpA
WP_011369980.1	COG0275	RmsH
WP_011369981.1	COG0206	FtsZ
WP_011369984.1	COG0769	MurE
WP_011369985.1	COG0770	MurF
WP_011369986.1	COG0472	Rfe
WP_011369987.1	COG0771	MurD
WP_011369988.1	COG0772	FtsW
WP_011369989.1	COG0707	MurG
WP_011369990.1	COG1028	FabG
WP_011369991.1	COG0840	Tar
WP_011369992.1	COG0682	Lgt
WP_011369993.1	COG0207	ThyA
WP_011369994.1	COG0262	FolA
WP_011369996.1	COG1108	ZnuB
WP_011369997.1	COG1121	ZnuC
WP_011370000.1	COG0719	SufB
WP_011370001.1	COG0396	SufC
WP_011370003.1	COG0520	CsdA
WP_011370005.1	COG0773	MurC
WP_011370006.1	COG1181	DdlA
WP_011370008.1	COG0849	FtsA
WP_011370009.1	COG0774	LpxC
WP_011370010.1	COG0653	SecA
WP_011370011.1	COG1364	ArgJ
WP_011370012.1	COG0079	HisC
WP_011370013.1	COG0494	MutT
WP_011370015.1	COG0237	CoaE
WP_011370016.1	COG0367	AsnB
WP_011370017.1	COG0278	GrxD
WP_011370018.1	COG0847	DnaQ
WP_011370020.1	COG0129	IlvD
WP_011370028.1	COG1210	GalU
WP_011370029.1	COG0166	Pgi
WP_011370030.1	COG1004	Ugd
WP_011370031.1	COG1183	PssA
WP_011370032.1	COG0119	LeuA
WP_011370034.1	COG0456	RimI
WP_011370035.1	COG0483	SuhB
WP_011370036.1	COG0565	TrmJ
WP_011370037.1	COG1045	CysE
WP_011370038.1	COG1959	IscR
WP_011370039.1	COG0316	IscA
WP_011370040.1	COG0105	Ndk
WP_011370041.1	COG0820	RlmN
WP_011370043.1	COG0124	HisS
WP_011370045.1	COG1520	PQQ
WP_011370046.1	COG1160	Der
WP_011370047.1	COG0277	GlcD
WP_011370047.1	COG0247	GlpC
WP_011370048.1	COG0111	SerA
WP_011370051.1	COG1162	RsgA
WP_011370052.1	COG2154	PhhB
WP_011370053.1	COG0501	HtpX
WP_011370054.1	COG1949	Orn
WP_011370055.1	COG0028	IlvB
WP_011370056.1	COG0440	IlvH
WP_011370057.1	COG0059	IlvC
WP_011370058.1	COG3267	ExeA
WP_011370060.1	COG1450	PulD
WP_011370061.1	COG0457	TPR
WP_011370062.1	COG2804	PulE
WP_011370063.1	COG1459	PulF
WP_011370068.1	COG0228	RpsP
WP_011370069.1	COG0806	RimM
WP_011370071.1	COG0335	RplS
WP_011370072.1	COG4974	XerD
WP_011370073.1	COG1651	DsbG
WP_011370076.1	COG0564	RluA
WP_011370079.1	COG0270	Dcm
WP_011370079.1	COG0270	Dcm
WP_011370089.1	cl26703	COG4643 superfamily
WP_011370093.1	COG5525	YbcX
WP_011370100.1	COG5511	COG5511
WP_011370101.1	COG0616	SppA
WP_011370116.1	COG3497	COG3497
WP_011370123.1	COG3500	gpD
WP_011370125.1	COG0394	Wzb
WP_011370126.1	COG1530	CafA
WP_011370127.1	COG0564	RluA
WP_011370129.1	COG0424	Maf
WP_011370131.1	COG0333	RpmF
WP_011370132.1	COG0416	PlsX
WP_011370133.1	COG0332	FabH
WP_011370134.1	COG0331	FabD
WP_011370135.1	COG1028	FabG
WP_011370136.1	COG0236	AcpP
WP_011370137.1	COG0304	FabB
WP_011370138.1	COG0147	TrpE
WP_011370139.1	COG0115	IlvE
WP_011370140.1	COG1559	YceG
WP_011370141.1	COG0125	Tmk
WP_011370142.1	COG0470	HolB
WP_011370143.1	COG0084	TatD
WP_011370144.1	COG1132	MdlB
WP_011370145.1	COG2217	ZntA
WP_011370149.1	COG1190	LysU
WP_011370151.1	COG0835	CheW
WP_011370152.1	COG0029	NadB
WP_011370154.1	COG0265	DegQ
WP_011370155.1	COG0481	LepA
WP_011370156.1	COG0681	LepB
WP_011370157.1	COG0571	Rnc
WP_011370158.1	COG1159	Era
WP_011370160.1	COG0854	PdxJ
WP_011370161.1	COG0736	AcpS
WP_011370163.1	COG1338	FliP
WP_011370164.1	COG1987	FliQ
WP_011370165.1	COG1684	FliR
WP_011370166.1	COG1377	FlhB
WP_011370167.1	COG1298	FlhA
WP_011370169.1	COG0455	FlhG
WP_011370170.1	COG1191	FliA
WP_011370171.1	COG0784	CheY
WP_011370173.1	COG0643	CheA
WP_011370174.1	COG0835	CheW
WP_011370177.1	COG0745	OmpR
WP_011370178.1	COG0835	CheW
WP_011370180.1	COG1352	CheR
WP_011370181.1	COG2201	CheB
WP_011370182.1	COG0840	Tar
WP_011370185.1	COG0545	FkpA
WP_011370186.1	COG0492	TrxB
WP_011370187.1	COG1674	FtsK
WP_011370188.1	COG2834	LolA
WP_011370189.1	COG2256	RarA
WP_011370190.1	COG0239	CrcB
WP_011370191.1	COG0172	SerS
WP_011370193.1	COG2200	EAL
WP_011370197.1	COG0366	AmyA
WP_011370198.1	COG1929	GlxK
WP_011370199.1	COG2200	EAL
WP_011370199.1	COG2199	GGDEF
WP_011370200.1	COG0840	Tar
WP_011370202.1	COG0513	SrmB
WP_011370203.1	COG2353	YceI
WP_011370204.1	COG3038	CybB
WP_011370206.1	COG0225	MsrA
WP_011370206.1	COG0229	MsrB
WP_011370206.1	COG0526	TrxA
WP_011370207.1	COG1225	Bcp
WP_011370208.1	COG2199	GGDEF
WP_011370211.1	COG1959	IscR
WP_011370213.1	COG0231	Efp
WP_011370217.1	COG0602	NrdG
WP_011370218.1	COG0065	LeuC
WP_011370219.1	COG0066	LeuD
WP_011370220.1	COG0473	LeuB
WP_011370221.1	COG0739	NlpD
WP_011370223.1	COG0136	Asd
WP_011370224.1	COG0101	TruA
WP_011370225.1	COG0135	TrpF
WP_011370226.1	COG0133	TrpB
WP_011370227.1	COG0159	TrpA
WP_011370228.1	COG0777	AccD
WP_011370229.1	COG0285	FolC
WP_011370231.1	COG0034	PurF
WP_011370232.1	COG0626	MetC
WP_011370233.1	COG1534	YhbY
WP_011370234.1	COG0293	RlmE
WP_011370235.1	COG0465	HflB
WP_011370236.1	COG0294	FolP
WP_011370237.1	COG1109	ManB
WP_011370238.1	COG0149	TpiA
WP_011370239.1	COG1314	SecG
WP_011370240.1	COG0838	NuoA
WP_011370241.1	COG0377	NuoB
WP_011370242.1	COG0852	NuoC
WP_011370243.1	COG0649	NuoD
WP_011370244.1	COG1905	NuoE
WP_011370245.1	COG1894	NuoF
WP_011370246.1	COG1034	NuoG
WP_011370247.1	COG1005	NuoH
WP_011370248.1	COG1143	NuoI
WP_011370249.1	COG0839	NuoJ
WP_011370250.1	COG0713	NuoK
WP_011370251.1	COG1009	NuoL
WP_011370252.1	COG1008	NuoM
WP_011370253.1	COG1007	NuoN
WP_011370261.1	COG1850	RbcL
WP_011370273.1	COG0127	RdgB
WP_011370275.1	COG0583	LysR
WP_011370278.1	COG0123	AcuC
WP_011370281.1	cl28411	COG2932 superfamily
WP_011370282.1	COG0389	DinP
WP_011370284.1	COG2199	GGDEF
WP_011370289.1	COG0497	RecN
WP_011370290.1	COG0061	NadF
WP_011370291.1	COG1420	HrcA
WP_011370292.1	COG0576	GrpE
WP_011370293.1	COG0443	DnaK
WP_011370294.1	COG0484	DnaJ
WP_011370295.1	COG0289	DapB
WP_011370298.1	COG1186	PrfB
WP_011370299.1	COG2814	AraJ
WP_011370301.1	COG0505	CarA
WP_011370302.1	COG0458	CarB
WP_011370302.1	COG0458	CarB
WP_011370303.1	COG0782	GreA
WP_011370306.1	COG2833	COG2833
WP_011370308.1	COG1940	NagC
WP_011370312.1	COG2928	COG2928
WP_011370313.1	COG0173	AspS
WP_011370314.1	COG0379	NadA
WP_011370315.1	COG0817	RuvC
WP_011370316.1	COG0632	RuvA
WP_011370317.1	COG2255	RuvB
WP_011370318.1	COG0811	TolQ
WP_011370321.1	COG0823	TolB
WP_011370322.1	COG2885	OmpA
WP_011370324.1	COG0603	QueC
WP_011370327.1	COG1321	MntR
WP_011370329.1	COG2204	AtoC
WP_011370335.1	COG0347	GlnK
WP_011370336.1	COG0688	Psd
WP_011370337.1	COG0137	ArgG
WP_011370338.1	COG1267	PgpA
WP_011370339.1	COG0607	PspE
WP_011370340.1	COG1301	GltP
WP_011370342.1	COG2908	LpxH
WP_011370343.1	COG0652	PpiB
WP_011370344.1	COG0652	PpiB
WP_011370345.1	COG0008	GlnS
WP_011370346.1	COG0215	CysS
WP_011370347.1	COG0741	MltE
WP_011370348.1	COG1388	LysM
WP_011370349.1	COG0491	GloB
WP_011370351.1	COG0328	RnhA
WP_011370353.1	COG0847	DnaQ
WP_011370355.1	COG0491	GloB
WP_011370357.1	COG1502	Cls
WP_011370358.1	COG0598	CorA
WP_011370365.1	COG2217	ZntA
WP_011370367.1	COG1028	FabG
WP_011370368.1	COG1030	NfeD
WP_011370370.1	COG0513	SrmB
WP_011370372.1	COG1643	HrpA
WP_011370376.1	COG0004	AmtB
WP_011370379.1	COG2333	ComEC
WP_011370379.1	COG0658	ComEC
WP_011370380.1	COG1663	LpxK
WP_011370381.1	COG2835	YcaR
WP_011370382.1	COG1212	KdsB
WP_011370384.1	COG0614	FepB
WP_011370385.1	COG4206	BtuB
WP_011370386.1	COG2210	YrkE
WP_011370387.1	COG2897	SseA
WP_011370389.1	COG3038	CybB
WP_011370390.1	COG0642	BaeS
WP_011370391.1	COG0745	OmpR
WP_011370392.1	COG4108	PrfC
WP_011370393.1	COG2239	MgtE
WP_011370394.1	COG1544	RaiA
WP_011370395.1	COG1137	LptB
WP_011370399.1	COG0530	ECM27
WP_011370401.1	COG1127	MlaF
WP_011370402.1	COG0767	MlaE
WP_011370403.1	COG1463	MlaD
WP_011370406.1	COG1131	CcmA
WP_011370407.1	COG0842	YadH
WP_011370409.1	COG0766	MurA
WP_011370410.1	COG0040	HisG
WP_011370411.1	COG0141	HisD
WP_011370412.1	COG0327	NIF3
WP_011370413.1	COG0723	QcrA
WP_011370414.1	COG1290	QcrB
WP_011370415.1	COG2857	CYT1
WP_011370416.1	COG1066	Sms
WP_011370417.1	COG0483	SuhB
WP_011370420.1	COG0541	Ffh
WP_011370421.1	COG0560	SerB
WP_011370422.1	COG1051	YjhB
WP_011370423.1	COG2609	AceE
WP_011370424.1	COG0508	AceF
WP_011370425.1	COG1249	Lpd
WP_011370425.1	COG0508	AceF
WP_011370432.1	COG0655	WrbA
WP_011370435.1	COG2249	MdaB
WP_011370436.1	COG1230	CzcD
WP_011370437.1	COG0513	SrmB
WP_011370440.1	COG1192	BcsQ
WP_011370442.1	COG1960	CaiA
WP_011370443.1	COG2199	GGDEF
WP_011370444.1	COG0709	SelD
WP_011370446.1	COG0778	NfnB
WP_011370448.1	COG0545	FkpA
WP_011370452.1	COG0177	Nth
WP_011370453.1	COG4660	RnfE
WP_011370455.1	COG4658	RnfD
WP_011370456.1	COG4656	RnfC
WP_011370457.1	COG2878	RnfB
WP_011370458.1	COG4657	RnfA
WP_011370459.1	COG0143	MetG
WP_011370459.1	COG0073	EMAP
WP_011370460.1	COG1366	SpoIIAA
WP_011370461.1	COG0784	CheY
WP_011370463.1	COG0642	BaeS
WP_011370463.1	COG2202	PAS
WP_011370464.1	COG0489	Mrp
WP_011370465.1	COG0717	Dcd
WP_011370467.1	COG0299	PurN
WP_011370468.1	COG0150	PurM
WP_011370470.1	COG0593	DnaA
WP_011370471.1	COG0526	TrxA
WP_011370475.1	COG2961	RlmJ
WP_011370476.1	COG1161	RbgA
WP_011370479.1	COG1278	CspC
WP_011370484.1	COG2199	GGDEF
WP_011370487.1	COG0474	MgtA
WP_011370488.1	COG0531	PotE
WP_011370489.1	COG3174	COG3174
WP_011370490.1	COG0697	RhaT
WP_011370491.1	COG2312	YbfO
WP_011370491.1	COG2518	Pcm
WP_011370494.1	COG1680	AmpC
WP_011370495.1	COG1266	YdiL
WP_011370497.1	COG0442	ProS
WP_011370498.1	COG1272	YqfA
WP_011370502.1	cl25447	COG5001 superfamily
WP_011370503.1	COG1600	QueG
WP_011370504.1	COG0802	TsaE
WP_011370505.1	COG0860	AmiC
WP_011370505.1	COG1388	LysM
WP_011370506.1	COG0323	MutL
WP_011370507.1	COG0324	MiaA
WP_011370509.1	COG2262	HflX
WP_011370510.1	COG0715	TauA
WP_011370511.1	cl25447	COG5001 superfamily
WP_011370512.1	COG0330	HflC
WP_011370513.1	COG0330	HflC
WP_011370516.1	COG0104	PurA
WP_011370517.1	COG0784	CheY
WP_011370518.1	COG0760	SurA
WP_011370521.1	COG0482	MnmA
WP_011370522.1	COG1187	RsuA
WP_011370525.1	COG2827	YhbQ
WP_011370526.1	COG0217	TACO1
WP_011370531.1	COG2824	PhnA
WP_011370532.1	COG0484	DnaJ
WP_011370533.1	COG2127	ClpS
WP_011370534.1	COG0542	ClpA
WP_011370535.1	COG0361	InfA
WP_011370536.1	COG2360	Aat
WP_011370537.1	COG0587	DnaE
WP_011370538.1	COG0365	Acs
WP_011370540.1	COG4147	ActP
WP_011370542.1	COG0847	DnaQ
WP_011370543.1	COG0779	RimP
WP_011370544.1	COG0195	NusA
WP_011370544.1	cl26483	COG2251 superfamily
WP_011370545.1	COG0532	InfB
WP_011370546.1	COG0858	RbfA
WP_011370547.1	COG0130	TruB
WP_011370548.1	COG0500	SmtA
WP_011370549.1	COG0664	Crp
WP_011370550.1	COG0184	RpsO
WP_011370551.1	COG1185	Pnp
WP_011370554.1	COG2850	RoxA
WP_011370556.1	COG1131	CcmA
WP_011370556.1	COG1131	CcmA
WP_011370557.1	COG0842	YadH
WP_011370558.1	COG0842	YadH
WP_011370559.1	COG0015	PurB
WP_011370563.1	COG1914	MntH
WP_011370564.1	COG1049	AcnB
WP_011370565.1	COG2199	GGDEF
WP_011370566.1	COG0616	SppA
WP_011370567.1	COG0322	UvrC
WP_011370568.1	COG0558	PgsA
WP_011370573.1	COG2200	EAL
WP_011370573.1	COG2199	GGDEF
WP_011370573.1	COG2202	PAS
WP_011370573.1	COG2202	PAS
WP_011370573.1	COG2203	FhlA
WP_011370575.1	COG0715	TauA
WP_011370576.1	COG0715	TauA
WP_011370577.1	COG0600	TauC
WP_011370578.1	COG1116	TauB
WP_011370579.1	COG1251	NirB
WP_011370580.1	COG1251	NirB
WP_011370582.1	COG0243	BisC
WP_011370583.1	COG0007	CysG
WP_011370583.1	COG1648	CysG2
WP_011370585.1	COG0303	MoeA
WP_011370587.1	COG0850	MinC
WP_011370588.1	COG2894	MinD
WP_011370589.1	COG0851	MinE
WP_011370591.1	COG1197	Mfd
WP_011370594.1	COG2860	YadS
WP_011370595.1	COG4591	LolE
WP_011370596.1	COG1136	LolD
WP_011370597.1	COG0488	Uup
WP_011370599.1	COG0544	Tig
WP_011370600.1	COG0740	ClpP
WP_011370601.1	COG1219	ClpX
WP_011370602.1	COG0466	Lon
WP_011370603.1	COG0776	HimA
WP_011370604.1	COG0623	FabI
WP_011370605.1	COG0747	DdpA
WP_011370606.1	COG0601	DppB
WP_011370607.1	COG1173	DppC
WP_011370608.1	COG4172	YejF
WP_011370609.1	COG0574	PpsA
WP_011370611.1	COG1028	FabG
WP_011370612.1	COG0546	Gph
WP_011370613.1	COG2227	UbiG
WP_011370614.1	COG0188	GyrA
WP_011370615.1	COG1932	SerC
WP_011370616.1	COG0077	PheA2
WP_011370616.1	COG1605	PheA
WP_011370617.1	COG0079	HisC
WP_011370618.1	COG0287	TyrA
WP_011370619.1	COG0128	AroA
WP_011370620.1	COG0283	Cmk
WP_011370621.1	COG0539	RpsA
WP_011370624.1	COG0284	PyrF
WP_011370625.1	COG0642	BaeS
WP_011370626.1	COG0745	OmpR
WP_011370627.1	cl28576	COG3435 superfamily
WP_011370627.1	cl28576	COG3435 superfamily
WP_011370628.1	COG1508	RpoN
WP_011370630.1	COG1393	ArsC
WP_011370632.1	COG1570	XseA
WP_011370633.1	COG0042	DusA
WP_011370634.1	COG0025	NhaP
WP_011370635.1	COG0317	SpoT
WP_011370636.1	COG0363	NagB
WP_011370637.1	COG0364	Zwf
WP_011370638.1	COG0362	Gnd
WP_011370639.1	COG0008	GlnS
WP_011370640.1	COG3975	COG3975
WP_011370642.1	COG0385	YfeH
WP_011370645.1	cl25447	COG5001 superfamily
WP_011370645.1	COG2202	PAS
WP_011370646.1	COG0530	ECM27
WP_011370647.1	COG3449	SbmC
WP_011370647.1	COG2207	AraC
WP_011370649.1	COG0783	Dps
WP_011370651.1	COG1187	RsuA
WP_011370652.1	COG1994	SpoIVFB
WP_011370653.1	COG0009	SUA5
WP_011370654.1	COG0613	YciV
WP_011370655.1	COG2917	YciB
WP_011370656.1	COG2350	YciI
WP_011370657.1	COG1974	LexA
WP_011370659.1	COG0697	RhaT
WP_011370662.1	COG0272	Lig
WP_011370664.1	COG1070	XylB
WP_011370666.1	COG1734	DksA
WP_011370667.1	cl21698	COG2187 superfamily
WP_011370671.1	COG0608	RecJ
WP_011370672.1	COG0498	ThrC
WP_011370674.1	COG0460	ThrA
WP_011370675.1	COG0436	AspB
WP_011370677.1	COG0739	NlpD
WP_011370678.1	COG1238	YgaA
WP_011370679.1	COG2518	Pcm
WP_011370680.1	COG0496	SurE
WP_011370683.1	COG0148	Eno
WP_011370684.1	COG2877	KdsA
WP_011370685.1	COG0504	PyrG
WP_011370686.1	COG0037	TilS
WP_011370687.1	COG0825	AccA
WP_011370688.1	COG1944	YcaO
WP_011370691.1	COG1214	TsaB
WP_011370692.1	COG1199	DinG
WP_011370693.1	COG0257	RpmJ
WP_011370694.1	COG0835	CheW
WP_011370694.1	COG0784	CheY
WP_011370695.1	COG0164	RnhB
WP_011370697.1	COG1043	LpxA
WP_011370699.1	COG1044	LpxD
WP_011370701.1	COG4775	BamA
WP_011370702.1	COG0750	RseP
WP_011370702.1	COG0265	DegQ
WP_011370703.1	COG0575	CdsA
WP_011370704.1	COG0020	UppS
WP_011370705.1	COG0233	Frr
WP_011370706.1	COG0528	PyrH
WP_011370707.1	COG0264	Tsf
WP_011370709.1	COG0024	Map
WP_011370710.1	COG2844	GlnD
WP_011370711.1	COG0346	GloA
WP_011370712.1	COG2171	DapD
WP_011370713.1	COG1393	ArsC
WP_011370714.1	COG0624	ArgE
WP_011370715.1	COG0664	Crp
WP_011370716.1	COG0733	YocR
WP_011370717.1	COG0812	MurB
WP_011370718.1	COG0668	MscS
WP_011370721.1	COG1173	DppC
WP_011370722.1	COG0601	DppB
WP_011370723.1	COG1376	ErfK
WP_011370724.1	COG1309	AcrR
WP_011370726.1	COG0747	DdpA
WP_011370727.1	COG1538	TolC
WP_011370728.1	COG2954	CYTH
WP_011370729.1	COG0031	CysK
WP_011370732.1	COG0625	GstA
WP_011370735.1	COG0826	PrtC
WP_011370737.1	COG0621	MiaB
WP_011370744.1	COG2020	STE14
WP_011370749.1	COG1047	SlpA
WP_011370750.1	COG2983	YcgN
WP_011370751.1	COG0564	RluA
WP_011370754.1	COG0342	SecD
WP_011370755.1	COG1862	YajC
WP_011370756.1	COG0343	Tgt
WP_011370757.1	COG0809	QueA
WP_011370760.1	COG1292	BetT
WP_011370761.1	COG1396	HipB
WP_011370762.1	COG0347	GlnK
WP_011370763.1	COG0004	AmtB
WP_011370764.1	COG0456	RimI
WP_011370765.1	COG0518	GuaA1
WP_011370766.1	COG0190	FolD
WP_011370770.1	COG0174	GlnA
WP_011370772.1	COG0404	GcvT
WP_011370772.1	COG0446	FadH2
WP_011370774.1	COG0665	DadA
WP_011370775.1	COG0788	PurU
WP_011370779.1	COG0534	NorM
WP_011370781.1	COG0494	MutT
WP_011370782.1	COG0787	Alr
WP_011370783.1	COG0305	DnaB
WP_011370784.1	COG0359	RplI
WP_011370786.1	COG0238	RpsR
WP_011370787.1	COG0360	RpsF
WP_011370788.1	COG0716	FldA
WP_011370789.1	COG3023	AmpD
WP_011370790.1	COG0157	NadC
WP_011370791.1	COG0475	KefB
WP_011370791.1	COG1226	Kch
WP_011370793.1	COG0564	RluA
WP_011370795.1	COG0171	NadE
WP_011370795.1	COG0388	YafV
WP_011370796.1	COG0074	SucD
WP_011370797.1	COG0045	SucC
WP_011370800.1	COG2199	GGDEF
WP_011370803.1	COG2109	BtuR
WP_011370804.1	COG0446	FadH2
WP_011370805.1	COG2197	CitB
WP_011370806.1	COG0642	BaeS
WP_011370806.1	COG0784	CheY
WP_011370806.1	COG2198	HPtr
WP_011370807.1	COG0114	FumC
WP_011370810.1	COG0450	AhpC
WP_011370811.1	COG0142	IspA
WP_011370812.1	COG0720	QueD
WP_011370813.1	COG1366	SpoIIAA
WP_011370814.1	COG1989	PulO
WP_011370817.1	COG0840	Tar
WP_011370818.1	COG0611	ThiL
WP_011370819.1	COG0781	NusB
WP_011370820.1	COG0054	RibE
WP_011370821.1	COG0108	RibB
WP_011370821.1	COG0807	RibA
WP_011370822.1	COG0307	RibC
WP_011370823.1	COG0117	RibD1
WP_011370823.1	COG1985	RibD
WP_011370824.1	COG1327	NrdR
WP_011370825.1	COG0112	GlyA
WP_011370826.1	COG0488	Uup
WP_011370827.1	COG2199	GGDEF
WP_011370828.1	COG0735	Fur
WP_011370831.1	COG2867	PasT
WP_011370832.1	COG0691	SmpB
WP_011370833.1	COG0582	XerC
WP_011370834.1	COG0730	YfcA
WP_011370835.1	COG0405	Ggt
WP_011370840.1	COG1522	Lrp
WP_011370847.1	COG1538	TolC
WP_011370848.1	COG0845	AcrA
WP_011370849.1	COG3696	CusA
WP_011370850.1	COG1230	CzcD
WP_011370852.1	COG1886	FliN
WP_011370853.1	COG1868	FliM
WP_011370855.1	COG1360	MotB
WP_011370857.1	COG0840	Tar
WP_011370860.1	COG1157	FliI
WP_011370862.1	COG1536	FliG
WP_011370863.1	COG1766	FliF
WP_011370865.1	COG2204	AtoC
WP_011370866.1	COG0642	BaeS
WP_011370866.1	COG2202	PAS
WP_011370867.1	COG2204	AtoC
WP_011370873.1	COG1344	FlgL
WP_011370874.1	COG1344	FlgL
WP_011370875.1	COG2604	COG2604
WP_011370877.1	COG1208	GCD1
WP_011370877.1	COG0517	CBS
WP_011370882.1	COG0399	WecE
WP_011370883.1	COG0451	WcaG
WP_011370884.1	COG0741	MltE
WP_011370885.1	COG1344	FlgL
WP_011370888.1	COG1706	FlgI
WP_011370890.1	COG4786	FlgG
WP_011370892.1	COG1749	FlgE
WP_011370894.1	COG1558	FlgC
WP_011370895.1	COG1815	FlgB
WP_011370897.1	COG0835	CheW
WP_011370897.1	COG0784	CheY
WP_011370899.1	COG2747	FlgM
WP_011370906.1	COG0308	PepN
WP_011370907.1	COG2885	OmpA
WP_011370908.1	COG0664	Crp
WP_011370909.1	COG0524	RbsK
WP_011370910.1	COG0566	SpoU
WP_011370911.1	COG0557	VacB
WP_011370912.1	COG1249	Lpd
WP_011370914.1	COG0301	ThiI
WP_011370914.1	COG0607	PspE
WP_011370917.1	COG0221	Ppa
WP_011370920.1	COG0347	GlnK
WP_011370921.1	COG0004	AmtB
WP_011370923.1	COG1344	FlgL
WP_011370924.1	COG0525	ValS
WP_011370927.1	COG1530	CafA
WP_011370928.1	COG0424	Maf
WP_011370930.1	COG0451	WcaG
WP_011370931.1	COG1004	Ugd
WP_011370932.1	COG3307	RfaL
WP_011370937.1	COG0859	RfaF
WP_011370938.1	COG0451	WcaG
WP_011370940.1	COG1132	MdlB
WP_011370941.1	COG1560	HtrB
WP_011370943.1	COG0853	PanD
WP_011370944.1	COG1360	MotB
WP_011370946.1	COG0414	PanC
WP_011370947.1	COG0413	PanB
WP_011370948.1	COG0801	FolK
WP_011370949.1	COG0617	PcnB
WP_011370950.1	COG0607	PspE
WP_011370951.1	COG0180	TrpS
WP_011370952.1	COG0845	AcrA
WP_011370953.1	COG0841	AcrB
WP_011370954.1	COG0659	SUL1
WP_011370957.1	COG0346	GloA
WP_011370959.1	COG0082	AroC
WP_011370960.1	COG0824	FadM
WP_011370962.1	COG0667	Tas
WP_011370963.1	COG1168	MalY
WP_011370964.1	COG1262	YfmG
WP_011370967.1	COG2890	HemK
WP_011370968.1	COG0521	MoaB
WP_011370969.1	COG0466	Lon
WP_011370970.1	COG0737	UshA
WP_011370971.1	COG0046	PurL1
WP_011370974.1	COG1225	Bcp
WP_011370975.1	COG1875	YlaK
WP_011370976.1	COG0583	LysR
WP_011370977.1	COG1226	Kch
WP_011370978.1	COG0654	UbiH
WP_011370979.1	COG0654	UbiH
WP_011370980.1	COG0006	PepP
WP_011370983.1	COG0212	FAU1
WP_011370984.1	COG1171	IlvA
WP_011370985.1	COG1629	CirA
WP_011370986.1	COG1999	Sco1
WP_011370987.1	COG2847	COG2847
WP_011370989.1	COG0120	RpiA
WP_011370990.1	COG0526	TrxA
WP_011370991.1	COG0001	HemL
WP_011370994.1	COG2132	SufI
WP_011370996.1	COG2010	CccA
WP_011370997.1	COG2132	SufI
WP_011371001.1	COG2199	GGDEF
WP_011371002.1	COG0773	MurC
WP_011371005.1	COG0668	MscS
WP_011371008.1	COG1360	MotB
WP_011371009.1	COG1551	CsrA
WP_011371010.1	COG0527	LysC
WP_011371011.1	COG0013	AlaS
WP_011371012.1	COG2137	RecX
WP_011371013.1	COG0468	RecA
WP_011371014.1	COG1546	PncC
WP_011371015.1	COG0249	MutS
WP_011371018.1	COG0189	RimK
WP_011371019.1	COG0760	SurA
WP_011371020.1	COG0818	DgkA
WP_011371021.1	COG2908	LpxH
WP_011371022.1	COG0438	RfaB
WP_011371024.1	COG0438	RfaB
WP_011371025.1	COG0697	RhaT
WP_011371027.1	COG0488	Uup
WP_011371029.1	COG1404	AprE
WP_011371030.1	COG0326	HtpG
WP_011371033.1	COG0643	CheA
WP_011371035.1	COG0590	TadA
WP_011371036.1	COG0519	GuaA2
WP_011371036.1	COG0518	GuaA1
WP_011371037.1	COG0516	GuaB
WP_011371037.1	COG0516	GuaB
WP_011371037.1	COG0517	CBS
WP_011371040.1	COG1714	YckC
WP_011371041.1	COG0560	SerB
WP_011371043.1	COG0811	TolQ
WP_011371044.1	COG0848	ExbD
WP_011371046.1	COG2166	SufE
WP_011371047.1	COG0501	HtpX
WP_011371048.1	COG0064	GatB
WP_011371049.1	COG0154	GatA
WP_011371050.1	COG0721	GatC
WP_011371051.1	COG1077	MreB
WP_011371052.1	COG1792	MreC
WP_011371054.1	COG0768	FtsI
WP_011371055.1	COG0772	FtsW
WP_011371056.1	COG1686	DacC
WP_011371057.1	COG0115	IlvE
WP_011371059.1	COG0321	LipB
WP_011371060.1	COG0320	LipA
WP_011371070.1	COG1281	HslO
WP_011371071.1	COG3022	YaaA
WP_011371073.1	COG1208	GCD1
WP_011371075.1	COG1452	LptD
WP_011371076.1	COG0760	SurA
WP_011371077.1	COG1995	PdxA
WP_011371078.1	COG0030	RsmA
WP_011371079.1	COG0639	ApaH
WP_011371081.1	COG0789	SoxR
WP_011371082.1	COG0776	HimA
WP_011371083.1	COG0072	PheT
WP_011371083.1	COG0073	EMAP
WP_011371084.1	COG0016	PheS
WP_011371085.1	COG0292	RplT
WP_011371086.1	COG0291	RpmI
WP_011371088.1	COG0441	ThrS
WP_011371089.1	COG0607	PspE
WP_011371092.1	COG2518	Pcm
WP_011371095.1	COG3765	WzzB
WP_011371096.1	COG2148	WcaJ
WP_011371098.1	COG1109	ManB
WP_011371099.1	COG0836	CpsB
WP_011371099.1	COG0662	ManC
WP_011371100.1	COG0451	WcaG
WP_011371101.1	COG1089	Gmd
WP_011371102.1	COG0438	RfaB
WP_011371103.1	COG0438	RfaB
WP_011371105.1	COG0463	WcaA
WP_011371107.1	COG1898	RfbC
WP_011371108.1	COG0451	WcaG
WP_011371109.1	COG0399	WecE
WP_011371110.1	COG0451	WcaG
WP_011371111.1	COG1208	GCD1
WP_011371112.1	COG0543	Mcr1
WP_011371112.1	COG0633	Fdx
WP_011371113.1	COG0449	GlmS
WP_011371114.1	COG0313	RsmI
WP_011371116.1	COG0792	YraN
WP_011371119.1	cl28252	COG3893 superfamily
WP_011371120.1	COG2059	ChrA
WP_011371121.1	COG0491	GloB
WP_011371123.1	COG1309	AcrR
WP_011371124.1	COG0841	AcrB
WP_011371125.1	COG0845	AcrA
WP_011371127.1	COG1714	YckC
WP_011371128.1	COG1451	YgjP
WP_011371129.1	COG0564	RluA
WP_011371130.1	COG0674	PorA
WP_011371130.1	COG1014	PorG
WP_011371131.1	COG1013	PorB
WP_011371134.1	COG0847	DnaQ
WP_011371136.1	COG0405	Ggt
WP_011371137.1	COG0760	SurA
WP_011371139.1	COG1304	LldD
WP_011371140.1	COG3425	PksG
WP_011371146.1	COG4962	CpaF
WP_011371158.1	COG0463	WcaA
WP_011371160.1	COG0625	GstA
WP_011371162.1	COG0231	Efp
WP_011371165.1	COG0392	AglD2
WP_011371166.1	COG0859	RfaF
WP_011371167.1	COG0795	LptF
WP_011371168.1	COG0795	LptF
WP_011371169.1	COG0260	PepB
WP_011371171.1	COG2805	PilT
WP_011371175.1	COG0556	UvrB
WP_011371176.1	COG0436	AspB
WP_011371177.1	COG0494	MutT
WP_011371178.1	COG1011	YigB
WP_011371181.1	cl25589	COG4262 superfamily
WP_011371182.1	COG0488	Uup
WP_011371184.1	COG0208	NrdF
WP_011371185.1	COG0406	PhoE
WP_011371192.1	COG1595	RpoE
WP_011371194.1	COG2200	EAL
WP_011371194.1	COG2199	GGDEF
WP_011371197.1	cl01537	COG3767 superfamily
WP_011371198.1	COG1538	TolC
WP_011371199.1	COG3696	CusA
WP_011371200.1	COG0845	AcrA
WP_011371201.1	COG0693	ThiJ
WP_011371202.1	COG0793	CtpA
WP_011371203.1	COG0640	ArsR
WP_011371206.1	COG0123	AcuC
WP_011371208.1	COG0600	TauC
WP_011371209.1	COG1116	TauB
WP_011371210.1	COG0864	NikR
WP_011371213.1	COG1984	DUR1B
WP_011371213.1	COG0511	AccB
WP_011371214.1	COG0154	GatA
WP_011371215.1	COG0438	RfaB
WP_011371215.1	COG0561	Cof
WP_011371216.1	COG0561	Cof
WP_011371217.1	COG0524	RbsK
WP_011371218.1	COG0366	AmyA
WP_011371219.1	COG0174	GlnA
WP_011371221.1	COG0715	TauA
WP_011371222.1	COG0697	RhaT
WP_011371223.1	COG1082	YcjR
WP_011371227.1	COG0568	RpoD
WP_011371228.1	COG0358	DnaG
WP_011371229.1	COG1610	YqeY
WP_011371230.1	COG0828	RpsU
WP_011371231.1	COG0533	TsaD
WP_011371232.1	COG0344	PlsY
WP_011371233.1	COG1539	FolB
WP_011371237.1	COG1968	UppP
WP_011371238.1	COG0063	Nnr2
WP_011371238.1	COG0062	Nnr1
WP_011371241.1	COG2200	EAL
WP_011371241.1	COG2199	GGDEF
WP_011371241.1	COG0517	CBS
WP_011371242.1	COG0192	MetK
WP_011371243.1	COG0685	MetF
WP_011371244.1	COG1385	RsmE
WP_011371246.1	COG0189	RimK
WP_011371247.1	COG1477	ApbE
WP_011371249.1	COG0816	YqgF
WP_011371250.1	COG0540	PyrB
WP_011371251.1	COG0044	AllB
WP_011371254.1	COG2326	COG2326
WP_011371255.1	COG0325	YggS
WP_011371257.1	COG0334	GdhA
WP_011371258.1	COG0345	ProC
WP_011371259.1	COG0762	Ycf19
WP_011371260.1	COG2021	MET2
WP_011371261.1	COG0500	SmtA
WP_011371262.1	COG0370	FeoB
WP_011371268.1	COG0019	LysA
WP_011371270.1	COG1092	RlmK
WP_011371271.1	COG0509	GcvH
WP_011371272.1	COG2199	GGDEF
WP_011371276.1	COG1230	CzcD
WP_011371277.1	COG3696	CusA
WP_011371278.1	COG1538	TolC
WP_011371279.1	COG1278	CspC
WP_011371281.1	COG0276	HemH
WP_011371282.1	COG1028	FabG
WP_011371286.1	COG0526	TrxA
WP_011371287.1	COG0701	YraQ
WP_011371288.1	COG0491	GloB
WP_011371289.1	COG0640	ArsR
WP_011371290.1	COG0579	LhgO
WP_011371294.1	COG1522	Lrp
WP_011371295.1	COG0119	LeuA
WP_011371297.1	COG0491	GloB
WP_011371298.1	COG0628	PerM
WP_011371299.1	COG1611	YgdH
WP_011371300.1	COG0513	SrmB
WP_011371301.1	COG1309	AcrR
WP_011371304.1	COG1012	AdhE
WP_011371306.1	COG0044	AllB
WP_011371307.1	COG0759	YidD
WP_011371308.1	COG0855	Ppk
WP_011371309.1	COG0248	GppA
WP_011371310.1	COG0369	CysJ
WP_011371312.1	COG0461	PyrE
WP_011371314.1	COG0840	Tar
WP_011371314.1	COG2202	PAS
WP_011371315.1	COG0730	YfcA
WP_011371316.1	COG0548	ArgB
WP_011371319.1	COG1666	YajQ
WP_011371320.1	COG0436	AspB
WP_011371322.1	COG1109	ManB
WP_011371323.1	COG0756	Dut
WP_011371325.1	COG0531	PotE
WP_011371326.1	COG1292	BetT
WP_011371330.1	COG0642	BaeS
WP_011371330.1	COG2202	PAS
WP_011371330.1	COG2202	PAS
WP_011371332.1	COG0452	CoaBC
WP_011371333.1	COG0824	FadM
WP_011371335.1	COG0227	RpmB
WP_011371336.1	COG0267	RpmG
WP_011371337.1	COG2199	GGDEF
WP_011371337.1	COG0715	TauA
WP_011371337.1	COG0834	HisJ
WP_011371337.1	COG2202	PAS
WP_011371338.1	COG0266	Nei
WP_011371340.1	COG0474	MgtA
WP_011371341.1	COG0642	BaeS
WP_011371341.1	COG0784	CheY
WP_011371341.1	COG2202	PAS
WP_011371343.1	COG4149	ModC
WP_011371344.1	COG0725	ModA
WP_011371345.1	COG3585	MopI
WP_011371347.1	COG0669	CoaD
WP_011371348.1	cl25447	COG5001 superfamily
WP_011371348.1	COG2202	PAS
WP_011371348.1	COG2202	PAS
WP_011371348.1	COG2202	PAS
WP_011371349.1	COG0742	RsmD
WP_011371354.1	COG2199	GGDEF
WP_011371354.1	COG0715	TauA
WP_011371354.1	COG0834	HisJ
WP_011371355.1	COG1346	LrgB
WP_011371356.1	COG1380	YohJ
WP_011371357.1	COG0612	PqqL
WP_011371358.1	COG0612	PqqL
WP_011371359.1	COG0552	FtsY
WP_011371362.1	COG0304	FabB
WP_011371363.1	COG0764	FabA
WP_011371365.1	COG0340	BirA2
WP_011371368.1	COG0219	TrmL
WP_011371369.1	COG0240	GpsA
WP_011371370.1	COG1952	SecB
WP_011371372.1	COG0607	PspE
WP_011371373.1	COG0696	GpmI
WP_011371374.1	COG0069	GltB2
WP_011371374.1	COG0067	GltB1
WP_011371374.1	COG0070	GltB3
WP_011371375.1	COG0493	GltD
WP_011371377.1	COG2217	ZntA
WP_011371379.1	COG0348	NapH
WP_011371380.1	COG2010	CccA
WP_011371380.1	COG2010	CccA
WP_011371381.1	COG2993	CcoO
WP_011371382.1	COG3278	CcoN
WP_011371383.1	COG0131	HisB2
WP_011371384.1	COG0118	HisH
WP_011371385.1	COG0106	HisA
WP_011371386.1	COG0107	HisF
WP_011371387.1	COG0140	HisI2
WP_011371388.1	COG0537	Hit
WP_011371389.1	COG1826	TatA
WP_011371390.1	COG1826	TatA
WP_011371391.1	COG0805	TatC
WP_011371394.1	COG1040	ComFC
WP_011371395.1	COG0502	BioB
WP_011371396.1	COG0156	BioF
WP_011371397.1	COG0596	MhpC
WP_011371401.1	COG0840	Tar
WP_011371401.1	COG2202	PAS
WP_011371404.1	COG1198	PriA
WP_011371411.1	COG1629	CirA
WP_011371412.1	COG1671	YaiI
WP_011371413.1	COG0514	RecQ
WP_011371414.1	COG0701	YraQ
WP_011371416.1	COG0840	Tar
WP_011371417.1	COG0841	AcrB
WP_011371418.1	COG0845	AcrA
WP_011371419.1	COG0583	LysR
WP_011371420.1	COG1741	YhaK
WP_011371421.1	COG0840	Tar
WP_011371421.1	COG2202	PAS
WP_011371425.1	COG2200	EAL
WP_011371425.1	COG2199	GGDEF
WP_011371425.1	COG2202	PAS
WP_011371426.1	COG0513	SrmB
WP_011371431.1	COG0484	DnaJ
WP_011371432.1	COG4206	BtuB
WP_011371434.1	COG0033	Pgm
WP_011371436.1	COG0397	YdiU
WP_011371437.1	COG0390	FetB
WP_011371439.1	COG0071	IbpA
WP_011371440.1	COG0715	TauA
WP_011371441.1	COG2200	EAL
WP_011371441.1	COG2199	GGDEF
WP_011371442.1	COG0500	SmtA
WP_011371443.1	COG1115	AlsT
WP_011371445.1	COG0479	FrdB
WP_011371446.1	COG1053	SdhA
WP_011371448.1	COG2009	SdhC
WP_011371449.1	COG0028	IlvB
WP_011371453.1	COG0680	HyaD
WP_011371454.1	COG0374	HyaB
WP_011371455.1	COG1740	HyaA
WP_011371457.1	COG0309	HypE
WP_011371458.1	COG0409	HypD
WP_011371459.1	COG0298	HypC
WP_011371460.1	COG0378	HypB
WP_011371463.1	COG0526	TrxA
WP_011371464.1	COG2897	SseA
WP_011371465.1	cl25447	COG5001 superfamily
WP_011371467.1	COG1444	TmcA
WP_011371468.1	COG0788	PurU
WP_011371469.1	COG0708	XthA
WP_011371470.1	COG0543	Mcr1
WP_011371472.1	COG1561	YicC
WP_011371473.1	COG5009	MrcA
WP_011371475.1	COG0563	Adk
WP_011371477.1	COG2239	MgtE
WP_011371478.1	COG0189	RimK
WP_011371481.1	COG1629	CirA
WP_011371483.1	COG3201	PnuC
WP_011371485.1	COG0642	BaeS
WP_011371485.1	COG0784	CheY
WP_011371485.1	COG2202	PAS
WP_011371485.1	COG2203	FhlA
WP_011371487.1	COG0628	PerM
WP_011371488.1	COG4572	ChaB
WP_011371492.1	COG2188	MngR
WP_011371494.1	COG3638	PhnC
WP_011371495.1	COG3639	PhnE
WP_011371505.1	COG0697	RhaT
WP_011371506.1	COG3696	CusA
WP_011371507.1	COG0845	AcrA
WP_011371508.1	COG1538	TolC
WP_011371512.1	COG0607	PspE
WP_011371512.1	COG0640	ArsR
WP_011371517.1	COG3391	YncE
WP_011371519.1	COG0531	PotE
WP_011371521.1	COG2217	ZntA
WP_011371521.1	COG3350	COG3350
WP_011371524.1	COG2010	CccA
WP_011371526.1	COG2132	SufI
WP_011371531.1	COG0582	XerC
WP_011371535.1	COG0415	PhrB
WP_011371536.1	COG0789	SoxR
WP_011371538.1	COG1854	LuxS
WP_011371539.1	COG0775	Pfs
WP_011371540.1	COG2199	GGDEF
WP_011371540.1	cl25447	COG5001 superfamily
WP_011371541.1	COG0027	PurT
WP_011371543.1	COG0568	RpoD
WP_011371545.1	COG0337	AroB
WP_011371546.1	COG0703	AroK
WP_011371547.1	COG0194	Gmk
WP_011371548.1	COG0399	WecE
WP_011371552.1	COG1758	RpoZ
WP_011371553.1	COG0317	SpoT
WP_011371555.1	COG1108	ZnuB
WP_011371556.1	COG1108	ZnuB
WP_011371556.1	COG1321	MntR
WP_011371557.1	COG1121	ZnuC
WP_011371558.1	COG0803	ZnuA
WP_011371559.1	COG0251	RidA
WP_011371560.1	COG0004	AmtB
WP_011371560.1	COG2199	GGDEF
WP_011371562.1	COG1200	RecG
WP_011371570.1	COG0382	UbiA
WP_011371572.1	COG1207	GlmU
WP_011371573.1	COG0355	AtpC
WP_011371574.1	COG0055	AtpD
WP_011371575.1	COG0224	AtpG
WP_011371576.1	COG0056	AtpA
WP_011371577.1	COG0712	AtpH
WP_011371578.1	COG0711	AtpF
WP_011371579.1	COG0636	AtpE
WP_011371580.1	COG0356	AtpB
WP_011371583.1	COG1475	Spo0J
WP_011371584.1	COG1192	BcsQ
WP_011371585.1	COG0357	RsmG
WP_011371586.1	COG0445	MnmG
WP_011371592.1	COG3655	YozG
WP_011371593.1	COG0620	MetE
WP_011371594.1	COG0583	LysR
WP_011371596.1	COG2204	AtoC
WP_011371599.1	COG2200	EAL
WP_011371599.1	COG2199	GGDEF
WP_011371599.1	COG2202	PAS
WP_011371599.1	COG0517	CBS
WP_011371599.1	COG0517	CBS
WP_011371600.1	COG0780	QueFC
WP_011371601.1	COG1739	YIH1
WP_011371603.1	COG2265	TrmA
WP_011371604.1	COG0486	MnmE
WP_011371606.1	COG0706	YidC
WP_011371607.1	COG0594	RnpA
WP_011371608.1	COG0230	RpmH
WP_011371609.1	COG0350	AdaB
WP_011371610.1	COG0730	YfcA
WP_038152333.1	COG2132	SufI
WP_048810568.1	COG0726	CDA1
WP_048810589.1	COG0421	SpeE
WP_048810590.1	COG1841	RpmD
WP_048810599.1	COG1576	RlmH
WP_048810608.1	COG0768	FtsI
WP_048810627.1	COG0546	Gph
WP_048810628.1	COG0190	FolD
WP_048810632.1	COG1959	IscR
WP_048810639.1	COG1752	RssA
WP_048810644.1	COG0330	HflC
WP_048810656.1	cl26367	COG1033 superfamily
WP_048810656.1	cl26367	COG1033 superfamily
WP_048810657.1	COG0776	HimA
WP_048810659.1	COG0637	YcjU
WP_048810661.1	COG0052	RpsB
WP_048810665.1	COG0341	SecF
WP_048810670.1	COG1496	YfiH
WP_048810672.1	COG0722	AroG1
WP_048810682.1	COG0158	Fbp
WP_048810684.1	COG0329	DapA
WP_048810687.1	COG0349	Rnd
WP_048810689.1	COG1052	LdhA
WP_048810690.1	COG0491	GloB
WP_048810701.1	COG0491	GloB
WP_048810705.1	COG0845	AcrA
WP_048810706.1	COG0523	YejR
WP_048810710.1	COG0162	TyrS
WP_048810711.1	COG0167	PyrD
WP_048810718.1	COG0127	RdgB
WP_048810723.1	COG2202	PAS
WP_048810737.1	COG2022	ThiG
WP_048810744.1	COG2165	PulG
WP_048810746.1	COG0690	SecE
WP_048810747.1	COG0081	RplA
WP_048810749.1	COG0263	ProB
WP_048810754.1	COG0014	ProA
WP_048810758.1	COG2001	MraZ
WP_048810760.1	COG0548	ArgB
WP_048810760.1	COG1246	ArgA
WP_048810762.1	COG0336	TrmD
WP_048810768.1	COG0354	YgfZ
WP_048810778.1	COG0848	ExbD
WP_048810779.1	COG1187	RsuA
WP_048810788.1	COG1923	Hfq
WP_048810800.1	COG0764	FabA
WP_048810801.1	COG1472	BglX
WP_048810825.1	COG0041	PurE
WP_048810828.1	COG2003	RadC
WP_048810832.1	COG0259	PdxH
WP_048810835.1	COG1235	PhnP
WP_052273642.1	cl25447	COG5001 superfamily
WP_083756106.1	COG2199	GGDEF
WP_083756108.1	COG0728	MviN
WP_083756109.1	COG2755	TesA
WP_083756111.1	COG0840	Tar
WP_083756114.1	COG0719	SufB
WP_083756117.1	COG2863	CytC553
WP_083756122.1	COG1186	PrfB
WP_083756126.1	COG0642	BaeS
WP_083756135.1	COG0290	InfC
WP_083756136.1	COG1793	CDC9
WP_083756137.1	COG0589	UspA
WP_083756141.1	COG0695	GrxC
WP_083756142.1	COG1331	YyaL
WP_083756144.1	COG0068	HypF
WP_083756146.1	COG1595	RpoE
WP_083756147.1	COG0642	BaeS
WP_083756147.1	COG0784	CheY
WP_083756147.1	COG0834	HisJ
WP_083756147.1	COG0834	HisJ
WP_083756147.1	COG0834	HisJ
WP_083756149.1	COG0642	BaeS
WP_083756152.1	COG0763	LpxB
