# Supplementary material for: Horizontal acquisition of hydrogen conversion ability and other habitat adaptations in the Hydrogenovibrio strains SP-41 and XCL-2
Source: BMC Genomics. 2019 May 6;20:339. doi: 10.1186/s12864-019-5710-5 (PMC6501319; doi:10.1186/s12864-019-5710-5)
Supplement: Supplementary file 14 — KO annotations of XCL-2 proteins. KO assignments by Blastkoala [24], using the prokaryotes taxonomy group and the species_prokaryotes database to the proteins encoded by the XCL-2 genome. KO annotations were assigned to 63.9% of the XCL-2 proteins. (CSV 115 kb) [file 12864_2019_5710_MOESM14_ESM.csv]

WP_011369424.1	K02313	dnaA; chromosomal replication initiator protein
WP_011369425.1	K02338	dnaN; DNA polymerase III subunit beta [EC:2.7.7.7]
WP_011369426.1	K03629	recF; DNA replication and repair protein RecF
WP_011369427.1
WP_011369428.1
WP_011369429.1
WP_011369430.1
WP_011369431.1	K15726	czcA; cobalt-zinc-cadmium resistance protein CzcA
WP_011369432.1
WP_011369433.1
WP_011369434.1
WP_011369435.1	K02470	gyrB; DNA gyrase subunit B [EC:5.99.1.3]
WP_011369436.1	K00855	PRK; phosphoribulokinase [EC:2.7.1.19]
WP_011369437.1
WP_011369438.1
WP_011369439.1	K04762	hslR; ribosome-associated heat shock protein Hsp15
WP_011369440.1	K00228	CPOX; coproporphyrinogen III oxidase [EC:1.3.3.3]
WP_011369441.1
WP_011369442.1	K07566	tsaC; L-threonylcarbamoyladenylate synthase [EC:2.7.7.87]
WP_011369444.1
WP_011369445.1
WP_011369446.1
WP_011369447.1	K07576	metallo-beta-lactamase family protein
WP_011369448.1
WP_011369450.1	K03406	mcp; methyl-accepting chemotaxis protein
WP_011369451.1
WP_011369452.1	K14445	SLC13A2_3_5; solute carrier family 13 (sodium-dependent dicarboxylate transporter), member 2/3/5
WP_011369453.1
WP_011369454.1
WP_011369455.1	K02049	ABC.SN.A; NitT/TauT family transport system ATP-binding protein
WP_011369456.1	K02051	ABC.SN.S; NitT/TauT family transport system substrate-binding protein
WP_011369457.1	K02050	ABC.SN.P; NitT/TauT family transport system permease protein
WP_011369458.1	K02584	nifA; Nif-specific regulatory protein
WP_011369459.1	K06949	rsgA; ribosome biogenesis GTPase / thiamine phosphate phosphatase [EC:3.6.1.- 3.1.3.100]
WP_011369460.1	K05297	rubB; rubredoxin---NAD+ reductase [EC:1.18.1.1]
WP_011369461.1
WP_011369462.1
WP_011369463.1	K01725	cynS; cyanate lyase [EC:4.2.1.104]
WP_011369464.1	K07394	SM-20-related protein
WP_011369465.1
WP_011369466.1	K02204	thrB2; homoserine kinase type II [EC:2.7.1.39]
WP_011369467.1	K02335	polA; DNA polymerase I [EC:2.7.7.7]
WP_011369469.1
WP_011369470.1	K03978	engB; GTP-binding protein
WP_011369471.1	K07399	resB; cytochrome c biogenesis protein
WP_011369472.1
WP_011369473.1	K03673	dsbA; thiol:disulfide interchange protein DsbA
WP_011369474.1	K01652	E2.2.1.6L; acetolactate synthase I/II/III large subunit [EC:2.2.1.6]
WP_011369475.1
WP_011369476.1
WP_011369477.1	K04761	oxyR; LysR family transcriptional regulator, hydrogen peroxide-inducible genes activator
WP_011369478.1	K04754	mlaA; phospholipid-binding lipoprotein MlaA
WP_011369479.1
WP_011369480.1
WP_011369481.1	K05564	phaG; multicomponent K+:H+ antiporter subunit G
WP_011369482.1	K05563	phaF; multicomponent K+:H+ antiporter subunit F
WP_011369483.1	K05562	phaE; multicomponent K+:H+ antiporter subunit E
WP_011369484.1	K05561	phaD; multicomponent K+:H+ antiporter subunit D
WP_011369485.1	K05560	phaC; multicomponent K+:H+ antiporter subunit C
WP_011369486.1	K05559	phaA; multicomponent K+:H+ antiporter subunit A
WP_011369487.1	K03324	yjbB; phosphate:Na+ symporter
WP_011369488.1
WP_011369489.1
WP_011369490.1	K01414	prlC; oligopeptidase A [EC:3.4.24.70]
WP_011369491.1	K06076	fadL; long-chain fatty acid transport protein
WP_011369492.1
WP_011369493.1	K05939	aas; acyl-[acyl-carrier-protein]-phospholipid O-acyltransferase / long-chain-fatty-acid--[acyl-carrier-protein] ligase [EC:2.3.1.40 6.2.1.20]
WP_011369495.1	K07114	yfbK; Ca-activated chloride channel homolog
WP_011369496.1	K07114	yfbK; Ca-activated chloride channel homolog
WP_011369497.1
WP_011369498.1
WP_011369499.1	K03924	moxR; MoxR-like ATPase [EC:3.6.3.-]
WP_011369500.1	K03406	mcp; methyl-accepting chemotaxis protein
WP_011369501.1	K15257	cmoB; tRNA (mo5U34)-methyltransferase [EC:2.1.1.-]
WP_011369502.1	K15256	cmoA; tRNA (cmo5U34)-methyltransferase [EC:2.1.1.-]
WP_011369503.1	K08306	mltC; membrane-bound lytic murein transglycosylase C [EC:4.2.2.-]
WP_011369504.1	K01173	ENDOG; endonuclease G, mitochondrial
WP_011369505.1
WP_011369506.1	K06219	smtA; S-adenosylmethionine-dependent methyltransferase
WP_011369507.1
WP_011369508.1
WP_011369510.1
WP_011369511.1	K06219	smtA; S-adenosylmethionine-dependent methyltransferase
WP_011369512.1
WP_011369513.1
WP_011369514.1
WP_011369515.1
WP_011369516.1
WP_011369517.1	K03924	moxR; MoxR-like ATPase [EC:3.6.3.-]
WP_011369518.1
WP_011369519.1
WP_011369521.1	K07114	yfbK; Ca-activated chloride channel homolog
WP_011369522.1
WP_011369523.1
WP_011369524.1	K03672	trxC; thioredoxin 2 [EC:1.8.1.8]
WP_011369525.1
WP_011369526.1
WP_011369527.1
WP_011369528.1
WP_011369529.1
WP_011369530.1	K00759	APRT; adenine phosphoribosyltransferase [EC:2.4.2.7]
WP_011369531.1
WP_011369532.1	K01755	argH; argininosuccinate lyase [EC:4.3.2.1]
WP_011369533.1
WP_011369534.1	K01749	hemC; hydroxymethylbilane synthase [EC:2.5.1.61]
WP_011369535.1	K01719	hemD; uroporphyrinogen-III synthase [EC:4.2.1.75]
WP_011369536.1
WP_011369537.1	K02498	hemY; HemY protein
WP_011369538.1
WP_011369539.1
WP_011369540.1	K07289	asmA; AsmA protein
WP_011369541.1	K03439	trmB; tRNA (guanine-N7-)-methyltransferase [EC:2.1.1.33]
WP_011369542.1	K03575	mutY; A/G-specific adenine glycosylase [EC:3.2.2.31]
WP_011369543.1
WP_011369544.1
WP_011369545.1	K01599	hemE; uroporphyrinogen decarboxylase [EC:4.1.1.37]
WP_011369546.1
WP_011369547.1	K02909	RP-L31; large subunit ribosomal protein L31
WP_011369548.1	K03628	rho; transcription termination factor Rho
WP_011369549.1	K03671	trxA; thioredoxin 1
WP_011369550.1	K03657	uvrD; DNA helicase II / ATP-dependent DNA helicase PcrA [EC:3.6.4.12]
WP_011369551.1
WP_011369552.1	K15461	mnmC; tRNA 5-methylaminomethyl-2-thiouridine biosynthesis bifunctional protein [EC:2.1.1.61 1.5.-.-]
WP_011369553.1
WP_011369554.1
WP_011369555.1
WP_011369556.1
WP_011369557.1
WP_011369558.1
WP_011369559.1	K07007	uncharacterized protein
WP_011369560.1
WP_011369561.1
WP_011369562.1	K00383	GSR; glutathione reductase (NADPH) [EC:1.8.1.7]
WP_011369564.1
WP_011369565.1	K00941	thiD; hydroxymethylpyrimidine/phosphomethylpyrimidine kinase [EC:2.7.1.49 2.7.4.7]
WP_011369566.1	K00788	thiE; thiamine-phosphate pyrophosphorylase [EC:2.5.1.3]
WP_011369568.1	K03154	thiS; sulfur carrier protein
WP_011369569.1	K03153	thiO; glycine oxidase [EC:1.4.3.19]
WP_011369570.1	K03147	thiC; phosphomethylpyrimidine synthase [EC:4.1.99.17]
WP_011369571.1
WP_011369572.1
WP_011369573.1
WP_011369574.1
WP_011369575.1	K00014	aroE; shikimate dehydrogenase [EC:1.1.1.25]
WP_011369576.1	K01698	hemB; porphobilinogen synthase [EC:4.2.1.24]
WP_011369577.1
WP_011369578.1	K17225	soxC; sulfane dehydrogenase subunit SoxC
WP_011369580.1	K03639	moaA; GTP 3',8-cyclase [EC:4.1.99.22]
WP_011369581.1	K03636	moaD; sulfur-carrier protein
WP_011369582.1	K03635	MOCS2B; molybdopterin synthase catalytic subunit [EC:2.8.1.12]
WP_011369583.1	K03750	moeA; molybdopterin molybdotransferase [EC:2.10.1.1]
WP_011369584.1	K03637	moaC; cyclic pyranopterin monophosphate synthase [EC:4.6.1.17]
WP_011369585.1
WP_011369586.1
WP_011369587.1	K20976	hptB; histidine phosphotransfer protein HptB
WP_011369588.1
WP_011369589.1	K07560	dtd; D-tyrosyl-tRNA(Tyr) deacylase [EC:3.1.-.-]
WP_011369590.1	K01259	pip; proline iminopeptidase [EC:3.4.11.5]
WP_011369591.1	K06207	typA; GTP-binding protein
WP_011369592.1	K07112	uncharacterized protein
WP_011369593.1	K07112	uncharacterized protein
WP_011369594.1	K00548	metH; 5-methyltetrahydrofolate--homocysteine methyltransferase [EC:2.1.1.13]
WP_011369595.1	K00557	trmA; tRNA (uracil-5-)-methyltransferase [EC:2.1.1.35]
WP_011369596.1	K07090	uncharacterized protein
WP_011369597.1
WP_011369599.1	K02217	ftnA; ferritin [EC:1.16.3.2]
WP_011369600.1	K07226	hugZ; heme iron utilization protein
WP_011369601.1	K02015	ABC.FEV.P; iron complex transport system permease protein
WP_011369602.1	K02013	ABC.FEV.A; iron complex transport system ATP-binding protein [EC:3.6.3.34]
WP_011369603.1
WP_011369604.1
WP_011369605.1	K02517	lpxL; Kdo2-lipid IVA lauroyltransferase [EC:2.3.1.241]
WP_011369606.1	K01975	thpR; RNA 2',3'-cyclic 3'-phosphodiesterase [EC:3.1.4.58]
WP_011369607.1
WP_011369608.1	K03498	trkH; trk system potassium uptake protein
WP_011369609.1	K03499	trkA; trk system potassium uptake protein
WP_011369610.1
WP_011369611.1
WP_011369612.1
WP_011369613.1	K03500	rsmB; 16S rRNA (cytosine967-C5)-methyltransferase [EC:2.1.1.176]
WP_011369614.1	K00604	MTFMT; methionyl-tRNA formyltransferase [EC:2.1.2.9]
WP_011369615.1	K01462	PDF; peptide deformylase [EC:3.5.1.88]
WP_011369616.1	K04096	smf; DNA processing protein
WP_011369617.1
WP_011369618.1	K03168	topA; DNA topoisomerase I [EC:5.99.1.2]
WP_011369619.1
WP_011369620.1	K01887	RARS; arginyl-tRNA synthetase [EC:6.1.1.19]
WP_011369621.1
WP_011369622.1	K13590	dgcB; diguanylate cyclase [EC:2.7.7.65]
WP_011369623.1	K09806	uncharacterized protein
WP_011369624.1	K07391	comM; magnesium chelatase family protein
WP_011369625.1	K09792	uncharacterized protein
WP_011369626.1	K12543	lapE; outer membrane protein, adhesin transport system
WP_011369627.1
WP_011369628.1	K12542	lapC; membrane fusion protein, adhesin transport system
WP_011369629.1	K12541	lapB; ATP-binding cassette, subfamily C, bacterial LapB
WP_011369630.1
WP_011369631.1
WP_011369632.1	K03286	TC.OOP; OmpA-OmpF porin, OOP family
WP_011369633.1
WP_011369634.1	K03656	rep; ATP-dependent DNA helicase Rep [EC:3.6.4.12]
WP_011369635.1
WP_011369636.1
WP_011369637.1
WP_011369638.1	K06176	truD; tRNA pseudouridine13 synthase [EC:5.4.99.27]
WP_011369639.1	K01496	hisI; phosphoribosyl-AMP cyclohydrolase [EC:3.5.4.19]
WP_011369640.1	K02342	dnaQ; DNA polymerase III subunit epsilon [EC:2.7.7.7]
WP_011369641.1
WP_011369642.1	K00836	ectB; diaminobutyrate-2-oxoglutarate transaminase [EC:2.6.1.76]
WP_011369643.1
WP_011369644.1	K00135	gabD; succinate-semialdehyde dehydrogenase / glutarate-semialdehyde dehydrogenase [EC:1.2.1.16 1.2.1.79 1.2.1.20]
WP_011369645.1
WP_011369646.1	K13622	btaA; S-adenosylmethionine-diacylglycerol 3-amino-3-carboxypropyl transferase
WP_011369647.1
WP_011369648.1
WP_011369649.1
WP_011369650.1
WP_011369651.1
WP_011369652.1
WP_011369653.1	K07302	iorA; isoquinoline 1-oxidoreductase subunit alpha [EC:1.3.99.16]
WP_011369654.1	K07303	iorB; isoquinoline 1-oxidoreductase subunit beta [EC:1.3.99.16]
WP_011369655.1
WP_011369657.1
WP_011369658.1
WP_011369659.1	K04564	SOD2; superoxide dismutase, Fe-Mn family [EC:1.15.1.1]
WP_011369660.1	K09902	uncharacterized protein
WP_011369661.1	K00329	E1.6.5.3; NADH dehydrogenase [EC:1.6.5.3]
WP_011369661.1	K00356	E1.6.99.3; NADH dehydrogenase [EC:1.6.99.3]
WP_011369662.1	K00974	cca; tRNA nucleotidyltransferase (CCA-adding enzyme) [EC:2.7.7.72 3.1.3.- 3.1.4.-]
WP_011369663.1	K13283	fieF; ferrous-iron efflux pump FieF
WP_011369664.1
WP_011369665.1
WP_011369666.1	K00615	E2.2.1.1; transketolase [EC:2.2.1.1]
WP_011369667.1	K00134	GAPDH; glyceraldehyde 3-phosphate dehydrogenase [EC:1.2.1.12]
WP_011369668.1	K00927	PGK; phosphoglycerate kinase [EC:2.7.2.3]
WP_011369669.1	K00873	PK; pyruvate kinase [EC:2.7.1.40]
WP_011369670.1	K01624	FBA; fructose-bisphosphate aldolase, class II [EC:4.1.2.13]
WP_011369672.1	K02453	gspD; general secretion pathway protein D
WP_011369673.1	K02454	gspE; general secretion pathway protein E
WP_011369674.1	K02455	gspF; general secretion pathway protein F
WP_011369676.1	K02457	gspH; general secretion pathway protein H
WP_011369677.1	K02458	gspI; general secretion pathway protein I
WP_011369678.1	K02459	gspJ; general secretion pathway protein J
WP_011369679.1	K02460	gspK; general secretion pathway protein K
WP_011369680.1	K02461	gspL; general secretion pathway protein L
WP_011369681.1	K02462	gspM; general secretion pathway protein M
WP_011369682.1	K02463	gspN; general secretion pathway protein N
WP_011369683.1	K01935	bioD; dethiobiotin synthetase [EC:6.3.3.3]
WP_011369684.1	K01923	purC; phosphoribosylaminoimidazole-succinocarboxamide synthase [EC:6.3.2.6]
WP_011369685.1	K13256	psiE; protein PsiE
WP_011369686.1	K01783	rpe; ribulose-phosphate 3-epimerase [EC:5.1.3.1]
WP_011369687.1	K01091	gph; phosphoglycolate phosphatase [EC:3.1.3.18]
WP_011369688.1	K01657	trpE; anthranilate synthase component I [EC:4.1.3.27]
WP_011369689.1	K01658	trpG; anthranilate synthase component II [EC:4.1.3.27]
WP_011369690.1	K00766	trpD; anthranilate phosphoribosyltransferase [EC:2.4.2.18]
WP_011369691.1	K01609	trpC; indole-3-glycerol phosphate synthase [EC:4.1.1.48]
WP_011369692.1
WP_011369693.1
WP_011369694.1	K01611	speD; S-adenosylmethionine decarboxylase [EC:4.1.1.50]
WP_011369696.1	K01581	E4.1.1.17; ornithine decarboxylase [EC:4.1.1.17]
WP_011369697.1	K07397	yhfA; putative redox protein
WP_011369698.1
WP_011369699.1	K00833	bioA; adenosylmethionine---8-amino-7-oxononanoate aminotransferase [EC:2.6.1.62]
WP_011369701.1	K06175	truC; tRNA pseudouridine65 synthase [EC:5.4.99.26]
WP_011369702.1
WP_011369703.1	K02358	tuf; elongation factor Tu
WP_011369705.1	K02601	nusG; transcriptional antiterminator NusG
WP_011369706.1	K02867	RP-L11; large subunit ribosomal protein L11
WP_011369708.1	K02864	RP-L10; large subunit ribosomal protein L10
WP_011369709.1	K02935	RP-L7; large subunit ribosomal protein L7/L12
WP_011369710.1	K03043	rpoB; DNA-directed RNA polymerase subunit beta [EC:2.7.7.6]
WP_011369711.1	K03046	rpoC; DNA-directed RNA polymerase subunit beta' [EC:2.7.7.6]
WP_011369712.1	K02950	RP-S12; small subunit ribosomal protein S12
WP_011369713.1	K02992	RP-S7; small subunit ribosomal protein S7
WP_011369714.1	K02355	fusA; elongation factor G
WP_011369715.1	K02946	RP-S10; small subunit ribosomal protein S10
WP_011369716.1	K02906	RP-L3; large subunit ribosomal protein L3
WP_011369717.1	K02926	RP-L4; large subunit ribosomal protein L4
WP_011369718.1	K02892	RP-L23; large subunit ribosomal protein L23
WP_011369719.1	K02886	RP-L2; large subunit ribosomal protein L2
WP_011369720.1	K02965	RP-S19; small subunit ribosomal protein S19
WP_011369721.1	K02890	RP-L22; large subunit ribosomal protein L22
WP_011369722.1	K02982	RP-S3; small subunit ribosomal protein S3
WP_011369723.1	K02878	RP-L16; large subunit ribosomal protein L16
WP_011369724.1	K02904	RP-L29; large subunit ribosomal protein L29
WP_011369725.1	K02961	RP-S17; small subunit ribosomal protein S17
WP_011369726.1	K02874	RP-L14; large subunit ribosomal protein L14
WP_011369727.1	K02895	RP-L24; large subunit ribosomal protein L24
WP_011369728.1	K02931	RP-L5; large subunit ribosomal protein L5
WP_011369729.1	K02954	RP-S14; small subunit ribosomal protein S14
WP_011369730.1	K02994	RP-S8; small subunit ribosomal protein S8
WP_011369731.1	K02933	RP-L6; large subunit ribosomal protein L6
WP_011369732.1	K02881	RP-L18; large subunit ribosomal protein L18
WP_011369733.1	K02988	RP-S5; small subunit ribosomal protein S5
WP_011369735.1	K02876	RP-L15; large subunit ribosomal protein L15
WP_011369736.1	K03076	secY; preprotein translocase subunit SecY
WP_011369737.1	K02952	RP-S13; small subunit ribosomal protein S13
WP_011369738.1	K02948	RP-S11; small subunit ribosomal protein S11
WP_011369739.1	K02986	RP-S4; small subunit ribosomal protein S4
WP_011369740.1	K03040	rpoA; DNA-directed RNA polymerase subunit alpha [EC:2.7.7.6]
WP_011369741.1	K02879	RP-L17; large subunit ribosomal protein L17
WP_011369742.1	K03424	tatD; TatD DNase family protein [EC:3.1.21.-]
WP_011369743.1	K22132	tcdA; tRNA threonylcarbamoyladenosine dehydratase
WP_011369744.1
WP_011369745.1	K03701	uvrA; excinuclease ABC subunit A
WP_011369746.1
WP_011369747.1
WP_011369748.1	K03111	ssb; single-strand DNA-binding protein
WP_011369749.1
WP_011369750.1
WP_011369751.1
WP_011369752.1
WP_011369753.1	K03427	hsdM; type I restriction enzyme M protein [EC:2.1.1.72]
WP_011369754.1	K01154	hsdS; type I restriction enzyme, S subunit [EC:3.1.21.3]
WP_011369755.1	K01153	hsdR; type I restriction enzyme, R subunit [EC:3.1.21.3]
WP_011369757.1
WP_011369758.1
WP_011369759.1
WP_011369760.1
WP_011369761.1	K02523	ispB; octaprenyl-diphosphate synthase [EC:2.5.1.90]
WP_011369762.1	K02888	RP-L21; large subunit ribosomal protein L21
WP_011369763.1	K02899	RP-L27; large subunit ribosomal protein L27
WP_011369764.1	K03979	obgE; GTPase [EC:3.6.5.-]
WP_011369766.1	K04078	groES; chaperonin GroES
WP_011369767.1	K04077	groEL; chaperonin GroEL
WP_011369768.1
WP_011369769.1	K00145	argC; N-acetyl-gamma-glutamyl-phosphate reductase [EC:1.2.1.38]
WP_011369770.1	K15724	erpA; iron-sulfur cluster insertion protein
WP_011369771.1	K01647	CS; citrate synthase [EC:2.3.3.1]
WP_011369772.1	K09001	anmK; anhydro-N-acetylmuramic acid kinase [EC:2.7.1.170]
WP_011369773.1
WP_011369774.1
WP_011369775.1	K01878	glyQ; glycyl-tRNA synthetase alpha chain [EC:6.1.1.14]
WP_011369776.1	K01879	glyS; glycyl-tRNA synthetase beta chain [EC:6.1.1.14]
WP_011369777.1	K03273	gmhB; D-glycero-D-manno-heptose 1,7-bisphosphate phosphatase [EC:3.1.3.82 3.1.3.83]
WP_011369778.1	K00655	plsC; 1-acyl-sn-glycerol-3-phosphate acyltransferase [EC:2.3.1.51]
WP_011369779.1	K02556	motA; chemotaxis protein MotA
WP_011369780.1	K02557	motB; chemotaxis protein MotB
WP_011369781.1	K02557	motB; chemotaxis protein MotB
WP_011369782.1	K03406	mcp; methyl-accepting chemotaxis protein
WP_011369783.1	K03648	UNG; uracil-DNA glycosylase [EC:3.2.2.27]
WP_011369784.1	K00275	pdxH; pyridoxamine 5'-phosphate oxidase [EC:1.4.3.5]
WP_011369785.1	K02622	parE; topoisomerase IV subunit B [EC:5.99.1.-]
WP_011369786.1
WP_011369787.1
WP_011369788.1
WP_011369789.1
WP_011369790.1
WP_011369791.1
WP_011369794.1
WP_011369795.1
WP_011369796.1
WP_011369797.1
WP_011369799.1
WP_011369800.1
WP_011369801.1
WP_011369802.1
WP_011369803.1
WP_011369804.1
WP_011369805.1	K02621	parC; topoisomerase IV subunit A [EC:5.99.1.-]
WP_011369807.1	K02557	motB; chemotaxis protein MotB
WP_011369808.1	K21029	moeB; molybdopterin-synthase adenylyltransferase [EC:2.7.7.80]
WP_011369809.1	K02493	hemK; release factor glutamine methyltransferase [EC:2.1.1.297]
WP_011369810.1	K02835	prfA; peptide chain release factor 1
WP_011369811.1	K02492	hemA; glutamyl-tRNA reductase [EC:1.2.1.70]
WP_011369812.1
WP_011369813.1	K00948	PRPS; ribose-phosphate pyrophosphokinase [EC:2.7.6.1]
WP_011369814.1	K02897	RP-L25; large subunit ribosomal protein L25
WP_011369815.1	K01056	PTH1; peptidyl-tRNA hydrolase, PTH1 family [EC:3.1.1.29]
WP_011369816.1	K06942	ychF; ribosome-binding ATPase
WP_011369817.1
WP_011369818.1
WP_011369819.1
WP_011369820.1	K06901	pbuG; putative MFS transporter, AGZA family, xanthine/uracil permease
WP_011369821.1	K03688	ubiB; ubiquinone biosynthesis protein
WP_011369822.1	K03690	ubiJ; ubiquinone biosynthesis protein UbiJ
WP_011369823.1	K03183	ubiE; demethylmenaquinone methyltransferase / 2-methoxy-6-polyprenyl-1,4-benzoquinol methylase [EC:2.1.1.163 2.1.1.201]
WP_011369824.1
WP_011369825.1	K03667	hslU; ATP-dependent HslUV protease ATP-binding subunit HslU
WP_011369826.1	K01778	dapF; diaminopimelate epimerase [EC:5.1.1.7]
WP_011369827.1	K09921	uncharacterized protein
WP_011369828.1	K03453	TC.BASS; bile acid:Na+ symporter, BASS family
WP_011369829.1
WP_011369830.1	K03733	xerC; integrase/recombinase XerC
WP_011369831.1	K01419	hslV; ATP-dependent HslUV protease, peptidase subunit HslV [EC:3.4.25.2]
WP_011369832.1
WP_011369833.1
WP_011369834.1
WP_011369835.1	K03695	clpB; ATP-dependent Clp protease ATP-binding subunit ClpB
WP_011369836.1
WP_011369837.1	K03734	apbE; FAD:protein FMN transferase [EC:2.7.1.180]
WP_011369838.1
WP_011369839.1
WP_011369840.1	K07112	uncharacterized protein
WP_011369841.1
WP_011369842.1	K01673	cynT; carbonic anhydrase [EC:4.2.1.1]
WP_011369843.1
WP_011369844.1	K04748	norQ; nitric oxide reductase NorQ protein
WP_011369845.1	K01601	rbcL; ribulose-bisphosphate carboxylase large chain [EC:4.1.1.39]
WP_011369846.1	K21703	cbbR; LysR family transcriptional regulator, low CO2-responsive transcriptional regulator
WP_011369847.1	K21703	cbbR; LysR family transcriptional regulator, low CO2-responsive transcriptional regulator
WP_011369848.1	K01601	rbcL; ribulose-bisphosphate carboxylase large chain [EC:4.1.1.39]
WP_011369850.1	K04748	norQ; nitric oxide reductase NorQ protein
WP_011369851.1
WP_011369852.1
WP_011369854.1	K02003	ABC.CD.A; putative ABC transport system ATP-binding protein
WP_011369855.1
WP_011369856.1
WP_011369857.1
WP_011369858.1
WP_011369859.1	K01945	purD; phosphoribosylamine---glycine ligase [EC:6.3.4.13]
WP_011369860.1	K00602	purH; phosphoribosylaminoimidazolecarboxamide formyltransferase / IMP cyclohydrolase [EC:2.1.2.3 3.5.4.10]
WP_011369861.1	K03557	fis; Fis family transcriptional regulator, factor for inversion stimulation protein
WP_011369862.1	K05540	dusB; tRNA-dihydrouridine synthase B [EC:1.-.-.-]
WP_011369863.1	K02687	prmA; ribosomal protein L11 methyltransferase [EC:2.1.1.-]
WP_011369864.1	K01961	accC; acetyl-CoA carboxylase, biotin carboxylase subunit [EC:6.4.1.2 6.3.4.14]
WP_011369865.1	K02160	accB; acetyl-CoA carboxylase biotin carboxyl carrier protein
WP_011369866.1	K03786	aroQ; 3-dehydroquinate dehydratase II [EC:4.2.1.10]
WP_011369867.1	K04084	dsbD; thiol:disulfide interchange protein DsbD [EC:1.8.1.8]
WP_011369868.1	K07113	fxsA; UPF0716 protein FxsA
WP_011369869.1
WP_011369870.1	K06076	fadL; long-chain fatty acid transport protein
WP_011369871.1
WP_011369872.1	K03473	pdxB; erythronate-4-phosphate dehydrogenase [EC:1.1.1.290]
WP_011369873.1	K07018	uncharacterized protein
WP_011369874.1
WP_011369875.1
WP_011369876.1
WP_011369877.1
WP_011369878.1	K13590	dgcB; diguanylate cyclase [EC:2.7.7.65]
WP_011369879.1
WP_011369880.1
WP_011369881.1	K02019	modE; molybdate transport system regulatory protein
WP_011369882.1	K02871	RP-L13; large subunit ribosomal protein L13
WP_011369883.1	K02996	RP-S9; small subunit ribosomal protein S9
WP_011369884.1	K00525	E1.17.4.1A; ribonucleoside-diphosphate reductase alpha chain [EC:1.17.4.1]
WP_011369885.1
WP_011369886.1
WP_011369887.1
WP_011369888.1
WP_011369889.1
WP_011369890.1
WP_011369891.1
WP_011369892.1
WP_011369894.1	K06168	miaB; tRNA-2-methylthio-N6-dimethylallyladenosine synthase [EC:2.8.4.3]
WP_011369895.1	K06217	phoH; phosphate starvation-inducible protein PhoH and related proteins
WP_011369896.1	K07042	ybeY; probable rRNA maturation factor
WP_011369897.1	K06189	corC; magnesium and cobalt transporter
WP_011369898.1	K03820	lnt; apolipoprotein N-acyltransferase [EC:2.3.1.-]
WP_011369899.1
WP_011369900.1	K01869	LARS; leucyl-tRNA synthetase [EC:6.1.1.4]
WP_011369901.1	K03643	lptE; LPS-assembly lipoprotein
WP_011369902.1	K02340	holA; DNA polymerase III subunit delta [EC:2.7.7.7]
WP_011369904.1
WP_011369905.1	K00969	nadD; nicotinate-nucleotide adenylyltransferase [EC:2.7.7.18]
WP_011369906.1	K09710	ybeB; ribosome-associated protein
WP_011369908.1
WP_011369909.1	K07001	NTE family protein
WP_011369910.1	K01058	pldA; phospholipase A1/A2 [EC:3.1.1.32 3.1.1.4]
WP_011369913.1	K02968	RP-S20; small subunit ribosomal protein S20
WP_011369915.1	K11753	ribF; riboflavin kinase / FMN adenylyltransferase [EC:2.7.1.26 2.7.7.2]
WP_011369916.1	K01870	IARS; isoleucyl-tRNA synthetase [EC:6.1.1.5]
WP_011369917.1	K03101	lspA; signal peptidase II [EC:3.4.23.36]
WP_011369918.1	K03153	thiO; glycine oxidase [EC:1.4.3.19]
WP_011369919.1	K08305	mltB; membrane-bound lytic murein transglycosylase B [EC:4.2.2.-]
WP_011369920.1	K12297	rlmL; 23S rRNA (guanine2445-N2)-methyltransferase / 23S rRNA (guanine2069-N7)-methyltransferase [EC:2.1.1.173 2.1.1.264]
WP_011369921.1
WP_011369922.1
WP_011369923.1	K02527	kdtA; 3-deoxy-D-manno-octulosonic-acid transferase [EC:2.4.99.12 2.4.99.13 2.4.99.14 2.4.99.15]
WP_011369924.1	K06041	kdsD; arabinose-5-phosphate isomerase [EC:5.3.1.13]
WP_011369925.1
WP_011369926.1	K03272	gmhC; D-beta-D-heptose 7-phosphate kinase / D-beta-D-heptose 1-phosphate adenosyltransferase [EC:2.7.1.167 2.7.7.70]
WP_011369927.1	K03271	gmhA; D-sedoheptulose 7-phosphate isomerase [EC:5.3.1.28]
WP_011369928.1	K00845	glk; glucokinase [EC:2.7.1.2]
WP_011369929.1	K00975	glgC; glucose-1-phosphate adenylyltransferase [EC:2.7.7.27]
WP_011369930.1
WP_011369931.1	K00705	malQ; 4-alpha-glucanotransferase [EC:2.4.1.25]
WP_011369932.1	K00700	GBE1; 1,4-alpha-glucan branching enzyme [EC:2.4.1.18]
WP_011369933.1	K00703	glgA; starch synthase [EC:2.4.1.21]
WP_011369934.1	K00688	PYG; glycogen phosphorylase [EC:2.4.1.1]
WP_011369935.1
WP_011369936.1	K04760	greB; transcription elongation factor GreB
WP_011369937.1
WP_011369938.1
WP_011369939.1	K06718	ectA; L-2,4-diaminobutyric acid acetyltransferase [EC:2.3.1.178]
WP_011369940.1	K00836	ectB; diaminobutyrate-2-oxoglutarate transaminase [EC:2.6.1.76]
WP_011369941.1	K06720	ectC; L-ectoine synthase [EC:4.2.1.108]
WP_011369942.1	K00928	lysC; aspartate kinase [EC:2.7.2.4]
WP_011369944.1
WP_011369945.1
WP_011369946.1
WP_011369947.1
WP_011369948.1	K10680	nemA; N-ethylmaleimide reductase [EC:1.-.-.-]
WP_011369949.1
WP_011369950.1	K02343	dnaX; DNA polymerase III subunit gamma/tau [EC:2.7.7.7]
WP_011369951.1	K09747	uncharacterized protein
WP_011369952.1	K06187	recR; recombination protein RecR
WP_011369953.1	K00611	OTC; ornithine carbamoyltransferase [EC:2.1.3.3]
WP_011369954.1	K00821	argD; acetylornithine/N-succinyldiaminopimelate aminotransferase [EC:2.6.1.11 2.6.1.17]
WP_011369955.1	K00826	E2.6.1.42; branched-chain amino acid aminotransferase [EC:2.6.1.42]
WP_011369956.1
WP_011369957.1	K01915	glnA; glutamine synthetase [EC:6.3.1.2]
WP_011369958.1	K02037	pstC; phosphate transport system permease protein
WP_011369959.1	K02038	pstA; phosphate transport system permease protein
WP_011369960.1	K02036	pstB; phosphate transport system ATP-binding protein [EC:3.6.3.27]
WP_011369961.1	K02039	phoU; phosphate transport system protein
WP_011369962.1	K07657	phoB; two-component system, OmpR family, phosphate regulon response regulator PhoB
WP_011369963.1	K07636	phoR; two-component system, OmpR family, phosphate regulon sensor histidine kinase PhoR [EC:2.7.13.3]
WP_011369964.1	K03306	TC.PIT; inorganic phosphate transporter, PiT family
WP_011369965.1	K02040	pstS; phosphate transport system substrate-binding protein
WP_011369966.1
WP_011369967.1	K08714	VGSC; voltage-gated sodium channel
WP_011369968.1	K09004	uncharacterized protein
WP_011369969.1	K05527	bolA; BolA family transcriptional regulator, general stress-responsive regulator
WP_011369972.1	K02004	ABC.CD.P; putative ABC transport system permease protein
WP_011369973.1
WP_011369974.1	K03406	mcp; methyl-accepting chemotaxis protein
WP_011369975.1	K03579	hrpB; ATP-dependent helicase HrpB [EC:3.6.4.13]
WP_011369976.1
WP_011369977.1
WP_011369978.1	K09928	uncharacterized protein
WP_011369980.1	K03438	mraW; 16S rRNA (cytosine1402-N4)-methyltransferase [EC:2.1.1.199]
WP_011369981.1	K03531	ftsZ; cell division protein FtsZ
WP_011369982.1	K03586	ftsL; cell division protein FtsL
WP_011369984.1	K01928	murE; UDP-N-acetylmuramoyl-L-alanyl-D-glutamate--2,6-diaminopimelate ligase [EC:6.3.2.13]
WP_011369985.1	K01929	murF; UDP-N-acetylmuramoyl-tripeptide--D-alanyl-D-alanine ligase [EC:6.3.2.10]
WP_011369986.1	K01000	mraY; phospho-N-acetylmuramoyl-pentapeptide-transferase [EC:2.7.8.13]
WP_011369987.1	K01925	murD; UDP-N-acetylmuramoylalanine--D-glutamate ligase [EC:6.3.2.9]
WP_011369988.1	K03588	ftsW; cell division protein FtsW
WP_011369989.1	K02563	murG; UDP-N-acetylglucosamine--N-acetylmuramyl-(pentapeptide) pyrophosphoryl-undecaprenol N-acetylglucosamine transferase [EC:2.4.1.227]
WP_011369990.1	K00034	gdh; glucose 1-dehydrogenase [EC:1.1.1.47]
WP_011369991.1	K03406	mcp; methyl-accepting chemotaxis protein
WP_011369992.1	K13292	lgt; phosphatidylglycerol:prolipoprotein diacylglycerol transferase [EC:2.-.-.-]
WP_011369993.1	K00560	thyA; thymidylate synthase [EC:2.1.1.45]
WP_011369994.1	K00287	DHFR; dihydrofolate reductase [EC:1.5.1.3]
WP_011369996.1	K09816	znuB; zinc transport system permease protein
WP_011369997.1	K09817	znuC; zinc transport system ATP-binding protein [EC:3.6.3.-]
WP_011369999.1
WP_011370000.1	K09014	sufB; Fe-S cluster assembly protein SufB
WP_011370001.1	K09013	sufC; Fe-S cluster assembly ATP-binding protein
WP_011370003.1	K11717	sufS; cysteine desulfurase / selenocysteine lyase [EC:2.8.1.7 4.4.1.16]
WP_011370004.1
WP_011370005.1	K01924	murC; UDP-N-acetylmuramate--alanine ligase [EC:6.3.2.8]
WP_011370006.1	K01921	ddl; D-alanine-D-alanine ligase [EC:6.3.2.4]
WP_011370007.1	K03589	ftsQ; cell division protein FtsQ
WP_011370008.1	K03590	ftsA; cell division protein FtsA
WP_011370009.1	K02535	lpxC; UDP-3-O-[3-hydroxymyristoyl] N-acetylglucosamine deacetylase [EC:3.5.1.108]
WP_011370010.1	K03070	secA; preprotein translocase subunit SecA
WP_011370011.1	K00620	argJ; glutamate N-acetyltransferase / amino-acid N-acetyltransferase [EC:2.3.1.35 2.3.1.1]
WP_011370012.1	K00817	hisC; histidinol-phosphate aminotransferase [EC:2.6.1.9]
WP_011370013.1	K03574	mutT; 8-oxo-dGTP diphosphatase [EC:3.6.1.55]
WP_011370014.1
WP_011370015.1	K00859	coaE; dephospho-CoA kinase [EC:2.7.1.24]
WP_011370016.1	K01953	asnB; asparagine synthase (glutamine-hydrolysing) [EC:6.3.5.4]
WP_011370017.1	K07390	grxD; monothiol glutaredoxin
WP_011370018.1	K03683	rnt; ribonuclease T [EC:3.1.13.-]
WP_011370020.1	K01687	ilvD; dihydroxy-acid dehydratase [EC:4.2.1.9]
WP_011370021.1
WP_011370022.1	K17222	soxA; sulfur-oxidizing protein SoxA
WP_011370024.1	K17226	soxY; sulfur-oxidizing protein SoxY
WP_011370025.1	K17223	soxX; sulfur-oxidizing protein SoxX
WP_011370026.1
WP_011370028.1	K00963	UGP2; UTP--glucose-1-phosphate uridylyltransferase [EC:2.7.7.9]
WP_011370029.1	K01810	GPI; glucose-6-phosphate isomerase [EC:5.3.1.9]
WP_011370030.1	K00012	UGDH; UDPglucose 6-dehydrogenase [EC:1.1.1.22]
WP_011370031.1	K17103	CHO1; CDP-diacylglycerol---serine O-phosphatidyltransferase [EC:2.7.8.8]
WP_011370032.1	K01649	leuA; 2-isopropylmalate synthase [EC:2.3.3.13]
WP_011370034.1	K03789	rimI; [ribosomal protein S18]-alanine N-acetyltransferase [EC:2.3.1.266]
WP_011370035.1	K01092	E3.1.3.25; myo-inositol-1(or 4)-monophosphatase [EC:3.1.3.25]
WP_011370036.1	K15396	trmJ; tRNA (cytidine32/uridine32-2'-O)-methyltransferase [EC:2.1.1.200]
WP_011370037.1	K00640	cysE; serine O-acetyltransferase [EC:2.3.1.30]
WP_011370038.1	K13643	iscR; Rrf2 family transcriptional regulator, iron-sulfur cluster assembly transcription factor
WP_011370039.1	K13628	iscA; iron-sulfur cluster assembly protein
WP_011370040.1	K00940	ndk; nucleoside-diphosphate kinase [EC:2.7.4.6]
WP_011370041.1	K06941	rlmN; 23S rRNA (adenine2503-C2)-methyltransferase [EC:2.1.1.192]
WP_011370043.1	K01892	HARS; histidyl-tRNA synthetase [EC:6.1.1.21]
WP_011370044.1
WP_011370045.1	K17713	bamB; outer membrane protein assembly factor BamB
WP_011370046.1	K03977	engA; GTPase
WP_011370047.1
WP_011370048.1	K00058	serA; D-3-phosphoglycerate dehydrogenase / 2-oxoglutarate reductase [EC:1.1.1.95 1.1.1.399]
WP_011370050.1
WP_011370051.1	K06949	rsgA; ribosome biogenesis GTPase / thiamine phosphate phosphatase [EC:3.6.1.- 3.1.3.100]
WP_011370052.1	K01724	PCBD; 4a-hydroxytetrahydrobiopterin dehydratase [EC:4.2.1.96]
WP_011370053.1	K06013	STE24; STE24 endopeptidase [EC:3.4.24.84]
WP_011370054.1	K13288	orn; oligoribonuclease [EC:3.1.-.-]
WP_011370055.1	K01652	E2.2.1.6L; acetolactate synthase I/II/III large subunit [EC:2.2.1.6]
WP_011370056.1	K01653	E2.2.1.6S; acetolactate synthase I/III small subunit [EC:2.2.1.6]
WP_011370057.1	K00053	ilvC; ketol-acid reductoisomerase [EC:1.1.1.86]
WP_011370058.1
WP_011370060.1	K02453	gspD; general secretion pathway protein D
WP_011370061.1
WP_011370062.1	K02652	pilB; type IV pilus assembly protein PilB
WP_011370063.1	K02653	pilC; type IV pilus assembly protein PilC
WP_011370064.1
WP_011370065.1
WP_011370066.1
WP_011370067.1	K09760	rmuC; DNA recombination protein RmuC
WP_011370068.1	K02959	RP-S16; small subunit ribosomal protein S16
WP_011370069.1	K02860	rimM; 16S rRNA processing protein RimM
WP_011370071.1	K02884	RP-L19; large subunit ribosomal protein L19
WP_011370072.1	K04763	xerD; integrase/recombinase XerD
WP_011370073.1	K03981	dsbC; thiol:disulfide interchange protein DsbC [EC:5.3.4.1]
WP_011370074.1
WP_011370075.1
WP_011370076.1	K06177	rluA; tRNA pseudouridine32 synthase / 23S rRNA pseudouridine746 synthase [EC:5.4.99.28 5.4.99.29]
WP_011370077.1
WP_011370078.1
WP_011370079.1
WP_011370080.1
WP_011370081.1
WP_011370082.1
WP_011370083.1
WP_011370084.1
WP_011370086.1
WP_011370087.1
WP_011370088.1
WP_011370089.1	K06919	putative DNA primase/helicase
WP_011370090.1
WP_011370091.1
WP_011370093.1
WP_011370094.1
WP_011370095.1
WP_011370096.1
WP_011370097.1
WP_011370098.1
WP_011370099.1
WP_011370100.1
WP_011370101.1
WP_011370102.1
WP_011370103.1
WP_011370104.1
WP_011370105.1
WP_011370106.1
WP_011370107.1
WP_011370108.1
WP_011370109.1	K06903	uncharacterized protein
WP_011370110.1
WP_011370112.1
WP_011370113.1
WP_011370115.1
WP_011370116.1	K06907	uncharacterized protein
WP_011370117.1	K06908	uncharacterized protein
WP_011370119.1
WP_011370120.1
WP_011370121.1	K06906	uncharacterized protein
WP_011370122.1
WP_011370123.1	K06905	uncharacterized protein
WP_011370124.1
WP_011370125.1	K01104	E3.1.3.48; protein-tyrosine phosphatase [EC:3.1.3.48]
WP_011370126.1	K08300	rne; ribonuclease E [EC:3.1.26.12]
WP_011370127.1	K06179	rluC; 23S rRNA pseudouridine955/2504/2580 synthase [EC:5.4.99.24]
WP_011370129.1
WP_011370130.1	K07040	uncharacterized protein
WP_011370131.1	K02911	RP-L32; large subunit ribosomal protein L32
WP_011370132.1	K03621	plsX; glycerol-3-phosphate acyltransferase PlsX [EC:2.3.1.15]
WP_011370133.1	K00648	fabH; 3-oxoacyl-[acyl-carrier-protein] synthase III [EC:2.3.1.180]
WP_011370134.1	K00645	fabD; [acyl-carrier-protein] S-malonyltransferase [EC:2.3.1.39]
WP_011370135.1	K00059	fabG; 3-oxoacyl-[acyl-carrier protein] reductase [EC:1.1.1.100]
WP_011370136.1	K02078	acpP; acyl carrier protein
WP_011370137.1	K09458	fabF; 3-oxoacyl-[acyl-carrier-protein] synthase II [EC:2.3.1.179]
WP_011370138.1	K01657	trpE; anthranilate synthase component I [EC:4.1.3.27]
WP_011370139.1	K02619	pabC; 4-amino-4-deoxychorismate lyase [EC:4.1.3.38]
WP_011370140.1	K07082	UPF0755 protein
WP_011370141.1	K00943	tmk; dTMP kinase [EC:2.7.4.9]
WP_011370142.1	K02341	holB; DNA polymerase III subunit delta' [EC:2.7.7.7]
WP_011370143.1	K03424	tatD; TatD DNase family protein [EC:3.1.21.-]
WP_011370144.1
WP_011370145.1
WP_011370147.1
WP_011370149.1	K04567	KARS; lysyl-tRNA synthetase, class II [EC:6.1.1.6]
WP_011370151.1	K03408	cheW; purine-binding chemotaxis protein CheW
WP_011370152.1	K00278	nadB; L-aspartate oxidase [EC:1.4.3.16]
WP_011370153.1	K03803	rseC; sigma-E factor negative regulatory protein RseC
WP_011370154.1	K04771	degP; serine protease Do [EC:3.4.21.107]
WP_011370155.1	K03596	lepA; GTP-binding protein LepA
WP_011370156.1	K03100	lepB; signal peptidase I [EC:3.4.21.89]
WP_011370157.1	K03685	rnc; ribonuclease III [EC:3.1.26.3]
WP_011370158.1	K03595	era; GTPase
WP_011370159.1	K03584	recO; DNA repair protein RecO (recombination protein O)
WP_011370160.1	K03474	pdxJ; pyridoxine 5-phosphate synthase [EC:2.6.99.2]
WP_011370161.1	K00997	acpS; holo-[acyl-carrier protein] synthase [EC:2.7.8.7]
WP_011370162.1	K02418	fliOZ; flagellar protein FliO/FliZ
WP_011370163.1	K02419	fliP; flagellar biosynthetic protein FliP
WP_011370164.1	K02420	fliQ; flagellar biosynthetic protein FliQ
WP_011370165.1	K02421	fliR; flagellar biosynthetic protein FliR
WP_011370166.1	K02401	flhB; flagellar biosynthetic protein FlhB
WP_011370167.1	K02400	flhA; flagellar biosynthesis protein FlhA
WP_011370168.1	K02404	flhF; flagellar biosynthesis protein FlhF
WP_011370169.1	K04562	flhG; flagellar biosynthesis protein FlhG
WP_011370170.1	K02405	fliA; RNA polymerase sigma factor for flagellar operon FliA
WP_011370171.1	K03413	cheY; two-component system, chemotaxis family, chemotaxis protein CheY
WP_011370172.1	K03414	cheZ; chemotaxis protein CheZ
WP_011370173.1	K03407	cheA; two-component system, chemotaxis family, sensor kinase CheA [EC:2.7.13.3]
WP_011370174.1	K03408	cheW; purine-binding chemotaxis protein CheW
WP_011370175.1	K04061	flhB2; flagellar biosynthesis protein
WP_011370176.1
WP_011370177.1	K03413	cheY; two-component system, chemotaxis family, chemotaxis protein CheY
WP_011370178.1	K03408	cheW; purine-binding chemotaxis protein CheW
WP_011370179.1
WP_011370180.1	K00575	cheR; chemotaxis protein methyltransferase CheR [EC:2.1.1.80]
WP_011370181.1	K03412	cheB; two-component system, chemotaxis family, protein-glutamate methylesterase/glutaminase [EC:3.1.1.61 3.5.1.44]
WP_011370182.1	K03406	mcp; methyl-accepting chemotaxis protein
WP_011370183.1
WP_011370184.1
WP_011370185.1	K03773	fklB; FKBP-type peptidyl-prolyl cis-trans isomerase FklB [EC:5.2.1.8]
WP_011370186.1	K00384	trxB; thioredoxin reductase (NADPH) [EC:1.8.1.9]
WP_011370187.1	K03466	ftsK; DNA segregation ATPase FtsK/SpoIIIE, S-DNA-T family
WP_011370188.1	K03634	lolA; outer membrane lipoprotein carrier protein
WP_011370189.1	K07478	ycaJ; putative ATPase
WP_011370190.1	K06199	crcB; fluoride exporter
WP_011370191.1	K01875	SARS; seryl-tRNA synthetase [EC:6.1.1.11]
WP_011370192.1	K07183	nasT; two-component system, response regulator / RNA-binding antiterminator
WP_011370193.1
WP_011370194.1
WP_011370195.1	K07026	E3.1.3.70; mannosyl-3-phosphoglycerate phosphatase [EC:3.1.3.70]
WP_011370196.1	K13693	gpgS; glucosyl-3-phosphoglycerate synthase [EC:2.4.1.266]
WP_011370197.1	K00690	E2.4.1.7; sucrose phosphorylase [EC:2.4.1.7]
WP_011370198.1	K00865	glxK; glycerate 2-kinase [EC:2.7.1.165]
WP_011370199.1
WP_011370200.1	K03406	mcp; methyl-accepting chemotaxis protein
WP_011370201.1
WP_011370202.1	K11927	rhlE; ATP-dependent RNA helicase RhlE [EC:3.6.4.13]
WP_011370203.1
WP_011370204.1
WP_011370205.1	K07071	uncharacterized protein
WP_011370206.1	K12267	msrAB; peptide methionine sulfoxide reductase msrA/msrB [EC:1.8.4.11 1.8.4.12]
WP_011370207.1	K03564	BCP; peroxiredoxin Q/BCP [EC:1.11.1.15]
WP_011370208.1
WP_011370210.1
WP_011370211.1	K13771	nsrR; Rrf2 family transcriptional regulator, nitric oxide-sensitive transcriptional repressor
WP_011370212.1	K09923	uncharacterized protein
WP_011370213.1	K02356	efp; elongation factor P
WP_011370214.1
WP_011370215.1
WP_011370216.1	K07259	dacB; serine-type D-Ala-D-Ala carboxypeptidase/endopeptidase (penicillin-binding protein 4) [EC:3.4.16.4 3.4.21.-]
WP_011370217.1	K10026	queE; 7-carboxy-7-deazaguanine synthase [EC:4.3.99.3]
WP_011370218.1	K01703	leuC; 3-isopropylmalate/(R)-2-methylmalate dehydratase large subunit [EC:4.2.1.33 4.2.1.35]
WP_011370219.1	K01704	leuD; 3-isopropylmalate/(R)-2-methylmalate dehydratase small subunit [EC:4.2.1.33 4.2.1.35]
WP_011370220.1	K00052	leuB; 3-isopropylmalate dehydrogenase [EC:1.1.1.85]
WP_011370221.1
WP_011370222.1
WP_011370223.1	K00133	asd; aspartate-semialdehyde dehydrogenase [EC:1.2.1.11]
WP_011370224.1	K06173	truA; tRNA pseudouridine38-40 synthase [EC:5.4.99.12]
WP_011370225.1	K01817	trpF; phosphoribosylanthranilate isomerase [EC:5.3.1.24]
WP_011370226.1	K01696	trpB; tryptophan synthase beta chain [EC:4.2.1.20]
WP_011370227.1	K01695	trpA; tryptophan synthase alpha chain [EC:4.2.1.20]
WP_011370228.1	K01963	accD; acetyl-CoA carboxylase carboxyl transferase subunit beta [EC:6.4.1.2 2.1.3.15]
WP_011370229.1	K11754	folC; dihydrofolate synthase / folylpolyglutamate synthase [EC:6.3.2.12 6.3.2.17]
WP_011370230.1	K03749	dedD; DedD protein
WP_011370231.1	K00764	purF; amidophosphoribosyltransferase [EC:2.4.2.14]
WP_011370232.1	K10764	metZ; O-succinylhomoserine sulfhydrylase [EC:2.5.1.-]
WP_011370233.1	K07574	yhbY; RNA-binding protein
WP_011370234.1	K02427	rlmE; 23S rRNA (uridine2552-2'-O)-methyltransferase [EC:2.1.1.166]
WP_011370235.1	K03798	ftsH; cell division protease FtsH [EC:3.4.24.-]
WP_011370236.1	K00796	folP; dihydropteroate synthase [EC:2.5.1.15]
WP_011370237.1	K03431	glmM; phosphoglucosamine mutase [EC:5.4.2.10]
WP_011370238.1	K01803	TPI; triosephosphate isomerase (TIM) [EC:5.3.1.1]
WP_011370239.1	K03075	secG; preprotein translocase subunit SecG
WP_011370240.1	K00330	nuoA; NADH-quinone oxidoreductase subunit A [EC:1.6.5.3]
WP_011370241.1	K00331	nuoB; NADH-quinone oxidoreductase subunit B [EC:1.6.5.3]
WP_011370242.1	K00332	nuoC; NADH-quinone oxidoreductase subunit C [EC:1.6.5.3]
WP_011370243.1	K00333	nuoD; NADH-quinone oxidoreductase subunit D [EC:1.6.5.3]
WP_011370244.1	K00334	nuoE; NADH-quinone oxidoreductase subunit E [EC:1.6.5.3]
WP_011370245.1	K00335	nuoF; NADH-quinone oxidoreductase subunit F [EC:1.6.5.3]
WP_011370246.1	K00336	nuoG; NADH-quinone oxidoreductase subunit G [EC:1.6.5.3]
WP_011370247.1	K00337	nuoH; NADH-quinone oxidoreductase subunit H [EC:1.6.5.3]
WP_011370248.1	K00338	nuoI; NADH-quinone oxidoreductase subunit I [EC:1.6.5.3]
WP_011370249.1	K00339	nuoJ; NADH-quinone oxidoreductase subunit J [EC:1.6.5.3]
WP_011370250.1	K00340	nuoK; NADH-quinone oxidoreductase subunit K [EC:1.6.5.3]
WP_011370251.1	K00341	nuoL; NADH-quinone oxidoreductase subunit L [EC:1.6.5.3]
WP_011370252.1	K00342	nuoM; NADH-quinone oxidoreductase subunit M [EC:1.6.5.3]
WP_011370253.1	K00343	nuoN; NADH-quinone oxidoreductase subunit N [EC:1.6.5.3]
WP_011370254.1
WP_011370255.1
WP_011370256.1
WP_011370257.1
WP_011370258.1
WP_011370259.1
WP_011370260.1
WP_011370261.1	K01601	rbcL; ribulose-bisphosphate carboxylase large chain [EC:4.1.1.39]
WP_011370262.1	K01602	rbcS; ribulose-bisphosphate carboxylase small chain [EC:4.1.1.39]
WP_011370263.1
WP_011370264.1
WP_011370265.1
WP_011370266.1
WP_011370267.1
WP_011370268.1
WP_011370269.1
WP_011370270.1	K03594	bfr; bacterioferritin [EC:1.16.3.1]
WP_011370271.1
WP_011370272.1
WP_011370273.1	K02428	rdgB; XTP/dITP diphosphohydrolase [EC:3.6.1.66]
WP_011370274.1
WP_011370275.1	K21703	cbbR; LysR family transcriptional regulator, low CO2-responsive transcriptional regulator
WP_011370276.1	K05577	ndhF; NAD(P)H-quinone oxidoreductase subunit 5 [EC:1.6.5.3]
WP_011370277.1	K09822	uncharacterized protein
WP_011370278.1
WP_011370279.1
WP_011370280.1
WP_011370281.1	K03503	umuD; DNA polymerase V [EC:3.4.21.-]
WP_011370282.1	K03502	umuC; DNA polymerase V
WP_011370283.1
WP_011370284.1
WP_011370285.1
WP_011370286.1
WP_011370287.1	K07093	uncharacterized protein
WP_011370289.1	K03631	recN; DNA repair protein RecN (Recombination protein N)
WP_011370290.1	K00858	ppnK; NAD+ kinase [EC:2.7.1.23]
WP_011370291.1	K03705	hrcA; heat-inducible transcriptional repressor
WP_011370292.1	K03687	GRPE; molecular chaperone GrpE
WP_011370293.1	K04043	dnaK; molecular chaperone DnaK
WP_011370294.1	K03686	dnaJ; molecular chaperone DnaJ
WP_011370295.1	K00215	dapB; 4-hydroxy-tetrahydrodipicolinate reductase [EC:1.17.1.8]
WP_011370296.1
WP_011370297.1
WP_011370298.1	K15034	yaeJ; ribosome-associated protein
WP_011370299.1	K07552	bcr; MFS transporter, DHA1 family, multidrug resistance protein
WP_011370300.1
WP_011370301.1	K01956	carA; carbamoyl-phosphate synthase small subunit [EC:6.3.5.5]
WP_011370302.1	K01955	carB; carbamoyl-phosphate synthase large subunit [EC:6.3.5.5]
WP_011370303.1	K03624	greA; transcription elongation factor GreA
WP_011370304.1
WP_011370305.1
WP_011370306.1
WP_011370307.1
WP_011370308.1	K00847	E2.7.1.4; fructokinase [EC:2.7.1.4]
WP_011370309.1
WP_011370311.1
WP_011370312.1
WP_011370313.1	K01876	aspS; aspartyl-tRNA synthetase [EC:6.1.1.12]
WP_011370314.1	K03517	nadA; quinolinate synthase [EC:2.5.1.72]
WP_011370315.1	K01159	ruvC; crossover junction endodeoxyribonuclease RuvC [EC:3.1.22.4]
WP_011370316.1	K03550	ruvA; holliday junction DNA helicase RuvA [EC:3.6.4.12]
WP_011370317.1	K03551	ruvB; holliday junction DNA helicase RuvB [EC:3.6.4.12]
WP_011370318.1	K03562	tolQ; biopolymer transport protein TolQ
WP_011370320.1	K03646	tolA; colicin import membrane protein
WP_011370321.1	K03641	tolB; TolB protein
WP_011370322.1	K03640	pal; peptidoglycan-associated lipoprotein
WP_011370323.1
WP_011370324.1	K06920	queC; 7-cyano-7-deazaguanine synthase [EC:6.3.4.20]
WP_011370325.1
WP_011370326.1
WP_011370327.1	K03709	troR; DtxR family transcriptional regulator, Mn-dependent transcriptional regulator
WP_011370328.1	K07708	glnL; two-component system, NtrC family, nitrogen regulation sensor histidine kinase GlnL [EC:2.7.13.3]
WP_011370329.1	K07712	glnG; two-component system, NtrC family, nitrogen regulation response regulator GlnG
WP_011370330.1
WP_011370331.1
WP_011370332.1
WP_011370333.1
WP_011370334.1
WP_011370335.1	K04752	glnK; nitrogen regulatory protein P-II 2
WP_011370336.1	K01613	psd; phosphatidylserine decarboxylase [EC:4.1.1.65]
WP_011370337.1	K01940	argG; argininosuccinate synthase [EC:6.3.4.5]
WP_011370338.1	K01095	pgpA; phosphatidylglycerophosphatase A [EC:3.1.3.27]
WP_011370339.1
WP_011370340.1
WP_011370341.1
WP_011370342.1	K03269	lpxH; UDP-2,3-diacylglucosamine hydrolase [EC:3.6.1.54]
WP_011370343.1	K03768	PPIB; peptidyl-prolyl cis-trans isomerase B (cyclophilin B) [EC:5.2.1.8]
WP_011370344.1	K03768	PPIB; peptidyl-prolyl cis-trans isomerase B (cyclophilin B) [EC:5.2.1.8]
WP_011370345.1	K01886	QARS; glutaminyl-tRNA synthetase [EC:6.1.1.18]
WP_011370346.1	K01883	CARS; cysteinyl-tRNA synthetase [EC:6.1.1.16]
WP_011370347.1	K08309	slt; soluble lytic murein transglycosylase [EC:4.2.2.-]
WP_011370348.1	K08307	mltD; membrane-bound lytic murein transglycosylase D [EC:4.2.2.-]
WP_011370349.1	K01069	gloB; hydroxyacylglutathione hydrolase [EC:3.1.2.6]
WP_011370350.1
WP_011370351.1	K03469	rnhA; ribonuclease HI [EC:3.1.26.4]
WP_011370353.1	K02342	dnaQ; DNA polymerase III subunit epsilon [EC:2.7.7.7]
WP_011370354.1	K03775	slyD; FKBP-type peptidyl-prolyl cis-trans isomerase SlyD [EC:5.2.1.8]
WP_011370355.1
WP_011370356.1
WP_011370357.1	K06131	clsA_B; cardiolipin synthase A/B [EC:2.7.8.-]
WP_011370358.1	K16074	zntB; zinc transporter
WP_011370359.1
WP_011370360.1
WP_011370361.1
WP_011370362.1
WP_011370363.1
WP_011370364.1
WP_011370365.1	K01533	copB; Cu2+-exporting ATPase [EC:3.6.3.4]
WP_011370367.1	K00059	fabG; 3-oxoacyl-[acyl-carrier protein] reductase [EC:1.1.1.100]
WP_011370368.1	K07403	nfeD; membrane-bound serine protease (ClpP class)
WP_011370370.1	K05591	dbpA; ATP-independent RNA helicase DbpA [EC:3.6.4.13]
WP_011370371.1
WP_011370372.1	K03578	hrpA; ATP-dependent helicase HrpA [EC:3.6.4.13]
WP_011370373.1
WP_011370375.1	K01505	E3.5.99.7; 1-aminocyclopropane-1-carboxylate deaminase [EC:3.5.99.7]
WP_011370376.1	K03320	amt; ammonium transporter, Amt family
WP_011370377.1
WP_011370378.1	K09928	uncharacterized protein
WP_011370379.1	K02238	comEC; competence protein ComEC
WP_011370380.1	K00912	lpxK; tetraacyldisaccharide 4'-kinase [EC:2.7.1.130]
WP_011370381.1	K09791	uncharacterized protein
WP_011370382.1	K00979	kdsB; 3-deoxy-manno-octulosonate cytidylyltransferase (CMP-KDO synthetase) [EC:2.7.7.38]
WP_011370383.1
WP_011370384.1	K02016	ABC.FEV.S; iron complex transport system substrate-binding protein
WP_011370385.1	K16092	btuB; vitamin B12 transporter
WP_011370386.1
WP_011370387.1	K01011	TST; thiosulfate/3-mercaptopyruvate sulfurtransferase [EC:2.8.1.1 2.8.1.2]
WP_011370389.1	K12262	cybB; cytochrome b561
WP_011370390.1	K07642	baeS; two-component system, OmpR family, sensor histidine kinase BaeS [EC:2.7.13.3]
WP_011370391.1	K07664	baeR; two-component system, OmpR family, response regulator BaeR
WP_011370392.1	K02837	prfC; peptide chain release factor 3
WP_011370393.1	K06213	mgtE; magnesium transporter
WP_011370394.1	K05808	yhbH; putative sigma-54 modulation protein
WP_011370395.1	K06861	lptB; lipopolysaccharide export system ATP-binding protein [EC:3.6.3.-]
WP_011370396.1	K09774	lptA; lipopolysaccharide export system protein LptA
WP_011370397.1	K11719	lptC; lipopolysaccharide export system protein LptC
WP_011370398.1	K03270	kdsC; 3-deoxy-D-manno-octulosonate 8-phosphate phosphatase (KDO 8-P phosphatase) [EC:3.1.3.45]
WP_011370399.1	K07301	yrbG; cation:H+ antiporter
WP_011370400.1
WP_011370401.1	K02065	mlaF; phospholipid/cholesterol/gamma-HCH transport system ATP-binding protein
WP_011370402.1	K02066	mlaE; phospholipid/cholesterol/gamma-HCH transport system permease protein
WP_011370403.1	K02067	mlaD; phospholipid/cholesterol/gamma-HCH transport system substrate-binding protein
WP_011370404.1	K07323	mlaC; phospholipid transport system substrate-binding protein
WP_011370405.1	K07122	mlaB; phospholipid transport system transporter-binding protein
WP_011370406.1	K01990	ABC-2.A; ABC-2 type transport system ATP-binding protein
WP_011370407.1	K01992	ABC-2.P; ABC-2 type transport system permease protein
WP_011370408.1
WP_011370409.1	K00790	murA; UDP-N-acetylglucosamine 1-carboxyvinyltransferase [EC:2.5.1.7]
WP_011370410.1	K00765	hisG; ATP phosphoribosyltransferase [EC:2.4.2.17]
WP_011370411.1	K00013	hisD; histidinol dehydrogenase [EC:1.1.1.23]
WP_011370412.1
WP_011370413.1	K00411	UQCRFS1; ubiquinol-cytochrome c reductase iron-sulfur subunit [EC:1.10.2.2]
WP_011370414.1	K00412	CYTB; ubiquinol-cytochrome c reductase cytochrome b subunit
WP_011370415.1	K00413	CYC1; ubiquinol-cytochrome c reductase cytochrome c1 subunit
WP_011370416.1	K04485	radA; DNA repair protein RadA/Sms
WP_011370417.1	K01092	E3.1.3.25; myo-inositol-1(or 4)-monophosphatase [EC:3.1.3.25]
WP_011370418.1
WP_011370419.1
WP_011370420.1	K03106	SRP54; signal recognition particle subunit SRP54 [EC:3.6.5.4]
WP_011370421.1
WP_011370422.1	K08311	nudH; putative (di)nucleoside polyphosphate hydrolase [EC:3.6.1.-]
WP_011370423.1	K00163	aceE; pyruvate dehydrogenase E1 component [EC:1.2.4.1]
WP_011370424.1	K00627	DLAT; pyruvate dehydrogenase E2 component (dihydrolipoamide acetyltransferase) [EC:2.3.1.12]
WP_011370425.1	K00382	DLD; dihydrolipoamide dehydrogenase [EC:1.8.1.4]
WP_011370426.1
WP_011370427.1
WP_011370429.1
WP_011370430.1
WP_011370431.1
WP_011370432.1	K03809	wrbA; NAD(P)H dehydrogenase (quinone) [EC:1.6.5.2]
WP_011370433.1
WP_011370434.1
WP_011370435.1
WP_011370436.1	K16264	czcD; cobalt-zinc-cadmium efflux system protein
WP_011370437.1
WP_011370438.1
WP_011370439.1
WP_011370440.1	K03496	parA; chromosome partitioning protein
WP_011370441.1
WP_011370442.1	K22027	iacA; indole-3-acetate monooxygenase [EC:1.14.13.235]
WP_011370443.1
WP_011370444.1	K01008	selD; selenide, water dikinase [EC:2.7.9.3]
WP_011370445.1	K06917	selU; tRNA 2-selenouridine synthase [EC:2.9.1.-]
WP_011370446.1	K10679	nfnB; nitroreductase / dihydropteridine reductase [EC:1.-.-.- 1.5.1.34]
WP_011370447.1
WP_011370448.1	K03773	fklB; FKBP-type peptidyl-prolyl cis-trans isomerase FklB [EC:5.2.1.8]
WP_011370449.1
WP_011370451.1
WP_011370452.1	K10773	NTH; endonuclease III [EC:4.2.99.18]
WP_011370453.1	K03613	rnfE; electron transport complex protein RnfE
WP_011370454.1	K03612	rnfG; electron transport complex protein RnfG
WP_011370455.1	K03614	rnfD; electron transport complex protein RnfD
WP_011370456.1	K03615	rnfC; electron transport complex protein RnfC
WP_011370457.1	K03616	rnfB; electron transport complex protein RnfB
WP_011370458.1	K03617	rnfA; electron transport complex protein RnfA
WP_011370459.1	K01874	MARS; methionyl-tRNA synthetase [EC:6.1.1.10]
WP_011370460.1	K20978	hsbA; HptB-dependent secretion and biofilm anti anti-sigma factor
WP_011370461.1	K20977	hsbR; two-component system, HptB-dependent secretion and biofilm response regulator
WP_011370463.1
WP_011370464.1	K03593	mrp; ATP-binding protein involved in chromosome partitioning
WP_011370465.1	K01494	dcd; dCTP deaminase [EC:3.5.4.13]
WP_011370466.1
WP_011370467.1	K11175	purN; phosphoribosylglycinamide formyltransferase 1 [EC:2.1.2.2]
WP_011370468.1	K01933	purM; phosphoribosylformylglycinamidine cyclo-ligase [EC:6.3.3.1]
WP_011370469.1	K09938	uncharacterized protein
WP_011370470.1	K10763	hda; DnaA-homolog protein
WP_011370471.1
WP_011370472.1
WP_011370473.1
WP_011370474.1
WP_011370475.1	K07115	rlmJ; 23S rRNA (adenine2030-N6)-methyltransferase [EC:2.1.1.266]
WP_011370476.1	K14540	rbgA; ribosome biogenesis GTPase A
WP_011370477.1
WP_011370478.1
WP_011370479.1	K03704	cspA; cold shock protein (beta-ribbon, CspA family)
WP_011370480.1
WP_011370481.1
WP_011370482.1
WP_011370483.1	K09781	uncharacterized protein
WP_011370484.1
WP_011370486.1
WP_011370487.1
WP_011370488.1
WP_011370489.1
WP_011370490.1
WP_011370491.1
WP_011370492.1	K09912	uncharacterized protein
WP_011370493.1
WP_011370494.1	K01286	E3.4.16.4; D-alanyl-D-alanine carboxypeptidase [EC:3.4.16.4]
WP_011370495.1
WP_011370496.1
WP_011370497.1	K01881	PARS; prolyl-tRNA synthetase [EC:6.1.1.15]
WP_011370498.1	K11068	hlyIII; hemolysin III
WP_011370499.1
WP_011370500.1
WP_011370501.1	K01129	dgt; dGTPase [EC:3.1.5.1]
WP_011370502.1
WP_011370503.1	K18979	queG; epoxyqueuosine reductase [EC:1.17.99.6]
WP_011370504.1	K06925	tsaE; tRNA threonylcarbamoyladenosine biosynthesis protein TsaE
WP_011370505.1	K01448	amiABC; N-acetylmuramoyl-L-alanine amidase [EC:3.5.1.28]
WP_011370506.1	K03572	mutL; DNA mismatch repair protein MutL
WP_011370507.1	K00791	miaA; tRNA dimethylallyltransferase [EC:2.5.1.75]
WP_011370509.1	K03665	hflX; GTPase
WP_011370510.1	K02051	ABC.SN.S; NitT/TauT family transport system substrate-binding protein
WP_011370511.1
WP_011370512.1	K04088	hflK; membrane protease subunit HflK [EC:3.4.-.-]
WP_011370513.1	K04087	hflC; membrane protease subunit HflC [EC:3.4.-.-]
WP_011370514.1	K09937	uncharacterized protein
WP_011370515.1	K02502	hisZ; ATP phosphoribosyltransferase regulatory subunit
WP_011370516.1	K01939	purA; adenylosuccinate synthase [EC:6.3.4.4]
WP_011370517.1	K03413	cheY; two-component system, chemotaxis family, chemotaxis protein CheY
WP_011370518.1	K03770	ppiD; peptidyl-prolyl cis-trans isomerase D [EC:5.2.1.8]
WP_011370519.1	K06995	uncharacterized protein
WP_011370520.1	K07153	hflD; high frequency lysogenization protein
WP_011370521.1	K00566	mnmA; tRNA-uridine 2-sulfurtransferase [EC:2.8.1.13]
WP_011370522.1	K06181	rluE; 23S rRNA pseudouridine2457 synthase [EC:5.4.99.20]
WP_011370523.1	K00031	IDH1; isocitrate dehydrogenase [EC:1.1.1.42]
WP_011370524.1
WP_011370525.1	K07461	putative endonuclease
WP_011370526.1
WP_011370527.1
WP_011370528.1
WP_011370529.1
WP_011370530.1	K02488	pleD; two-component system, cell cycle response regulator [EC:2.7.7.65]
WP_011370531.1	K06193	phnA; protein PhnA
WP_011370532.1	K05516	cbpA; curved DNA-binding protein
WP_011370533.1	K06891	clpS; ATP-dependent Clp protease adaptor protein ClpS
WP_011370534.1	K03694	clpA; ATP-dependent Clp protease ATP-binding subunit ClpA
WP_011370535.1	K02518	infA; translation initiation factor IF-1
WP_011370536.1	K00684	aat; leucyl/phenylalanyl-tRNA---protein transferase [EC:2.3.2.6]
WP_011370537.1	K02337	dnaE; DNA polymerase III subunit alpha [EC:2.7.7.7]
WP_011370538.1	K01895	ACSS; acetyl-CoA synthetase [EC:6.2.1.1]
WP_011370539.1
WP_011370540.1	K14393	actP; cation/acetate symporter
WP_011370541.1	K07182	CBS domain-containing protein
WP_011370542.1	K02342	dnaQ; DNA polymerase III subunit epsilon [EC:2.7.7.7]
WP_011370543.1	K09748	rimP; ribosome maturation factor RimP
WP_011370544.1	K02600	nusA; N utilization substance protein A
WP_011370545.1	K02519	infB; translation initiation factor IF-2
WP_011370546.1	K02834	rbfA; ribosome-binding factor A
WP_011370547.1	K03177	truB; tRNA pseudouridine55 synthase [EC:5.4.99.25]
WP_011370548.1
WP_011370549.1
WP_011370550.1	K02956	RP-S15; small subunit ribosomal protein S15
WP_011370551.1	K00962	pnp; polyribonucleotide nucleotidyltransferase [EC:2.7.7.8]
WP_011370552.1	K06972	PITRM1; presequence protease [EC:3.4.24.-]
WP_011370553.1
WP_011370554.1	K18850	ycfD; 50S ribosomal protein L16 3-hydroxylase [EC:1.14.11.47]
WP_011370556.1	K01990	ABC-2.A; ABC-2 type transport system ATP-binding protein
WP_011370557.1	K13926	rbbA; ribosome-dependent ATPase
WP_011370558.1	K01992	ABC-2.P; ABC-2 type transport system permease protein
WP_011370559.1	K01756	purB; adenylosuccinate lyase [EC:4.3.2.2]
WP_011370560.1
WP_011370561.1
WP_011370562.1	K09919	uncharacterized protein
WP_011370563.1	K03322	mntH; manganese transport protein
WP_011370564.1	K01682	acnB; aconitate hydratase 2 / 2-methylisocitrate dehydratase [EC:4.2.1.3 4.2.1.99]
WP_011370565.1
WP_011370566.1	K04773	sppA; protease IV [EC:3.4.21.-]
WP_011370567.1	K03703	uvrC; excinuclease ABC subunit C
WP_011370568.1	K00995	pgsA; CDP-diacylglycerol---glycerol-3-phosphate 3-phosphatidyltransferase [EC:2.7.8.5]
WP_011370569.1
WP_011370571.1
WP_011370572.1
WP_011370573.1
WP_011370574.1	K07183	nasT; two-component system, response regulator / RNA-binding antiterminator
WP_011370575.1	K22067	nasS; two-component system, oxyanion-binding sensor
WP_011370576.1	K15576	nrtA; nitrate/nitrite transport system substrate-binding protein
WP_011370577.1	K15577	nrtB; nitrate/nitrite transport system permease protein
WP_011370578.1	K15578	nrtC; nitrate/nitrite transport system ATP-binding protein [EC:3.6.3.-]
WP_011370579.1	K00362	nirB; nitrite reductase (NADH) large subunit [EC:1.7.1.15]
WP_011370580.1	K00362	nirB; nitrite reductase (NADH) large subunit [EC:1.7.1.15]
WP_011370581.1	K00363	nirD; nitrite reductase (NADH) small subunit [EC:1.7.1.15]
WP_011370582.1	K00372	nasA; assimilatory nitrate reductase catalytic subunit [EC:1.7.99.-]
WP_011370583.1	K02302	cysG; uroporphyrin-III C-methyltransferase / precorrin-2 dehydrogenase / sirohydrochlorin ferrochelatase [EC:2.1.1.107 1.3.1.76 4.99.1.4]
WP_011370584.1
WP_011370585.1	K03750	moeA; molybdopterin molybdotransferase [EC:2.10.1.1]
WP_011370586.1	K03752	mobA; molybdenum cofactor guanylyltransferase [EC:2.7.7.77]
WP_011370587.1	K03610	minC; septum site-determining protein MinC
WP_011370588.1	K03609	minD; septum site-determining protein MinD
WP_011370589.1	K03608	minE; cell division topological specificity factor
WP_011370590.1
WP_011370591.1	K03723	mfd; transcription-repair coupling factor (superfamily II helicase) [EC:3.6.4.-]
WP_011370593.1	K17218	sqr; sulfide:quinone oxidoreductase [EC:1.8.5.4]
WP_011370594.1
WP_011370595.1	K09808	lolC_E; lipoprotein-releasing system permease protein
WP_011370596.1	K09810	lolD; lipoprotein-releasing system ATP-binding protein [EC:3.6.3.-]
WP_011370597.1	K06158	ABCF3; ATP-binding cassette, subfamily F, member 3
WP_011370598.1
WP_011370599.1	K03545	tig; trigger factor
WP_011370600.1	K01358	clpP; ATP-dependent Clp protease, protease subunit [EC:3.4.21.92]
WP_011370601.1	K03544	clpX; ATP-dependent Clp protease ATP-binding subunit ClpX
WP_011370602.1	K01338	lon; ATP-dependent Lon protease [EC:3.4.21.53]
WP_011370603.1	K03530	hupB; DNA-binding protein HU-beta
WP_011370604.1	K00208	fabI; enoyl-[acyl-carrier protein] reductase I [EC:1.3.1.9 1.3.1.10]
WP_011370605.1
WP_011370606.1	K02033	ABC.PE.P; peptide/nickel transport system permease protein
WP_011370607.1	K02034	ABC.PE.P1; peptide/nickel transport system permease protein
WP_011370608.1
WP_011370609.1	K01007	pps; pyruvate, water dikinase [EC:2.7.9.2]
WP_011370610.1
WP_011370611.1
WP_011370612.1	K22292	mupP; N-acetyl-D-muramate 6-phosphate phosphatase [EC:3.1.3.105]
WP_011370613.1	K00568	ubiG; 2-polyprenyl-6-hydroxyphenyl methylase / 3-demethylubiquinone-9 3-methyltransferase [EC:2.1.1.222 2.1.1.64]
WP_011370614.1	K02469	gyrA; DNA gyrase subunit A [EC:5.99.1.3]
WP_011370615.1	K00831	serC; phosphoserine aminotransferase [EC:2.6.1.52]
WP_011370616.1	K14170	pheA; chorismate mutase / prephenate dehydratase [EC:5.4.99.5 4.2.1.51]
WP_011370617.1	K00817	hisC; histidinol-phosphate aminotransferase [EC:2.6.1.9]
WP_011370618.1	K04517	tyrA2; prephenate dehydrogenase [EC:1.3.1.12]
WP_011370619.1	K00800	aroA; 3-phosphoshikimate 1-carboxyvinyltransferase [EC:2.5.1.19]
WP_011370620.1	K00945	cmk; CMP/dCMP kinase [EC:2.7.4.25]
WP_011370621.1	K02945	RP-S1; small subunit ribosomal protein S1
WP_011370623.1
WP_011370624.1	K01591	pyrF; orotidine-5'-phosphate decarboxylase [EC:4.1.1.23]
WP_011370625.1
WP_011370626.1	K02483	two-component system
WP_011370627.1
WP_011370628.1	K03092	rpoN; RNA polymerase sigma-54 factor
WP_011370629.1
WP_011370630.1	K00537	ARSC1; arsenate reductase [EC:1.20.4.1]
WP_011370631.1	K03602	xseB; exodeoxyribonuclease VII small subunit [EC:3.1.11.6]
WP_011370632.1	K03601	xseA; exodeoxyribonuclease VII large subunit [EC:3.1.11.6]
WP_011370633.1	K05539	dusA; tRNA-dihydrouridine synthase A [EC:1.-.-.-]
WP_011370634.1
WP_011370635.1	K00951	relA; GTP pyrophosphokinase [EC:2.7.6.5]
WP_011370636.1	K01057	PGLS; 6-phosphogluconolactonase [EC:3.1.1.31]
WP_011370637.1	K00036	G6PD; glucose-6-phosphate 1-dehydrogenase [EC:1.1.1.49 1.1.1.363]
WP_011370638.1	K00033	PGD; 6-phosphogluconate dehydrogenase [EC:1.1.1.44 1.1.1.343]
WP_011370639.1	K01885	EARS; glutamyl-tRNA synthetase [EC:6.1.1.17]
WP_011370640.1
WP_011370641.1	K03745	slyX; SlyX protein
WP_011370642.1	K03453	TC.BASS; bile acid:Na+ symporter, BASS family
WP_011370643.1
WP_011370644.1	K02044	phnD; phosphonate transport system substrate-binding protein
WP_011370645.1
WP_011370646.1	K07301	yrbG; cation:H+ antiporter
WP_011370647.1	K13652	AraC family transcriptional regulator
WP_011370648.1
WP_011370649.1	K04047	dps; starvation-inducible DNA-binding protein
WP_011370651.1	K06178	rluB; 23S rRNA pseudouridine2605 synthase [EC:5.4.99.22]
WP_011370652.1
WP_011370653.1
WP_011370654.1	K07053	E3.1.3.97; 3',5'-nucleoside bisphosphate phosphatase [EC:3.1.3.97]
WP_011370655.1	K06190	ispZ; intracellular septation protein
WP_011370656.1	K09780	uncharacterized protein
WP_011370657.1	K01356	lexA; repressor LexA [EC:3.4.21.88]
WP_011370658.1	K01424	E3.5.1.1; L-asparaginase [EC:3.5.1.1]
WP_011370659.1
WP_011370660.1
WP_011370661.1	K09889	yjgA; ribosome-associated protein
WP_011370662.1	K01972	E6.5.1.2; DNA ligase (NAD+) [EC:6.5.1.2]
WP_011370663.1	K03528	zipA; cell division protein ZipA
WP_011370664.1
WP_011370666.1	K06204	dksA; DnaK suppressor protein
WP_011370667.1	K07028	uncharacterized protein
WP_011370668.1
WP_011370669.1
WP_011370670.1	K07000	uncharacterized protein
WP_011370671.1	K07462	recJ; single-stranded-DNA-specific exonuclease [EC:3.1.-.-]
WP_011370672.1	K01733	thrC; threonine synthase [EC:4.2.3.1]
WP_011370673.1
WP_011370674.1	K00003	E1.1.1.3; homoserine dehydrogenase [EC:1.1.1.3]
WP_011370675.1	K14261	alaC; alanine-synthesizing transaminase [EC:2.6.1.-]
WP_011370676.1
WP_011370677.1	K12943	ygeR; lipoprotein YgeR
WP_011370678.1
WP_011370679.1	K00573	E2.1.1.77; protein-L-isoaspartate(D-aspartate) O-methyltransferase [EC:2.1.1.77]
WP_011370680.1	K03787	surE; 5'-nucleotidase [EC:3.1.3.5]
WP_011370681.1
WP_011370682.1	K05589	ftsB; cell division protein FtsB
WP_011370683.1	K01689	ENO; enolase [EC:4.2.1.11]
WP_011370684.1	K01627	kdsA; 2-dehydro-3-deoxyphosphooctonate aldolase (KDO 8-P synthase) [EC:2.5.1.55]
WP_011370685.1	K01937	pyrG; CTP synthase [EC:6.3.4.2]
WP_011370686.1	K04075	tilS; tRNA(Ile)-lysidine synthase [EC:6.3.4.19]
WP_011370687.1	K01962	accA; acetyl-CoA carboxylase carboxyl transferase subunit alpha [EC:6.4.1.2 2.1.3.15]
WP_011370688.1	K09136	ycaO; ribosomal protein S12 methylthiotransferase accessory factor
WP_011370689.1
WP_011370690.1
WP_011370691.1	K14742	tsaB; tRNA threonylcarbamoyladenosine biosynthesis protein TsaB
WP_011370692.1	K03722	dinG; ATP-dependent DNA helicase DinG [EC:3.6.4.12]
WP_011370693.1	K02919	RP-L36; large subunit ribosomal protein L36
WP_011370694.1	K03415	cheV; two-component system, chemotaxis family, chemotaxis protein CheV
WP_011370695.1	K03470	rnhB; ribonuclease HII [EC:3.1.26.4]
WP_011370697.1	K00677	lpxA; UDP-N-acetylglucosamine acyltransferase [EC:2.3.1.129]
WP_011370699.1	K02536	lpxD; UDP-3-O-[3-hydroxymyristoyl] glucosamine N-acyltransferase [EC:2.3.1.191]
WP_011370700.1	K06142	hlpA; outer membrane protein
WP_011370701.1	K07277	SAM50; outer membrane protein insertion porin family
WP_011370702.1	K11749	rseP; regulator of sigma E protease [EC:3.4.24.-]
WP_011370703.1	K00981	E2.7.7.41; phosphatidate cytidylyltransferase [EC:2.7.7.41]
WP_011370704.1	K00806	uppS; undecaprenyl diphosphate synthase [EC:2.5.1.31]
WP_011370705.1	K02838	frr; ribosome recycling factor
WP_011370706.1	K09903	pyrH; uridylate kinase [EC:2.7.4.22]
WP_011370707.1	K02357	tsf; elongation factor Ts
WP_011370709.1	K01265	map; methionyl aminopeptidase [EC:3.4.11.18]
WP_011370710.1	K00990	glnD; [protein-PII] uridylyltransferase [EC:2.7.7.59]
WP_011370711.1
WP_011370712.1	K00674	dapD; 2,3,4,5-tetrahydropyridine-2,6-dicarboxylate N-succinyltransferase [EC:2.3.1.117]
WP_011370713.1
WP_011370714.1	K01439	dapE; succinyl-diaminopimelate desuccinylase [EC:3.5.1.18]
WP_011370715.1
WP_011370716.1	K03308	TC.NSS; neurotransmitter:Na+ symporter, NSS family
WP_011370717.1	K00075	murB; UDP-N-acetylmuramate dehydrogenase [EC:1.3.1.98]
WP_011370718.1	K16052	ynaI; MscS family membrane protein
WP_011370721.1	K02034	ABC.PE.P1; peptide/nickel transport system permease protein
WP_011370722.1	K02033	ABC.PE.P; peptide/nickel transport system permease protein
WP_011370723.1
WP_011370724.1
WP_011370725.1	K08984	yjdF; putative membrane protein
WP_011370726.1	K02035	ABC.PE.S; peptide/nickel transport system substrate-binding protein
WP_011370727.1	K12340	tolC; outer membrane protein
WP_011370728.1	K01768	E4.6.1.1; adenylate cyclase [EC:4.6.1.1]
WP_011370729.1	K12339	cysM; cysteine synthase B [EC:2.5.1.47]
WP_011370732.1	K00799	GST; glutathione S-transferase [EC:2.5.1.18]
WP_011370733.1
WP_011370734.1
WP_011370735.1	K08303	putative protease [EC:3.4.-.-]
WP_011370736.1
WP_011370737.1	K14441	rimO; ribosomal protein S12 methylthiotransferase [EC:2.8.4.4]
WP_011370738.1
WP_011370739.1
WP_011370740.1
WP_011370741.1
WP_011370742.1
WP_011370743.1
WP_011370744.1
WP_011370745.1
WP_011370746.1
WP_011370747.1
WP_011370749.1	K03775	slyD; FKBP-type peptidyl-prolyl cis-trans isomerase SlyD [EC:5.2.1.8]
WP_011370750.1	K09160	uncharacterized protein
WP_011370751.1	K06177	rluA; tRNA pseudouridine32 synthase / 23S rRNA pseudouridine746 synthase [EC:5.4.99.28 5.4.99.29]
WP_011370752.1
WP_011370754.1	K03072	secD; preprotein translocase subunit SecD
WP_011370755.1	K03210	yajC; preprotein translocase subunit YajC
WP_011370756.1	K00773	tgt; queuine tRNA-ribosyltransferase [EC:2.4.2.29]
WP_011370757.1	K07568	queA; S-adenosylmethionine:tRNA ribosyltransferase-isomerase [EC:2.4.99.17]
WP_011370758.1
WP_011370759.1
WP_011370760.1	K02168	betT; choline/glycine/proline betaine transport protein
WP_011370761.1
WP_011370762.1	K04752	glnK; nitrogen regulatory protein P-II 2
WP_011370763.1	K03320	amt; ammonium transporter, Amt family
WP_011370764.1
WP_011370765.1
WP_011370766.1	K01491	folD; methylenetetrahydrofolate dehydrogenase (NADP+) / methenyltetrahydrofolate cyclohydrolase [EC:1.5.1.5 3.5.4.9]
WP_011370767.1	K22083	mgsC; methylamine---glutamate N-methyltransferase subunit C [EC:2.1.1.21]
WP_011370768.1	K22082	mgsB; methylamine---glutamate N-methyltransferase subunit B [EC:2.1.1.21]
WP_011370769.1	K22081	mgsA; methylamine---glutamate N-methyltransferase subunit A [EC:2.1.1.21]
WP_011370770.1	K01915	glnA; glutamine synthetase [EC:6.3.1.2]
WP_011370771.1	K00305	soxG; sarcosine oxidase, subunit gamma [EC:1.5.3.1]
WP_011370772.1	K00302	soxA; sarcosine oxidase, subunit alpha [EC:1.5.3.1]
WP_011370773.1	K00304	soxD; sarcosine oxidase, subunit delta [EC:1.5.3.1]
WP_011370774.1	K00303	soxB; sarcosine oxidase, subunit beta [EC:1.5.3.1]
WP_011370775.1	K01433	purU; formyltetrahydrofolate deformylase [EC:3.5.1.10]
WP_011370776.1
WP_011370777.1
WP_011370778.1	K09858	SEC-C motif domain protein
WP_011370779.1	K03327	TC.MATE; multidrug resistance protein, MATE family
WP_011370780.1
WP_011370781.1	K01515	nudF; ADP-ribose pyrophosphatase [EC:3.6.1.13]
WP_011370782.1	K01775	alr; alanine racemase [EC:5.1.1.1]
WP_011370783.1	K02314	dnaB; replicative DNA helicase [EC:3.6.4.12]
WP_011370784.1	K02939	RP-L9; large subunit ribosomal protein L9
WP_011370785.1
WP_011370786.1	K02963	RP-S18; small subunit ribosomal protein S18
WP_011370787.1	K02990	RP-S6; small subunit ribosomal protein S6
WP_011370788.1	K03839	fldA; flavodoxin I
WP_011370789.1	K03806	ampD; N-acetyl-anhydromuramoyl-L-alanine amidase [EC:3.5.1.28]
WP_011370790.1	K00767	nadC; nicotinate-nucleotide pyrophosphorylase (carboxylating) [EC:2.4.2.19]
WP_011370791.1	K03455	TC.KEF; monovalent cation:H+ antiporter-2, CPA2 family
WP_011370793.1	K06180	rluD; 23S rRNA pseudouridine1911/1915/1917 synthase [EC:5.4.99.23]
WP_011370794.1	K05807	bamD; outer membrane protein assembly factor BamD
WP_011370795.1	K01950	E6.3.5.1; NAD+ synthase (glutamine-hydrolysing) [EC:6.3.5.1]
WP_011370796.1	K01902	sucD; succinyl-CoA synthetase alpha subunit [EC:6.2.1.5]
WP_011370797.1	K01903	sucC; succinyl-CoA synthetase beta subunit [EC:6.2.1.5]
WP_011370798.1	K06950	uncharacterized protein
WP_011370799.1	K03774	slpA; FKBP-type peptidyl-prolyl cis-trans isomerase SlpA [EC:5.2.1.8]
WP_011370800.1
WP_011370802.1
WP_011370803.1	K19221	cobA; cob(I)alamin adenosyltransferase [EC:2.5.1.17]
WP_011370804.1	K17218	sqr; sulfide:quinone oxidoreductase [EC:1.8.5.4]
WP_011370805.1
WP_011370806.1
WP_011370807.1	K01679	E4.2.1.2B; fumarate hydratase, class II [EC:4.2.1.2]
WP_011370808.1	K03671	trxA; thioredoxin 1
WP_011370809.1
WP_011370810.1	K03386	PRDX2_4; peroxiredoxin (alkyl hydroperoxide reductase subunit C) [EC:1.11.1.15]
WP_011370811.1	K00795	ispA; farnesyl diphosphate synthase [EC:2.5.1.1 2.5.1.10]
WP_011370812.1	K01737	queD; 6-pyruvoyltetrahydropterin/6-carboxytetrahydropterin synthase [EC:4.2.3.12 4.1.2.50]
WP_011370813.1	K20978	hsbA; HptB-dependent secretion and biofilm anti anti-sigma factor
WP_011370814.1	K02654	pilD; leader peptidase (prepilin peptidase) / N-methyltransferase [EC:3.4.23.43 2.1.1.-]
WP_011370815.1
WP_011370817.1	K03406	mcp; methyl-accepting chemotaxis protein
WP_011370818.1	K00946	thiL; thiamine-monophosphate kinase [EC:2.7.4.16]
WP_011370819.1	K03625	nusB; N utilization substance protein B
WP_011370820.1	K00794	ribH; 6,7-dimethyl-8-ribityllumazine synthase [EC:2.5.1.78]
WP_011370821.1	K14652	ribBA; 3,4-dihydroxy 2-butanone 4-phosphate synthase / GTP cyclohydrolase II [EC:4.1.99.12 3.5.4.25]
WP_011370822.1	K00793	ribE; riboflavin synthase [EC:2.5.1.9]
WP_011370823.1	K11752	ribD; diaminohydroxyphosphoribosylaminopyrimidine deaminase / 5-amino-6-(5-phosphoribosylamino)uracil reductase [EC:3.5.4.26 1.1.1.193]
WP_011370824.1	K07738	nrdR; transcriptional repressor NrdR
WP_011370825.1	K00600	glyA; glycine hydroxymethyltransferase [EC:2.1.2.1]
WP_011370826.1
WP_011370827.1
WP_011370828.1	K03711	fur; Fur family transcriptional regulator, ferric uptake regulator
WP_011370829.1	K06186	bamE; outer membrane protein assembly factor BamE
WP_011370830.1	K09801	uncharacterized protein
WP_011370831.1
WP_011370832.1	K03664	smpB; SsrA-binding protein
WP_011370833.1
WP_011370834.1
WP_011370835.1
WP_011370836.1
WP_011370837.1
WP_011370838.1
WP_011370839.1
WP_011370840.1
WP_011370841.1
WP_011370842.1
WP_011370843.1
WP_011370844.1
WP_011370845.1
WP_011370847.1
WP_011370848.1
WP_011370849.1	K15726	czcA; cobalt-zinc-cadmium resistance protein CzcA
WP_011370850.1	K16264	czcD; cobalt-zinc-cadmium efflux system protein
WP_011370851.1	K07733	alpA; prophage regulatory protein
WP_011370852.1	K02417	fliNY; flagellar motor switch protein FliN/FliY
WP_011370853.1	K02416	fliM; flagellar motor switch protein FliM
WP_011370854.1	K02415	fliL; flagellar FliL protein
WP_011370855.1	K02557	motB; chemotaxis protein MotB
WP_011370857.1	K03406	mcp; methyl-accepting chemotaxis protein
WP_011370858.1	K02414	fliK; flagellar hook-length control protein FliK
WP_011370859.1	K02413	fliJ; flagellar FliJ protein
WP_011370860.1	K02412	fliI; flagellum-specific ATP synthase [EC:3.6.3.14]
WP_011370861.1	K02411	fliH; flagellar assembly protein FliH
WP_011370862.1	K02410	fliG; flagellar motor switch protein FliG
WP_011370863.1	K02409	fliF; flagellar M-ring protein FliF
WP_011370864.1	K02408	fliE; flagellar hook-basal body complex protein FliE
WP_011370865.1	K10943	flrC; two-component system, response regulator FlrC
WP_011370866.1	K10942	flrB; two-component system, sensor histidine kinase FlrB [EC:2.7.13.3]
WP_011370867.1	K10941	fleQ; sigma-54 dependent transcriptional regulator, flagellar regulatory protein
WP_011370868.1
WP_011370869.1	K02422	fliS; flagellar protein FliS
WP_011370870.1	K02407	fliD; flagellar hook-associated protein 2
WP_011370871.1	K06603	flaG; flagellar protein FlaG
WP_011370872.1	K06603	flaG; flagellar protein FlaG
WP_011370873.1	K02406	fliC; flagellin
WP_011370874.1	K02406	fliC; flagellin
WP_011370875.1
WP_011370876.1
WP_011370877.1
WP_011370879.1	K18430	legI; N,N'-diacetyllegionaminate synthase [EC:2.5.1.101]
WP_011370880.1
WP_011370881.1
WP_011370882.1
WP_011370883.1
WP_011370884.1	K08306	mltC; membrane-bound lytic murein transglycosylase C [EC:4.2.2.-]
WP_011370885.1	K02397	flgL; flagellar hook-associated protein 3 FlgL
WP_011370886.1	K02396	flgK; flagellar hook-associated protein 1 FlgK
WP_011370887.1	K02395	flgJ; flagellar protein FlgJ
WP_011370888.1	K02394	flgI; flagellar P-ring protein precursor FlgI
WP_011370889.1	K02393	flgH; flagellar L-ring protein precursor FlgH
WP_011370890.1	K02392	flgG; flagellar basal-body rod protein FlgG
WP_011370891.1	K02391	flgF; flagellar basal-body rod protein FlgF
WP_011370892.1	K02390	flgE; flagellar hook protein FlgE
WP_011370893.1	K02389	flgD; flagellar basal-body rod modification protein FlgD
WP_011370894.1	K02388	flgC; flagellar basal-body rod protein FlgC
WP_011370895.1	K02387	flgB; flagellar basal-body rod protein FlgB
WP_011370896.1
WP_011370897.1	K03415	cheV; two-component system, chemotaxis family, chemotaxis protein CheV
WP_011370898.1	K02386	flgA; flagella basal body P-ring formation protein FlgA
WP_011370899.1	K02398	flgM; negative regulator of flagellin synthesis FlgM
WP_011370900.1	K02399	flgN; flagella synthesis protein FlgN
WP_011370901.1
WP_011370902.1
WP_011370903.1	K09860	uncharacterized protein
WP_011370906.1	K01256	pepN; aminopeptidase N [EC:3.4.11.2]
WP_011370907.1	K03640	pal; peptidoglycan-associated lipoprotein
WP_011370908.1	K01420	fnr; CRP/FNR family transcriptional regulator, anaerobic regulatory protein
WP_011370909.1	K00846	KHK; ketohexokinase [EC:2.7.1.3]
WP_011370910.1	K03218	rlmB; 23S rRNA (guanosine2251-2'-O)-methyltransferase [EC:2.1.1.185]
WP_011370911.1	K12573	rnr; ribonuclease R [EC:3.1.-.-]
WP_011370912.1	K00382	DLD; dihydrolipoamide dehydrogenase [EC:1.8.1.4]
WP_011370913.1
WP_011370914.1	K03151	thiI; tRNA uracil 4-sulfurtransferase [EC:2.8.1.4]
WP_011370915.1
WP_011370917.1	K01507	ppa; inorganic pyrophosphatase [EC:3.6.1.1]
WP_011370918.1	K00982	glnE; [glutamine synthetase] adenylyltransferase / [glutamine synthetase]-adenylyl-L-tyrosine phosphorylase [EC:2.7.7.42 2.7.7.89]
WP_011370919.1
WP_011370920.1	K04752	glnK; nitrogen regulatory protein P-II 2
WP_011370921.1	K03320	amt; ammonium transporter, Amt family
WP_011370922.1
WP_011370923.1	K02406	fliC; flagellin
WP_011370924.1	K01873	VARS; valyl-tRNA synthetase [EC:6.1.1.9]
WP_011370925.1	K07184	ygiM; SH3 domain protein
WP_011370926.1
WP_011370927.1	K08301	rng; ribonuclease G [EC:3.1.26.-]
WP_011370928.1	K06287	maf; septum formation protein
WP_011370929.1
WP_011370930.1	K08679	E5.1.3.6; UDP-glucuronate 4-epimerase [EC:5.1.3.6]
WP_011370931.1	K00012	UGDH; UDPglucose 6-dehydrogenase [EC:1.1.1.22]
WP_011370932.1	K02847	waaL; O-antigen ligase [EC:2.4.1.-]
WP_011370933.1
WP_011370934.1
WP_011370935.1	K07265	kpsS; capsular polysaccharide export protein
WP_011370936.1	K09824	virK; uncharacterized protein
WP_011370937.1	K02841	waaC; heptosyltransferase I [EC:2.4.-.-]
WP_011370938.1	K03274	gmhD; ADP-L-glycero-D-manno-heptose 6-epimerase [EC:5.1.3.20]
WP_011370939.1
WP_011370940.1	K11085	msbA; ATP-binding cassette, subfamily B, bacterial MsbA [EC:3.6.3.-]
WP_011370941.1	K02517	lpxL; Kdo2-lipid IVA lauroyltransferase [EC:2.3.1.241]
WP_011370942.1	K01595	ppc; phosphoenolpyruvate carboxylase [EC:4.1.1.31]
WP_011370943.1	K01579	panD; aspartate 1-decarboxylase [EC:4.1.1.11]
WP_011370944.1	K02557	motB; chemotaxis protein MotB
WP_011370945.1	K02556	motA; chemotaxis protein MotA
WP_011370946.1	K01918	panC; pantoate--beta-alanine ligase [EC:6.3.2.1]
WP_011370947.1	K00606	panB; 3-methyl-2-oxobutanoate hydroxymethyltransferase [EC:2.1.2.11]
WP_011370948.1	K00950	folK; 2-amino-4-hydroxy-6-hydroxymethyldihydropteridine diphosphokinase [EC:2.7.6.3]
WP_011370949.1	K00970	pcnB; poly(A) polymerase [EC:2.7.7.19]
WP_011370950.1
WP_011370951.1	K01867	WARS; tryptophanyl-tRNA synthetase [EC:6.1.1.2]
WP_011370952.1	K03585	acrA; membrane fusion protein, multidrug efflux system
WP_011370953.1	K18138	acrB; multidrug efflux pump
WP_011370954.1	K03321	TC.SULP; sulfate permease, SulP family
WP_011370955.1	K09913	ppnP; purine/pyrimidine-nucleoside phosphorylase [EC:2.4.2.1 2.4.2.2]
WP_011370956.1
WP_011370957.1	K01759	GLO1; lactoylglutathione lyase [EC:4.4.1.5]
WP_011370958.1	K05820	hcaT; MFS transporter, PPP family, 3-phenylpropionic acid transporter
WP_011370959.1	K01736	aroC; chorismate synthase [EC:4.2.3.5]
WP_011370960.1	K07107	ybgC; acyl-CoA thioester hydrolase [EC:3.1.2.-]
WP_011370962.1
WP_011370963.1	K14155	patB; cystathione beta-lyase [EC:4.4.1.8]
WP_011370964.1
WP_011370965.1
WP_011370966.1	K01674	cah; carbonic anhydrase [EC:4.2.1.1]
WP_011370967.1	K07320	prmB; ribosomal protein L3 glutamine methyltransferase [EC:2.1.1.298]
WP_011370968.1	K03831	mogA; molybdopterin adenylyltransferase [EC:2.7.7.75]
WP_011370969.1	K01338	lon; ATP-dependent Lon protease [EC:3.4.21.53]
WP_011370970.1	K17224	soxB; sulfur-oxidizing protein SoxB
WP_011370971.1	K01952	purL; phosphoribosylformylglycinamidine synthase [EC:6.3.5.3]
WP_011370972.1	K07287	bamC; outer membrane protein assembly factor BamC
WP_011370974.1	K03564	BCP; peroxiredoxin Q/BCP [EC:1.11.1.15]
WP_011370975.1	K07175	phoH2; PhoH-like ATPase
WP_011370976.1
WP_011370977.1	K10716	kch; voltage-gated potassium channel
WP_011370978.1	K18800	ubiI; 2-octaprenylphenol hydroxylase [EC:1.14.13.-]
WP_011370979.1	K03185	ubiH; 2-octaprenyl-6-methoxyphenol hydroxylase [EC:1.14.13.-]
WP_011370980.1	K01262	pepP; Xaa-Pro aminopeptidase [EC:3.4.11.9]
WP_011370981.1	K09895	uncharacterized protein
WP_011370982.1	K09888	zapA; cell division protein ZapA
WP_011370983.1	K01934	MTHFS; 5-formyltetrahydrofolate cyclo-ligase [EC:6.3.3.2]
WP_011370984.1	K01754	E4.3.1.19; threonine dehydratase [EC:4.3.1.19]
WP_011370985.1	K02014	TC.FEV.OM; iron complex outermembrane recepter protein
WP_011370986.1	K07152	SCO1_2; protein SCO1/2
WP_011370987.1	K09796	pccA; periplasmic copper chaperone A
WP_011370988.1
WP_011370989.1	K01807	rpiA; ribose 5-phosphate isomerase A [EC:5.3.1.6]
WP_011370990.1
WP_011370991.1	K01845	hemL; glutamate-1-semialdehyde 2,1-aminomutase [EC:5.4.3.8]
WP_011370992.1	K09906	epmC; elongation factor P hydroxylase [EC:1.14.-.-]
WP_011370993.1
WP_011370994.1
WP_011370995.1	K07233	pcoB; copper resistance protein B
WP_011370996.1
WP_011370997.1
WP_011370998.1	K08982	putative membrane protein
WP_011370999.1
WP_011371000.1	K08982	putative membrane protein
WP_011371001.1	K13590	dgcB; diguanylate cyclase [EC:2.7.7.65]
WP_011371002.1	K02558	mpl; UDP-N-acetylmuramate: L-alanyl-gamma-D-glutamyl-meso-diaminopimelate ligase [EC:6.3.2.45]
WP_011371004.1	K21071	pfk; ATP-dependent phosphofructokinase / diphosphate-dependent phosphofructokinase [EC:2.7.1.11 2.7.1.90]
WP_011371005.1	K03442	mscS; small conductance mechanosensitive channel
WP_011371006.1	K07283	ydiY; putative salt-induced outer membrane protein
WP_011371007.1	K02556	motA; chemotaxis protein MotA
WP_011371008.1	K02557	motB; chemotaxis protein MotB
WP_011371009.1	K03563	csrA; carbon storage regulator
WP_011371010.1	K00928	lysC; aspartate kinase [EC:2.7.2.4]
WP_011371011.1	K01872	AARS; alanyl-tRNA synthetase [EC:6.1.1.7]
WP_011371012.1	K03565	recX; regulatory protein
WP_011371013.1	K03553	recA; recombination protein RecA
WP_011371014.1	K03743	pncC; nicotinamide-nucleotide amidase [EC:3.5.1.42]
WP_011371015.1	K03555	mutS; DNA mismatch repair protein MutS
WP_011371016.1	K05838	ybbN; putative thioredoxin
WP_011371017.1
WP_011371018.1	K01920	gshB; glutathione synthase [EC:6.3.2.3]
WP_011371019.1	K03769	ppiC; peptidyl-prolyl cis-trans isomerase C [EC:5.2.1.8]
WP_011371020.1	K00901	dgkA; diacylglycerol kinase (ATP) [EC:2.7.1.107]
WP_011371021.1
WP_011371022.1
WP_011371023.1
WP_011371024.1
WP_011371025.1
WP_011371026.1
WP_011371027.1
WP_011371029.1
WP_011371030.1	K04079	HSP90A; molecular chaperone HtpG
WP_011371031.1
WP_011371032.1
WP_011371033.1	K03407	cheA; two-component system, chemotaxis family, sensor kinase CheA [EC:2.7.13.3]
WP_011371034.1	K03411	cheD; chemotaxis protein CheD [EC:3.5.1.44]
WP_011371035.1	K11991	tadA; tRNA(adenine34) deaminase [EC:3.5.4.33]
WP_011371036.1	K01951	guaA; GMP synthase (glutamine-hydrolysing) [EC:6.3.5.2]
WP_011371037.1	K00088	IMPDH; IMP dehydrogenase [EC:1.1.1.205]
WP_011371038.1
WP_011371039.1
WP_011371040.1
WP_011371041.1	K01079	serB; phosphoserine phosphatase [EC:3.1.3.3]
WP_011371043.1	K03561	exbB; biopolymer transport protein ExbB
WP_011371044.1	K03559	exbD; biopolymer transport protein ExbD
WP_011371045.1
WP_011371046.1	K02426	sufE; cysteine desulfuration protein SufE
WP_011371047.1	K03799	htpX; heat shock protein HtpX [EC:3.4.24.-]
WP_011371048.1	K02434	gatB; aspartyl-tRNA(Asn)/glutamyl-tRNA(Gln) amidotransferase subunit B [EC:6.3.5.6 6.3.5.7]
WP_011371049.1	K02433	gatA; aspartyl-tRNA(Asn)/glutamyl-tRNA(Gln) amidotransferase subunit A [EC:6.3.5.6 6.3.5.7]
WP_011371050.1	K02435	gatC; aspartyl-tRNA(Asn)/glutamyl-tRNA(Gln) amidotransferase subunit C [EC:6.3.5.6 6.3.5.7]
WP_011371051.1	K03569	mreB; rod shape-determining protein MreB and related proteins
WP_011371052.1	K03570	mreC; rod shape-determining protein MreC
WP_011371053.1	K03571	mreD; rod shape-determining protein MreD
WP_011371054.1	K05515	mrdA; penicillin-binding protein 2 [EC:3.4.16.4]
WP_011371055.1	K05837	rodA; rod shape determining protein RodA
WP_011371056.1	K07258	dacC; serine-type D-Ala-D-Ala carboxypeptidase (penicillin-binding protein 5/6) [EC:3.4.16.4]
WP_011371057.1	K00824	dat; D-alanine transaminase [EC:2.6.1.21]
WP_011371058.1	K09158	uncharacterized protein
WP_011371059.1	K03801	lipB; lipoyl(octanoyl) transferase [EC:2.3.1.181]
WP_011371060.1	K03644	lipA; lipoyl synthase [EC:2.8.1.8]
WP_011371061.1
WP_011371064.1
WP_011371065.1
WP_011371066.1
WP_011371067.1
WP_011371069.1
WP_011371070.1	K04083	hslO; molecular chaperone Hsp33
WP_011371071.1	K09861	uncharacterized protein
WP_011371072.1
WP_011371073.1	K00992	murU; N-acetyl-alpha-D-muramate 1-phosphate uridylyltransferase [EC:2.7.7.99]
WP_011371074.1	K07102	amgK; N-acetylmuramate 1-kinase [EC:2.7.1.221]
WP_011371075.1	K04744	lptD; LPS-assembly protein
WP_011371076.1	K03771	surA; peptidyl-prolyl cis-trans isomerase SurA [EC:5.2.1.8]
WP_011371077.1	K00097	pdxA; 4-hydroxythreonine-4-phosphate dehydrogenase [EC:1.1.1.262]
WP_011371078.1	K02528	ksgA; 16S rRNA (adenine1518-N6/adenine1519-N6)-dimethyltransferase [EC:2.1.1.182]
WP_011371079.1	K01525	apaH; bis(5'-nucleosyl)-tetraphosphatase (symmetrical) [EC:3.6.1.41]
WP_011371080.1
WP_011371081.1
WP_011371082.1	K04764	ihfA; integration host factor subunit alpha
WP_011371083.1	K01890	FARSB; phenylalanyl-tRNA synthetase beta chain [EC:6.1.1.20]
WP_011371084.1	K01889	FARSA; phenylalanyl-tRNA synthetase alpha chain [EC:6.1.1.20]
WP_011371085.1	K02887	RP-L20; large subunit ribosomal protein L20
WP_011371086.1	K02916	RP-L35; large subunit ribosomal protein L35
WP_011371088.1	K01868	TARS; threonyl-tRNA synthetase [EC:6.1.1.3]
WP_011371089.1
WP_011371090.1
WP_011371091.1
WP_011371092.1	K00573	E2.1.1.77; protein-L-isoaspartate(D-aspartate) O-methyltransferase [EC:2.1.1.77]
WP_011371094.1	K02237	comEA; competence protein ComEA
WP_011371095.1	K05789	wzzB; chain length determinant protein (polysaccharide antigen chain regulator)
WP_011371096.1	K03606	wcaJ; putative colanic acid biosysnthesis UDP-glucose lipid carrier transferase
WP_011371097.1
WP_011371098.1	K15778	pmm-pgm; phosphomannomutase / phosphoglucomutase [EC:5.4.2.8 5.4.2.2]
WP_011371099.1	K00971	manC; mannose-1-phosphate guanylyltransferase [EC:2.7.7.13]
WP_011371100.1	K22252	tld; GDP-6-deoxy-D-talose 4-dehydrogenase [EC:1.1.1.135]
WP_011371101.1	K01711	gmd; GDPmannose 4,6-dehydratase [EC:4.2.1.47]
WP_011371102.1
WP_011371103.1
WP_011371104.1
WP_011371105.1
WP_011371106.1
WP_011371107.1	K01790	rfbC; dTDP-4-dehydrorhamnose 3,5-epimerase [EC:5.1.3.13]
WP_011371108.1
WP_011371109.1	K12452	ascC; CDP-4-dehydro-6-deoxyglucose reductase, E1 [EC:1.17.1.1]
WP_011371110.1	K01709	rfbG; CDP-glucose 4,6-dehydratase [EC:4.2.1.45]
WP_011371111.1	K00978	rfbF; glucose-1-phosphate cytidylyltransferase [EC:2.7.7.33]
WP_011371112.1	K00523	ascD; CDP-4-dehydro-6-deoxyglucose reductase, E3 [EC:1.17.1.1]
WP_011371113.1	K00820	glmS; glucosamine---fructose-6-phosphate aminotransferase (isomerizing) [EC:2.6.1.16]
WP_011371114.1	K07056	rsmI; 16S rRNA (cytidine1402-2'-O)-methyltransferase [EC:2.1.1.198]
WP_011371115.1	K07121	uncharacterized protein
WP_011371116.1	K07460	yraN; putative endonuclease
WP_011371117.1
WP_011371118.1
WP_011371119.1
WP_011371120.1	K07240	chrA; chromate transporter
WP_011371121.1
WP_011371122.1
WP_011371123.1
WP_011371124.1
WP_011371125.1
WP_011371126.1
WP_011371127.1
WP_011371128.1	K07043	uncharacterized protein
WP_011371129.1	K06177	rluA; tRNA pseudouridine32 synthase / 23S rRNA pseudouridine746 synthase [EC:5.4.99.28 5.4.99.29]
WP_011371130.1	K00174	korA; 2-oxoglutarate/2-oxoacid ferredoxin oxidoreductase subunit alpha [EC:1.2.7.3 1.2.7.11]
WP_011371131.1	K00175	korB; 2-oxoglutarate/2-oxoacid ferredoxin oxidoreductase subunit beta [EC:1.2.7.3 1.2.7.11]
WP_011371132.1
WP_011371133.1
WP_011371134.1	K02342	dnaQ; DNA polymerase III subunit epsilon [EC:2.7.7.7]
WP_011371136.1	K00681	ggt; gamma-glutamyltranspeptidase / glutathione hydrolase [EC:2.3.2.2 3.4.19.13]
WP_011371137.1	K03769	ppiC; peptidyl-prolyl cis-trans isomerase C [EC:5.2.1.8]
WP_011371138.1	K00021	HMGCR; hydroxymethylglutaryl-CoA reductase (NADPH) [EC:1.1.1.34]
WP_011371139.1	K01823	idi; isopentenyl-diphosphate Delta-isomerase [EC:5.3.3.2]
WP_011371140.1	K01641	E2.3.3.10; hydroxymethylglutaryl-CoA synthase [EC:2.3.3.10]
WP_011371141.1
WP_011371142.1
WP_011371143.1
WP_011371144.1	K12511	tadC; tight adherence protein C
WP_011371145.1	K12510	tadB; tight adherence protein B
WP_011371146.1	K02283	cpaF; pilus assembly protein CpaF
WP_011371147.1	K02282	cpaE; pilus assembly protein CpaE
WP_011371148.1	K02280	cpaC; pilus assembly protein CpaC
WP_011371149.1	K02279	cpaB; pilus assembly protein CpaB
WP_011371151.1
WP_011371152.1
WP_011371153.1	K00869	E2.7.1.36; mevalonate kinase [EC:2.7.1.36]
WP_011371155.1	K01597	MVD; diphosphomevalonate decarboxylase [EC:4.1.1.33]
WP_011371156.1
WP_011371157.1
WP_011371158.1
WP_011371159.1	K03600	sspB; stringent starvation protein B
WP_011371160.1	K03599	sspA; stringent starvation protein A
WP_011371161.1	K04568	epmA; elongation factor P--(R)-beta-lysine ligase [EC:6.3.1.-]
WP_011371162.1	K02356	efp; elongation factor P
WP_011371163.1	K19810	epmB; L-lysine 2,3-aminomutase [EC:5.4.3.-]
WP_011371164.1
WP_011371165.1	K07027	glycosyltransferase 2 family protein
WP_011371166.1
WP_011371167.1	K11720	lptG; lipopolysaccharide export system permease protein
WP_011371168.1	K07091	lptF; lipopolysaccharide export system permease protein
WP_011371169.1	K01255	CARP; leucyl aminopeptidase [EC:3.4.11.1]
WP_011371170.1	K02339	holC; DNA polymerase III subunit chi [EC:2.7.7.7]
WP_011371171.1	K02669	pilT; twitching motility protein PilT
WP_011371172.1
WP_011371173.1
WP_011371174.1
WP_011371175.1	K03702	uvrB; excinuclease ABC subunit B
WP_011371176.1	K00812	aspB; aspartate aminotransferase [EC:2.6.1.1]
WP_011371177.1	K08312	nudE; ADP-ribose diphosphatase [EC:3.6.1.-]
WP_011371178.1	K20881	yrfG; 5'-nucleotidase [EC:3.1.3.5]
WP_011371179.1	K00569	TPMT; thiopurine S-methyltransferase [EC:2.1.1.67]
WP_011371180.1
WP_011371181.1
WP_011371182.1	K15738	uup; ABC transport system&#160;ATP-binding/permease protein
WP_011371183.1
WP_011371184.1	K00526	E1.17.4.1B; ribonucleoside-diphosphate reductase beta chain [EC:1.17.4.1]
WP_011371185.1	K01834	PGAM; 2,3-bisphosphoglycerate-dependent phosphoglycerate mutase [EC:5.4.2.11]
WP_011371186.1
WP_011371187.1
WP_011371188.1
WP_011371189.1	K05844	rimK; ribosomal protein S6--L-glutamate ligase [EC:6.3.2.-]
WP_011371191.1
WP_011371192.1	K03088	rpoE; RNA polymerase sigma-70 factor, ECF subfamily
WP_011371193.1	K07058	membrane protein
WP_011371194.1
WP_011371196.1	K09930	uncharacterized protein
WP_011371197.1
WP_011371198.1	K12340	tolC; outer membrane protein
WP_011371199.1	K07787	cusA; Cu(I)/Ag(I) efflux system membrane protein CusA/SilA
WP_011371200.1	K07798	cusB; membrane fusion protein, Cu(I)/Ag(I) efflux system
WP_011371201.1	K03152	thiJ; protein deglycase [EC:3.5.1.124]
WP_011371202.1	K03797	E3.4.21.102; carboxyl-terminal processing protease [EC:3.4.21.102]
WP_011371203.1
WP_011371204.1
WP_011371205.1
WP_011371206.1
WP_011371207.1
WP_011371208.1	K02050	ABC.SN.P; NitT/TauT family transport system permease protein
WP_011371209.1	K02049	ABC.SN.A; NitT/TauT family transport system ATP-binding protein
WP_011371210.1	K07722	nikR; CopG family transcriptional regulator, nickel-responsive regulator
WP_011371211.1	K09967	uncharacterized protein
WP_011371213.1	K01941	E6.3.4.6; urea carboxylase [EC:6.3.4.6]
WP_011371214.1	K01457	atzF; allophanate hydrolase [EC:3.5.1.54]
WP_011371215.1	K00696	E2.4.1.14; sucrose-phosphate synthase [EC:2.4.1.14]
WP_011371216.1
WP_011371217.1	K00847	E2.7.1.4; fructokinase [EC:2.7.1.4]
WP_011371218.1	K05341	E2.4.1.4; amylosucrase [EC:2.4.1.4]
WP_011371219.1	K01915	glnA; glutamine synthetase [EC:6.3.1.2]
WP_011371220.1	K01470	E3.5.2.10; creatinine amidohydrolase [EC:3.5.2.10]
WP_011371221.1	K02051	ABC.SN.S; NitT/TauT family transport system substrate-binding protein
WP_011371222.1
WP_011371223.1
WP_011371225.1
WP_011371226.1
WP_011371227.1	K03086	rpoD; RNA polymerase primary sigma factor
WP_011371228.1	K02316	dnaG; DNA primase [EC:2.7.7.-]
WP_011371229.1	K09117	uncharacterized protein
WP_011371230.1	K02970	RP-S21; small subunit ribosomal protein S21
WP_011371231.1	K01409	KAE1; N6-L-threonylcarbamoyladenine synthase [EC:2.3.1.234]
WP_011371232.1	K08591	plsY; glycerol-3-phosphate acyltransferase PlsY [EC:2.3.1.15]
WP_011371233.1	K01633	folB; 7,8-dihydroneopterin aldolase/epimerase/oxygenase [EC:4.1.2.25 5.1.99.8 1.13.11.81]
WP_011371234.1
WP_011371235.1
WP_011371236.1
WP_011371237.1	K06153	bacA; undecaprenyl-diphosphatase [EC:3.6.1.27]
WP_011371238.1	K17758	nnr; ADP-dependent NAD(P)H-hydrate dehydratase [EC:4.2.1.136]
WP_011371238.1	K17759	AIBP; NAD(P)H-hydrate epimerase [EC:5.1.99.6]
WP_011371239.1	K01589	purK; 5-(carboxyamino)imidazole ribonucleotide synthase [EC:6.3.4.18]
WP_011371241.1
WP_011371242.1	K00789	metK; S-adenosylmethionine synthetase [EC:2.5.1.6]
WP_011371243.1	K00297	metF; methylenetetrahydrofolate reductase (NADPH) [EC:1.5.1.20]
WP_011371244.1	K09761	rsmE; 16S rRNA (uracil1498-N3)-methyltransferase [EC:2.1.1.193]
WP_011371245.1	K01919	gshA; glutamate--cysteine ligase [EC:6.3.2.2]
WP_011371246.1	K01920	gshB; glutathione synthase [EC:6.3.2.3]
WP_011371247.1	K03734	apbE; FAD:protein FMN transferase [EC:2.7.1.180]
WP_011371248.1	K07735	algH; putative transcriptional regulator
WP_011371249.1	K07447	ruvX; putative holliday junction resolvase [EC:3.1.-.-]
WP_011371250.1	K00609	pyrB; aspartate carbamoyltransferase catalytic subunit [EC:2.1.3.2]
WP_011371251.1	K01465	URA4; dihydroorotase [EC:3.5.2.3]
WP_011371252.1
WP_011371253.1
WP_011371254.1	K22468	ppk2; polyphosphate kinase [EC:2.7.4.1]
WP_011371255.1	K06997	yggS; PLP dependent protein
WP_011371256.1
WP_011371257.1	K00262	E1.4.1.4; glutamate dehydrogenase (NADP+) [EC:1.4.1.4]
WP_011371258.1	K00286	proC; pyrroline-5-carboxylate reductase [EC:1.5.1.2]
WP_011371259.1	K02221	yggT; YggT family protein
WP_011371260.1	K00641	metX; homoserine O-acetyltransferase [EC:2.3.1.31]
WP_011371261.1
WP_011371262.1	K04759	feoB; ferrous iron transport protein B
WP_011371263.1
WP_011371264.1
WP_011371265.1
WP_011371266.1
WP_011371267.1	K06999	phospholipase/carboxylesterase
WP_011371268.1	K01586	lysA; diaminopimelate decarboxylase [EC:4.1.1.20]
WP_011371269.1
WP_011371270.1	K06969	rlmI; 23S rRNA (cytosine1962-C5)-methyltransferase [EC:2.1.1.191]
WP_011371271.1	K02437	gcvH; glycine cleavage system H protein
WP_011371272.1
WP_011371275.1
WP_011371276.1
WP_011371277.1	K15726	czcA; cobalt-zinc-cadmium resistance protein CzcA
WP_011371278.1
WP_011371279.1	K03704	cspA; cold shock protein (beta-ribbon, CspA family)
WP_011371280.1
WP_011371281.1	K01772	hemH; protoporphyrin/coproporphyrin ferrochelatase [EC:4.99.1.1 4.99.1.9]
WP_011371282.1	K13938	folM; dihydromonapterin reductase / dihydrofolate reductase [EC:1.5.1.50 1.5.1.3]
WP_011371283.1
WP_011371286.1
WP_011371287.1	K07089	uncharacterized protein
WP_011371288.1
WP_011371289.1	K03892	arsR; ArsR family transcriptional regulator, arsenate/arsenite/antimonite-responsive transcriptional repressor
WP_011371290.1	K00116	mqo; malate dehydrogenase (quinone) [EC:1.1.5.4]
WP_011371292.1	K09007	folE2; GTP cyclohydrolase IB [EC:3.5.4.16]
WP_011371293.1
WP_011371294.1	K03719	lrp; Lrp/AsnC family transcriptional regulator, leucine-responsive regulatory protein
WP_011371295.1	K01649	leuA; 2-isopropylmalate synthase [EC:2.3.3.13]
WP_011371296.1	K05838	ybbN; putative thioredoxin
WP_011371297.1
WP_011371298.1
WP_011371299.1	K06966	ppnN; pyrimidine/purine-5'-nucleotide nucleosidase [EC:3.2.2.10 3.2.2.-]
WP_011371300.1	K05590	srmB; ATP-dependent RNA helicase SrmB [EC:3.6.4.13]
WP_011371301.1
WP_011371302.1
WP_011371303.1
WP_011371304.1	K00135	gabD; succinate-semialdehyde dehydrogenase / glutarate-semialdehyde dehydrogenase [EC:1.2.1.16 1.2.1.79 1.2.1.20]
WP_011371305.1
WP_011371306.1	K01465	URA4; dihydroorotase [EC:3.5.2.3]
WP_011371307.1	K08998	uncharacterized protein
WP_011371308.1	K00937	ppk; polyphosphate kinase [EC:2.7.4.1]
WP_011371309.1	K01524	ppx-gppA; exopolyphosphatase / guanosine-5'-triphosphate,3'-diphosphate pyrophosphatase [EC:3.6.1.11 3.6.1.40]
WP_011371310.1	K00380	cysJ; sulfite reductase (NADPH) flavoprotein alpha-component [EC:1.8.1.2]
WP_011371311.1
WP_011371312.1	K00762	pyrE; orotate phosphoribosyltransferase [EC:2.4.2.10]
WP_011371313.1	K08296	sixA; phosphohistidine phosphatase [EC:3.1.3.-]
WP_011371314.1	K03406	mcp; methyl-accepting chemotaxis protein
WP_011371315.1	K07090	uncharacterized protein
WP_011371316.1	K00930	argB; acetylglutamate kinase [EC:2.7.2.8]
WP_011371317.1
WP_011371319.1	K09767	yajQ; cyclic-di-GMP-binding protein
WP_011371320.1
WP_011371321.1
WP_011371322.1	K15778	pmm-pgm; phosphomannomutase / phosphoglucomutase [EC:5.4.2.8 5.4.2.2]
WP_011371323.1	K01520	dut; dUTP pyrophosphatase [EC:3.6.1.23]
WP_011371324.1	K07238	TC.ZIP; zinc transporter, ZIP family
WP_011371325.1
WP_011371326.1	K02168	betT; choline/glycine/proline betaine transport protein
WP_011371327.1
WP_011371330.1
WP_011371331.1
WP_011371332.1	K13038	coaBC; phosphopantothenoylcysteine decarboxylase / phosphopantothenate---cysteine ligase [EC:4.1.1.36 6.3.2.5]
WP_011371333.1	K07107	ybgC; acyl-CoA thioester hydrolase [EC:3.1.2.-]
WP_011371335.1	K02902	RP-L28; large subunit ribosomal protein L28
WP_011371336.1	K02913	RP-L33; large subunit ribosomal protein L33
WP_011371337.1
WP_011371338.1	K10563	mutM; formamidopyrimidine-DNA glycosylase [EC:3.2.2.23 4.2.99.18]
WP_011371339.1
WP_011371340.1	K01537	E3.6.3.8; Ca2+-transporting ATPase [EC:3.6.3.8]
WP_011371341.1
WP_011371342.1	K02017	modC; molybdate transport system ATP-binding protein [EC:3.6.3.29]
WP_011371343.1	K02018	modB; molybdate transport system permease protein
WP_011371344.1	K02020	modA; molybdate transport system substrate-binding protein
WP_011371345.1	K02019	modE; molybdate transport system regulatory protein
WP_011371346.1
WP_011371347.1	K00954	E2.7.7.3A; pantetheine-phosphate adenylyltransferase [EC:2.7.7.3]
WP_011371348.1
WP_011371349.1	K08316	rsmD; 16S rRNA (guanine966-N2)-methyltransferase [EC:2.1.1.171]
WP_011371350.1
WP_011371351.1
WP_011371352.1	K09700	uncharacterized protein
WP_011371353.1
WP_011371354.1
WP_011371355.1
WP_011371356.1
WP_011371357.1	K07263	pqqL; zinc protease [EC:3.4.24.-]
WP_011371358.1	K07263	pqqL; zinc protease [EC:3.4.24.-]
WP_011371359.1	K03110	ftsY; fused signal recognition particle receptor
WP_011371360.1
WP_011371361.1
WP_011371362.1	K00647	fabB; 3-oxoacyl-[acyl-carrier-protein] synthase I [EC:2.3.1.41]
WP_011371363.1	K01716	fabA; 3-hydroxyacyl-[acyl-carrier protein] dehydratase / trans-2-decenoyl-[acyl-carrier protein] isomerase [EC:4.2.1.59 5.3.3.14]
WP_011371364.1	K03525	coaX; type III pantothenate kinase [EC:2.7.1.33]
WP_011371365.1	K03524	birA; BirA family transcriptional regulator, biotin operon repressor / biotin---[acetyl-CoA-carboxylase] ligase [EC:6.3.4.15]
WP_011371368.1	K03216	trmL; tRNA (cytidine/uridine-2'-O-)-methyltransferase [EC:2.1.1.207]
WP_011371369.1	K00057	gpsA; glycerol-3-phosphate dehydrogenase (NAD(P)+) [EC:1.1.1.94]
WP_011371370.1	K03071	secB; preprotein translocase subunit SecB
WP_011371372.1
WP_011371373.1	K15633	gpmI; 2,3-bisphosphoglycerate-independent phosphoglycerate mutase [EC:5.4.2.12]
WP_011371374.1	K00265	gltB; glutamate synthase (NADPH/NADH) large chain [EC:1.4.1.13 1.4.1.14]
WP_011371375.1	K00266	gltD; glutamate synthase (NADPH/NADH) small chain [EC:1.4.1.13 1.4.1.14]
WP_011371376.1
WP_011371377.1	K01533	copB; Cu2+-exporting ATPase [EC:3.6.3.4]
WP_011371378.1
WP_011371379.1
WP_011371380.1	K00406	ccoP; cytochrome c oxidase cbb3-type subunit III
WP_011371381.1	K00405	ccoO; cytochrome c oxidase cbb3-type subunit II
WP_011371382.1	K00404	ccoN; cytochrome c oxidase cbb3-type subunit I [EC:1.9.3.1]
WP_011371383.1	K01693	hisB; imidazoleglycerol-phosphate dehydratase [EC:4.2.1.19]
WP_011371384.1	K02501	hisH; glutamine amidotransferase [EC:2.4.2.-]
WP_011371385.1	K01814	hisA; phosphoribosylformimino-5-aminoimidazole carboxamide ribotide isomerase [EC:5.3.1.16]
WP_011371386.1	K02500	hisF; cyclase [EC:4.1.3.-]
WP_011371387.1	K01523	hisE; phosphoribosyl-ATP pyrophosphohydrolase [EC:3.6.1.31]
WP_011371388.1	K02503	HINT1; histidine triad (HIT) family protein
WP_011371389.1	K03116	tatA; sec-independent protein translocase protein TatA
WP_011371390.1	K03117	tatB; sec-independent protein translocase protein TatB
WP_011371391.1	K03118	tatC; sec-independent protein translocase protein TatC
WP_011371393.1	K06973	uncharacterized protein
WP_011371394.1
WP_011371395.1	K01012	bioB; biotin synthase [EC:2.8.1.6]
WP_011371396.1	K00652	bioF; 8-amino-7-oxononanoate synthase [EC:2.3.1.47]
WP_011371397.1	K02170	bioH; pimeloyl-[acyl-carrier protein] methyl ester esterase [EC:3.1.1.85]
WP_011371398.1	K02169	bioC; malonyl-CoA O-methyltransferase [EC:2.1.1.197]
WP_011371399.1
WP_011371400.1
WP_011371401.1	K03406	mcp; methyl-accepting chemotaxis protein
WP_011371402.1
WP_011371403.1
WP_011371404.1	K04066	priA; primosomal protein N' (replication factor Y) (superfamily II helicase) [EC:3.6.4.-]
WP_011371405.1	K09924	uncharacterized protein
WP_011371406.1	K06001	trpB; tryptophan synthase beta chain [EC:4.2.1.20]
WP_011371407.1	K15984	rsmJ; 16S rRNA (guanine1516-N2)-methyltransferase [EC:2.1.1.242]
WP_011371408.1	K03098	APOD; apolipoprotein D and lipocalin family protein
WP_011371410.1
WP_011371411.1	K02014	TC.FEV.OM; iron complex outermembrane recepter protein
WP_011371412.1	K09768	uncharacterized protein
WP_011371413.1	K03654	recQ; ATP-dependent DNA helicase RecQ [EC:3.6.4.12]
WP_011371414.1	K07089	uncharacterized protein
WP_011371415.1
WP_011371416.1	K03406	mcp; methyl-accepting chemotaxis protein
WP_011371417.1	K18138	acrB; multidrug efflux pump
WP_011371418.1	K03585	acrA; membrane fusion protein, multidrug efflux system
WP_011371419.1
WP_011371420.1	K06911	uncharacterized protein
WP_011371421.1	K03406	mcp; methyl-accepting chemotaxis protein
WP_011371422.1	K09004	uncharacterized protein
WP_011371423.1
WP_011371424.1
WP_011371425.1
WP_011371426.1	K05592	deaD; ATP-dependent RNA helicase DeaD [EC:3.6.4.13]
WP_011371427.1	K03406	mcp; methyl-accepting chemotaxis protein
WP_011371428.1
WP_011371429.1
WP_011371430.1
WP_011371431.1	K05516	cbpA; curved DNA-binding protein
WP_011371432.1	K02014	TC.FEV.OM; iron complex outermembrane recepter protein
WP_011371433.1
WP_011371434.1	K01835	pgm; phosphoglucomutase [EC:5.4.2.2]
WP_011371435.1
WP_011371436.1
WP_011371437.1	K02069	ABC.X2.P; putative ABC transport system permease protein
WP_011371438.1
WP_011371439.1	K13993	HSP20; HSP20 family protein
WP_011371440.1	K02051	ABC.SN.S; NitT/TauT family transport system substrate-binding protein
WP_011371441.1
WP_011371442.1
WP_011371443.1	K03310	TC.AGCS; alanine or glycine:cation symporter, AGCS family
WP_011371444.1	K09159	cptB; antitoxin CptB
WP_011371445.1	K00240	sdhB; succinate dehydrogenase / fumarate reductase, iron-sulfur subunit [EC:1.3.5.1 1.3.5.4]
WP_011371446.1	K00239	sdhA; succinate dehydrogenase / fumarate reductase, flavoprotein subunit [EC:1.3.5.1 1.3.5.4]
WP_011371448.1	K00241	sdhC; succinate dehydrogenase / fumarate reductase, cytochrome b subunit
WP_011371449.1	K01652	E2.2.1.6L; acetolactate synthase I/II/III large subunit [EC:2.2.1.6]
WP_011371450.1	K09933	mtfA; MtfA peptidase
WP_011371451.1
WP_011371453.1	K03605	hyaD; hydrogenase maturation protease [EC:3.4.23.-]
WP_011371454.1	K05922	hydB; quinone-reactive Ni/Fe-hydrogenase large subunit [EC:1.12.5.1]
WP_011371455.1	K05927	hydA; quinone-reactive Ni/Fe-hydrogenase small subunit [EC:1.12.5.1]
WP_011371456.1	K04651	hypA; hydrogenase nickel incorporation protein HypA/HybF
WP_011371457.1	K04655	hypE; hydrogenase expression/formation protein HypE
WP_011371458.1	K04654	hypD; hydrogenase expression/formation protein HypD
WP_011371459.1	K04653	hypC; hydrogenase expression/formation protein HypC
WP_011371460.1	K04652	hypB; hydrogenase nickel incorporation protein HypB
WP_011371461.1
WP_011371463.1
WP_011371464.1	K01011	TST; thiosulfate/3-mercaptopyruvate sulfurtransferase [EC:2.8.1.1 2.8.1.2]
WP_011371465.1
WP_011371466.1
WP_011371467.1	K06957	tmcA; tRNA(Met) cytidine acetyltransferase [EC:2.3.1.193]
WP_011371468.1	K01433	purU; formyltetrahydrofolate deformylase [EC:3.5.1.10]
WP_011371469.1	K01142	E3.1.11.2; exodeoxyribonuclease III [EC:3.1.11.2]
WP_011371470.1	K00523	ascD; CDP-4-dehydro-6-deoxyglucose reductase, E3 [EC:1.17.1.1]
WP_011371472.1
WP_011371473.1	K05366	mrcA; penicillin-binding protein 1A [EC:2.4.1.129 3.4.16.4]
WP_011371474.1
WP_011371475.1	K00939	adk; adenylate kinase [EC:2.7.4.3]
WP_011371476.1	K01118	acpD; FMN-dependent NADH-azoreductase [EC:1.7.-.-]
WP_011371477.1	K06213	mgtE; magnesium transporter
WP_011371478.1	K05844	rimK; ribosomal protein S6--L-glutamate ligase [EC:6.3.2.-]
WP_011371479.1	K06987	uncharacterized protein
WP_011371481.1
WP_011371482.1
WP_011371483.1	K03811	pnuC; nicotinamide mononucleotide transporter
WP_011371484.1
WP_011371485.1
WP_011371487.1
WP_011371488.1	K06197	chaB; cation transport regulator
WP_011371489.1
WP_011371490.1
WP_011371491.1
WP_011371492.1	K02043	phnF; GntR family transcriptional regulator, phosphonate transport system regulatory protein
WP_011371493.1	K02044	phnD; phosphonate transport system substrate-binding protein
WP_011371494.1	K02041	phnC; phosphonate transport system ATP-binding protein [EC:3.6.3.28]
WP_011371495.1	K02042	phnE; phosphonate transport system permease protein
WP_011371496.1	K06166	phnG; alpha-D-ribose 1-methylphosphonate 5-triphosphate synthase subunit PhnG [EC:2.7.8.37]
WP_011371497.1	K06165	phnH; alpha-D-ribose 1-methylphosphonate 5-triphosphate synthase subunit PhnH [EC:2.7.8.37]
WP_011371498.1	K06164	phnI; alpha-D-ribose 1-methylphosphonate 5-triphosphate synthase subunit PhnI [EC:2.7.8.37]
WP_011371499.1	K06163	phnJ; alpha-D-ribose 1-methylphosphonate 5-phosphate C-P lyase [EC:4.7.1.1]
WP_011371500.1	K05781	phnK; putative phosphonate transport system ATP-binding protein
WP_011371501.1	K05780	phnL; alpha-D-ribose 1-methylphosphonate 5-triphosphate synthase subunit PhnL [EC:2.7.8.37]
WP_011371502.1	K06162	phnM; alpha-D-ribose 1-methylphosphonate 5-triphosphate diphosphatase [EC:3.6.1.63]
WP_011371503.1	K05774	phnN; ribose 1,5-bisphosphokinase [EC:2.7.4.23]
WP_011371505.1
WP_011371506.1	K15726	czcA; cobalt-zinc-cadmium resistance protein CzcA
WP_011371507.1	K15727	czcB; membrane fusion protein, cobalt-zinc-cadmium efflux system
WP_011371508.1	K15725	czcC; outer membrane protein, cobalt-zinc-cadmium efflux system
WP_011371509.1
WP_011371510.1
WP_011371511.1
WP_011371512.1
WP_011371513.1
WP_011371514.1	K07243	FTR; high-affinity iron transporter
WP_011371515.1
WP_011371516.1	K19713	tsdA; thiosulfate dehydrogenase [EC:1.8.2.2]
WP_011371517.1
WP_011371518.1
WP_011371519.1
WP_011371520.1
WP_011371521.1	K17686	copA; Cu+-exporting ATPase [EC:3.6.3.54]
WP_011371522.1
WP_011371524.1
WP_011371525.1	K07233	pcoB; copper resistance protein B
WP_011371526.1
WP_011371527.1
WP_011371528.1
WP_011371530.1
WP_011371531.1	K14059	int; integrase
WP_011371532.1
WP_011371533.1	K07727	putative transcriptional regulator
WP_011371534.1
WP_011371535.1	K01669	phrB; deoxyribodipyrimidine photo-lyase [EC:4.1.99.3]
WP_011371536.1	K22491	litR; MerR family transcriptional regulator, light-induced transcriptional regulator
WP_011371537.1	K03796	bax; Bax protein
WP_011371538.1	K07173	luxS; S-ribosylhomocysteine lyase [EC:4.4.1.21]
WP_011371539.1	K01243	mtnN; adenosylhomocysteine nucleosidase [EC:3.2.2.9]
WP_011371540.1
WP_011371541.1	K08289	purT; phosphoribosylglycinamide formyltransferase 2 [EC:2.1.2.2]
WP_011371542.1	K02422	fliS; flagellar protein FliS
WP_011371543.1	K03089	rpoH; RNA polymerase sigma-32 factor
WP_011371544.1	K01792	E5.1.3.15; glucose-6-phosphate 1-epimerase [EC:5.1.3.15]
WP_011371545.1	K01735	aroB; 3-dehydroquinate synthase [EC:4.2.3.4]
WP_011371546.1	K00891	E2.7.1.71; shikimate kinase [EC:2.7.1.71]
WP_011371547.1	K00942	E2.7.4.8; guanylate kinase [EC:2.7.4.8]
WP_011371548.1	K19715	kdnA; 8-amino-3,8-dideoxy-alpha-D-manno-octulosonate transaminase [EC:2.6.1.109]
WP_011371549.1	K19714	kdnB; 3-deoxy-alpha-D-manno-octulosonate 8-oxidase [EC:1.1.3.48]
WP_011371550.1	K00979	kdsB; 3-deoxy-manno-octulosonate cytidylyltransferase (CMP-KDO synthetase) [EC:2.7.7.38]
WP_011371551.1	K02527	kdtA; 3-deoxy-D-manno-octulosonic-acid transferase [EC:2.4.99.12 2.4.99.13 2.4.99.14 2.4.99.15]
WP_011371552.1	K03060	rpoZ; DNA-directed RNA polymerase subunit omega [EC:2.7.7.6]
WP_011371553.1	K01139	spoT; GTP diphosphokinase / guanosine-3',5'-bis(diphosphate) 3'-diphosphatase [EC:2.7.6.5 3.1.7.2]
WP_011371554.1
WP_011371555.1	K11709	troD; manganese/zinc/iron transport system permease protein
WP_011371556.1	K11708	troC; manganese/zinc/iron transport system permease protein
WP_011371557.1	K11710	troB; manganese/zinc/iron transport system ATP- binding protein
[truncated: 241 more rows]
